# Supplementary material for: Transcriptome sequencing and analysis of zinc-uptake-related genes in Trichophyton mentagrophytes
Source: BMC Genomics. 2017 Nov 21;18:888. doi: 10.1186/s12864-017-4284-3 (PMC5697147; doi:10.1186/s12864-017-4284-3)
Supplement: Supplementary file 3 — The Nr, Swiss-Prot, KEGG and KOG annotation of unigenes. (XLSX 3000 kb) [file 12864_2017_4284_MOESM3_ESM.xlsx]

## Sheet: Additional file 3
geneID	geneLength	Nr-ID	Nr-Score	Nr-Evalue	Nr-annotation	Swissprot-ID	Swissprot-Score	Swissprot-Evalue	Swissprot-annotation	KOG-Protein-or-Domain	KOG-Score	KOG-Evalue	KOG-ID	KOG-Function-Description	KO-ID	KEGG-Evalue	KEGG-Score	KEGG-Gene	Pathway	GO-BiologicalProcess	GO-MolecularFunction	GO-CellularComponent
Unigene0000001	1111	--	--	--	--	--	--	--	--	--	--	--	--	--	--	--	--	--	--	-	-	-
Unigene0000002	5172	gi|802086033|gb|KKA16356.1|	317	2e-93	Methyltransferase [Rasamsonia emersonii CBS 393.64]	--	--	--	--	--	--	--	--	--	--	--	--	--	--	-	-	-
Unigene0000003	4141	gi|296811516|ref|XP_002846096.1|	1389	0	clumping factor B [Arthroderma otae CBS 113480]	--	--	--	--	--	--	--	--	--	--	--	--	--	--	-	-	-
Unigene0000004	4043	gi|326479586|gb|EGE03596.1|	1272	0	topoisomerase TRF4 [Trichophyton equinum CBS 127.97]	sp|Q9UTN3|CID14_SCHPO	204	4e-53	Poly(A) RNA polymerase cid14 OS=Schizosaccharomyces pombe (strain 972 / ATCC 24843) GN=cid14 PE=1 SV=2	SPAC12G12.13c_2	199	9e-54	KOG1906	DNA polymerase sigma	K03514//non-canonical poly(A) RNA polymerase PAPD5/7 [EC:2.7.7.19]	0	1151	abe:ARB_05810	ko03018//RNA degradation//Folding, sorting and degradation//Genetic Information Processing	-	GO:0016740//transferase activity;GO:0016772//transferase activity, transferring phosphorus-containing groups;GO:0003824//catalytic activity	-
Unigene0000005	10159	gi|861297305|gb|KMQ41771.1|	1028	0	Btz domain [Trichophyton rubrum]	sp|P53883|NOP13_YEAST	172	1e-43	Nucleolar protein 13 OS=Saccharomyces cerevisiae (strain ATCC 204508 / S288c) GN=NOP13 PE=1 SV=2	YNL175c	170	8e-44	KOG4210	Nuclear localization sequence binding protein	--	--	--	--	--	-	GO:0005488//binding;GO:0097159//organic cyclic compound binding;GO:0036094//small molecule binding	-
Unigene0000006	2444	gi|326473411|gb|EGD97420.1|	1422	0	PAB-dependent poly(A)-specific ribonuclease subunit PAN3 [Trichophyton tonsurans CBS 112818]	sp|Q1E2S2|PAN3_COCIM	1009	0	PAB-dependent poly(A)-specific ribonuclease subunit PAN3 OS=Coccidioides immitis (strain RS) GN=PAN3 PE=3 SV=3	7292306	271	1e-78	KOG3741	Poly(A) ribonuclease subunit	K12572//PAB-dependent poly(A)-specific ribonuclease subunit 3	0	1082	tve:TRV_06435	ko03018//RNA degradation//Folding, sorting and degradation//Genetic Information Processing	GO:0008152//metabolic process;GO:0071704//organic substance metabolic process;GO:0036211//protein modification process;GO:0044237//cellular metabolic process;GO:0044260//cellular macromolecule metabolic process;GO:0009987//cellular process;GO:0043170//macromolecule metabolic process;GO:0019538//protein metabolic process;GO:0043412//macromolecule modification;GO:0006464//cellular protein modificat…	GO:0016740//transferase activity;GO:0016772//transferase activity, transferring phosphorus-containing groups;GO:0001882//nucleoside binding;GO:0097159//organic cyclic compound binding;GO:0032549//ribonucleoside binding;GO:0043167//ion binding;GO:0016301//kinase activity;GO:1901363//heterocyclic compound binding;GO:0001883//purine nucleoside binding;GO:0032550//purine ribonucleoside binding;GO:004…	-
Unigene0000007	1221	gi|326473861|gb|EGD97870.1|	75.1	3e-14	hypothetical protein TESG_05374 [Trichophyton tonsurans CBS 112818]	--	--	--	--	--	--	--	--	--	--	--	--	--	--	-	-	-
Unigene0000008	2148	gi|557728280|dbj|GAD93131.1|	120	8e-27	60S ribosomal protein L28 [Byssochlamys spectabilis No. 5]	--	--	--	--	--	--	--	--	--	--	--	--	--	--	-	-	-
Unigene0000009	2856	gi|607897230|gb|EZF35616.1|	672	0	allantoinase [Trichophyton interdigitale H6]	sp|P32375|ALN_YEAST	260	3e-114	Allantoinase OS=Saccharomyces cerevisiae (strain ATCC 204508 / S288c) GN=DAL1 PE=3 SV=2	YIR027c	260	5e-115	KOG2584	Dihydroorotase and related enzymes	K01466//allantoinase [EC:3.5.2.5]	0	655	abe:ARB_03419	ko00230//Purine metabolism//Nucleotide metabolism//Metabolism	GO:0009987//cellular process;GO:0044248//cellular catabolic process;GO:1901361//organic cyclic compound catabolic process;GO:0008152//metabolic process;GO:0044270//cellular nitrogen compound catabolic process;GO:0006139//nucleobase-containing compound metabolic process;GO:0006308//DNA catabolic process;GO:0043605//cellular amide catabolic process;GO:0043603//cellular amide metabolic process;GO:00…	GO:0004518//nuclease activity;GO:0046872//metal ion binding;GO:0016788//hydrolase activity, acting on ester bonds;GO:0004519//endonuclease activity;GO:0046914//transition metal ion binding;GO:0005488//binding;GO:0043167//ion binding;GO:0004520//endodeoxyribonuclease activity;GO:0016810//hydrolase activity, acting on carbon-nitrogen (but not peptide) bonds;GO:0003824//catalytic activity;GO:0016812…	-
Unigene0000010	1418	gi|326473672|gb|EGD97681.1|	450	1e-155	mitochondrial hypoxia responsive domain-containing protein [Trichophyton tonsurans CBS 112818]	sp|P53721|RCF2_YEAST	79.7	2e-15	Respiratory supercomplex factor 2, mitochondrial OS=Saccharomyces cerevisiae (strain ATCC 204508 / S288c) GN=RCF2 PE=1 SV=1	--	--	--	--	--	--	--	--	--	--	-	-	GO:0043227//membrane-bounded organelle;GO:0031975//envelope;GO:0044424//intracellular part;GO:0044425//membrane part;GO:0044464//cell part;GO:0031224//intrinsic component of membrane;GO:0044446//intracellular organelle part;GO:0005622//intracellular;GO:0005737//cytoplasm;GO:0031967//organelle envelope;GO:0044455//mitochondrial membrane part;GO:0044444//cytoplasmic part;GO:0044429//mitochondrial p…
Unigene0000011	3424	gi|326483510|gb|EGE07520.1|	163	3e-43	hypothetical protein TEQG_06433 [Trichophyton equinum CBS 127.97]	--	--	--	--	--	--	--	--	--	--	--	--	--	--	-	-	-
Unigene0000012	2763	gi|607882229|gb|EZF26947.1|	151	9e-40	hypothetical protein H100_00998 [Trichophyton rubrum MR850]	--	--	--	--	--	--	--	--	--	--	--	--	--	--	-	-	-
Unigene0000013	2049	gi|326484980|gb|EGE08990.1|	700	0	cytochrome P450 monooxygenase [Trichophyton equinum CBS 127.97]	sp|O94142|KO1_GIBFU	247	2e-71	Ent-kaurene oxidase OS=Gibberella fujikuroi GN=CYP503A1 PE=1 SV=1	At4g22690	85.1	9e-17	KOG0156	Cytochrome P450 CYP2 subfamily	--	--	--	--	--	GO:0044710//single-organism metabolic process;GO:0008152//metabolic process;GO:0044699//single-organism process	GO:1901363//heterocyclic compound binding;GO:0016740//transferase activity;GO:0046906//tetrapyrrole binding;GO:0046914//transition metal ion binding;GO:0016491//oxidoreductase activity;GO:0016772//transferase activity, transferring phosphorus-containing groups;GO:0043167//ion binding;GO:0043169//cation binding;GO:0003824//catalytic activity;GO:0097159//organic cyclic compound binding;GO:0005488//…	-
Unigene0000014	1246	gi|326474917|gb|EGD98926.1|	649	0	5'-methylthioadenosine phosphorylase [Trichophyton tonsurans CBS 112818]	sp|C0NRX4|MTAP_AJECG	572	0	S-methyl-5'-thioadenosine phosphorylase OS=Ajellomyces capsulatus (strain G186AR / H82 / ATCC MYA-2454 / RMSCC 2432) GN=HCBG_05904 PE=3 SV=1	SPAC16C9.02c	311	2e-102	KOG3985	Methylthioadenosine phosphorylase MTAP	K00772//5'-methylthioadenosine phosphorylase [EC:2.4.2.28]	0	643	tve:TRV_07193	ko00270//Cysteine and methionine metabolism//Amino acid metabolism//Metabolism	GO:0043094//cellular metabolic compound salvage;GO:0008652//cellular amino acid biosynthetic process;GO:0006139//nucleobase-containing compound metabolic process;GO:0018130//heterocycle biosynthetic process;GO:0072522//purine-containing compound biosynthetic process;GO:0071265//L-methionine biosynthetic process;GO:0009987//cellular process;GO:0044249//cellular biosynthetic process;GO:0046483//het…	GO:0016763//transferase activity, transferring pentosyl groups;GO:0016757//transferase activity, transferring glycosyl groups;GO:0004731//purine-nucleoside phosphorylase activity;GO:0003824//catalytic activity;GO:0016758//transferase activity, transferring hexosyl groups;GO:0016740//transferase activity	GO:0043226//organelle;GO:0043227//membrane-bounded organelle;GO:0043231//intracellular membrane-bounded organelle;GO:0044464//cell part;GO:0043229//intracellular organelle;GO:0044424//intracellular part;GO:0005622//intracellular;GO:0005623//cell
Unigene0000015	1958	gi|255945909|ref|XP_002563722.1|	77.8	2e-41	Pc20g12370 [Penicillium rubens Wisconsin 54-1255]	--	--	--	--	--	--	--	--	--	--	--	--	--	--	-	-	-
Unigene0000016	3955	gi|326474326|gb|EGD98335.1|	825	0	DNA repair protein rad9 [Trichophyton tonsurans CBS 112818]	sp|P26306|RAD9_SCHPO	145	4e-35	DNA repair protein rad9 OS=Schizosaccharomyces pombe (strain 972 / ATCC 24843) GN=rad9 PE=1 SV=1	SPAC664.07c	145	6e-36	KOG2810	Checkpoint 9-1-1 complex, RAD9 component	K15462//protein ATS1	0	758	abe:ARB_05380	--	GO:0044763//single-organism cellular process;GO:0044238//primary metabolic process;GO:0009987//cellular process;GO:0033554//cellular response to stress;GO:0008152//metabolic process;GO:0006139//nucleobase-containing compound metabolic process;GO:1901360//organic cyclic compound metabolic process;GO:0007049//cell cycle;GO:0090304//nucleic acid metabolic process;GO:0006259//DNA metabolic process;GO…	-	GO:0043234//protein complex;GO:0032991//macromolecular complex
Unigene0000017	5825	gi|607982335|gb|EZG11182.1|	170	1e-48	hypothetical protein H106_00037 [Trichophyton rubrum CBS 735.88]	--	--	--	--	--	--	--	--	--	--	--	--	--	--	-	-	-
Unigene0000018	1416	gi|607891005|gb|EZF30826.1|	847	0	TIGR01456 family HAD hydrolase [Trichophyton interdigitale H6]	sp|O13899|YF38_SCHPO	234	4e-68	Uncharacterized CDP-alcohol phosphatidyltransferase class-I family protein C22A12.08c OS=Schizosaccharomyces pombe (strain 972 / ATCC 24843) GN=SPAC22A12.08c PE=3 SV=1	SPAC22A12.08c_1	233	1e-70	KOG1618	Predicted phosphatase	--	--	--	--	--	-	GO:0016876//ligase activity, forming aminoacyl-tRNA and related compounds;GO:0016875//ligase activity, forming carbon-oxygen bonds;GO:0003824//catalytic activity;GO:0016874//ligase activity	GO:0043231//intracellular membrane-bounded organelle;GO:0043227//membrane-bounded organelle;GO:0005623//cell;GO:0044424//intracellular part;GO:0043226//organelle;GO:0005622//intracellular;GO:0044464//cell part;GO:0043229//intracellular organelle
Unigene0000019	2365	gi|326469116|gb|EGD93125.1|	1357	0	aminopeptidase [Trichophyton tonsurans CBS 112818]	sp|E4USI8|AMPP1_ARTGP	1260	0	Probable Xaa-Pro aminopeptidase P OS=Arthroderma gypseum (strain ATCC MYA-4604 / CBS 118893) GN=AMPP PE=3 SV=1	Hs21359929	557	0	KOG2413	Xaa-Pro aminopeptidase	K01262//Xaa-Pro aminopeptidase [EC:3.4.11.9]	0	1223	abe:ARB_06742	--	GO:0008152//metabolic process;GO:0044238//primary metabolic process;GO:0019538//protein metabolic process;GO:0043170//macromolecule metabolic process;GO:0071704//organic substance metabolic process	GO:0008233//peptidase activity;GO:0043167//ion binding;GO:0008238//exopeptidase activity;GO:0070011//peptidase activity, acting on L-amino acid peptides;GO:0043169//cation binding;GO:0016787//hydrolase activity;GO:0003824//catalytic activity;GO:0005488//binding	-
Unigene0000020	1228	gi|407925230|gb|EKG18246.1|	304	3e-93	Transcription-silencing protein Clr2 [Macrophomina phaseolina MS6]	--	--	--	--	--	--	--	--	--	--	--	--	--	--	-	-	-
Unigene0000021	1823	gi|557728327|dbj|GAD93097.1|	56.2	7e-06	Kelch repeat protein [Byssochlamys spectabilis No. 5]	--	--	--	--	--	--	--	--	--	--	--	--	--	--	-	-	-
Unigene0000022	9031	gi|327302422|ref|XP_003235903.1|	1251	0	assimilatory sulfite reductase [Trichophyton rubrum CBS 118892]	sp|P39692|MET10_YEAST	426	6e-124	Sulfite reductase [NADPH] flavoprotein component OS=Saccharomyces cerevisiae (strain ATCC 204508 / S288c) GN=MET10 PE=1 SV=2	YFR030w	426	1e-124	KOG1158	NADP/FAD dependent oxidoreductase	K00380//sulfite reductase (NADPH) flavoprotein alpha-component [EC:1.8.1.2]	0	1285	tve:TRV_04407	--	GO:0090304//nucleic acid metabolic process;GO:0044249//cellular biosynthetic process;GO:0044237//cellular metabolic process;GO:0043412//macromolecule modification;GO:0034660//ncRNA metabolic process;GO:0009058//biosynthetic process;GO:0006807//nitrogen compound metabolic process;GO:0006139//nucleobase-containing compound metabolic process;GO:0043603//cellular amide metabolic process;GO:0006396//R…	GO:0004518//nuclease activity;GO:0008168//methyltransferase activity;GO:0016788//hydrolase activity, acting on ester bonds;GO:0016740//transferase activity;GO:0016491//oxidoreductase activity;GO:0016741//transferase activity, transferring one-carbon groups;GO:0004527//exonuclease activity;GO:0003824//catalytic activity;GO:0008173//RNA methyltransferase activity;GO:0016787//hydrolase activity	GO:0005622//intracellular;GO:0044424//intracellular part;GO:0044464//cell part;GO:0005623//cell
Unigene0000023	1089	gi|599160727|gb|EYE99677.1|	132	2e-35	DUF1748-domain-containing protein [Aspergillus ruber CBS 135680]	sp|Q2V2P4|YI156_YEAST	69.3	3e-13	Uncharacterized protein YIL156W-B OS=Saccharomyces cerevisiae (strain ATCC 204508 / S288c) GN=YIL156W-B PE=3 SV=1	--	--	--	--	--	--	--	--	--	--	-	-	GO:0005622//intracellular;GO:0044464//cell part;GO:0005623//cell;GO:0005737//cytoplasm;GO:0044424//intracellular part;GO:0044444//cytoplasmic part
Unigene0000024	2317	gi|315054633|ref|XP_003176691.1|	343	1e-110	HHE domain-containing protein [Microsporum gypseum CBS 118893]	sp|Q9URY9|YI06_SCHPO	157	3e-42	Uncharacterized hemerythrin-like protein C869.06c OS=Schizosaccharomyces pombe (strain 972 / ATCC 24843) GN=SPAC869.06c PE=3 SV=1	--	--	--	--	--	--	--	--	--	--	-	-	-
Unigene0000025	2642	gi|326470847|gb|EGD94856.1|	890	0	alpha/beta hydrolase [Trichophyton tonsurans CBS 112818]	sp|Q9H6B9|EPHX3_HUMAN	80.5	9e-15	Epoxide hydrolase 3 OS=Homo sapiens GN=EPHX3 PE=2 SV=1	Hs13376164	80.5	1e-15	KOG4178	Soluble epoxide hydrolase	--	--	--	--	--	-	GO:0003824//catalytic activity	-
Unigene0000026	3518	gi|633044869|gb|KDB21786.1|	367	6e-116	hypothetical protein H109_06246 [Trichophyton interdigitale MR816]	--	--	--	--	--	--	--	--	--	--	--	--	--	--	-	-	-
Unigene0000027	3911	gi|315043913|ref|XP_003171332.1|	575	0	26S proteasome non-ATPase regulatory subunit 8 [Microsporum gypseum CBS 118893]	sp|P50524|RPN12_SCHPO	145	3e-36	26S proteasome regulatory subunit rpn12 OS=Schizosaccharomyces pombe (strain 972 / ATCC 24843) GN=rpn12 PE=1 SV=1	Hs4506233	136	2e-34	KOG3151	26S proteasome regulatory complex, subunit RPN12/PSMD8	K17868//diphthamide biosynthesis protein 7	0	765	abe:ARB_04681	ko03050//Proteasome//Folding, sorting and degradation//Genetic Information Processing	GO:0044238//primary metabolic process;GO:0043170//macromolecule metabolic process;GO:0008152//metabolic process;GO:0071704//organic substance metabolic process;GO:0019538//protein metabolic process	-	GO:0005623//cell;GO:0044464//cell part;GO:0000502//proteasome complex;GO:0044424//intracellular part;GO:0032991//macromolecular complex;GO:0022624//proteasome accessory complex;GO:0005622//intracellular;GO:0043234//protein complex
Unigene0000028	1111	gi|674805152|gb|EGD84550.2|	72.8	5e-13	hypothetical protein TERG_00828 [Trichophyton rubrum CBS 118892]	--	--	--	--	--	--	--	--	--	--	--	--	--	--	-	-	-
Unigene0000029	1148	gi|607896541|gb|EZF35028.1|	615	0	YggS family pyridoxal phosphate enzyme [Trichophyton interdigitale H6]	sp|P38197|YBD6_YEAST	184	2e-53	UPF0001 protein YBL036C OS=Saccharomyces cerevisiae (strain ATCC 204508 / S288c) GN=YBL036C PE=1 SV=1	YBL036c	184	3e-54	KOG3157	Proline synthetase co-transcribed protein	K06997//PLP dependent protein	0	553	abe:ARB_03580	--	-	-	GO:0044464//cell part;GO:0005622//intracellular;GO:0044424//intracellular part;GO:0005623//cell
Unigene0000030	1065	gi|326468745|gb|EGD92754.1|	557	0	WW domain-containing protein [Trichophyton tonsurans CBS 112818]	sp|O14097|YERE_SCHPO	76.3	4e-14	WW domain-containing protein C2F3.14c OS=Schizosaccharomyces pombe (strain 972 / ATCC 24843) GN=SPAC2F3.14c PE=1 SV=1	--	--	--	--	--	--	--	--	--	--	GO:0009987//cellular process;GO:0044699//single-organism process;GO:0050794//regulation of cellular process;GO:0035556//intracellular signal transduction;GO:0051716//cellular response to stimulus;GO:0044700//single organism signaling;GO:0050896//response to stimulus;GO:0044763//single-organism cellular process;GO:0007154//cell communication;GO:0023052//signaling;GO:0065007//biological regulation;…	GO:1901363//heterocyclic compound binding;GO:0001882//nucleoside binding;GO:0005488//binding;GO:0032550//purine ribonucleoside binding;GO:0032549//ribonucleoside binding;GO:0097159//organic cyclic compound binding;GO:0036094//small molecule binding;GO:0001883//purine nucleoside binding;GO:0097367//carbohydrate derivative binding	-
Unigene0000031	1637	gi|636761767|ref|XP_008083057.1|	157	2e-39	Ribosomal protein S5 2-like protein [Glarea lozoyensis ATCC 20868]	--	--	--	--	--	--	--	--	--	--	--	--	--	--	-	-	-
Unigene0000032	2286	gi|315047068|ref|XP_003172909.1|	399	2e-130	vacuolar protein sorting protein 62 [Microsporum gypseum CBS 118893]	sp|P53285|VPS62_YEAST	99.4	1e-20	Vacuolar protein sorting-associated protein 62 OS=Saccharomyces cerevisiae (strain ATCC 204508 / S288c) GN=VPS62 PE=1 SV=1	--	--	--	--	--	--	--	--	--	--	-	-	-
Unigene0000033	1174	gi|302658769|ref|XP_003021084.1|	97.1	3e-22	hypothetical protein TRV_04797 [Trichophyton verrucosum HKI 0517]	--	--	--	--	--	--	--	--	--	--	--	--	--	--	-	-	-
Unigene0000034	1421	gi|326473130|gb|EGD97139.1|	839	0	polyketide synthase [Trichophyton tonsurans CBS 112818]	sp|B2HIL7|MSL7_MYCMM	207	8e-56	Phenolphthiocerol synthesis polyketide synthase type I Pks15/1 OS=Mycobacterium marinum (strain ATCC BAA-535 / M) GN=pks15/1 PE=1 SV=1	Hs21618359	80.1	3e-15	KOG1202	Animal-type fatty acid synthase and related proteins	--	--	--	--	--	-	GO:0003824//catalytic activity;GO:0036094//small molecule binding;GO:0005488//binding;GO:0019842//vitamin binding	-
Unigene0000035	1905	gi|327292437|ref|XP_003230917.1|	772	0	pyruvate dehydrogenase E1 B-subunit [Trichophyton rubrum CBS 118892]	sp|P32473|ODPB_YEAST	468	5e-159	Pyruvate dehydrogenase E1 component subunit beta, mitochondrial OS=Saccharomyces cerevisiae (strain ATCC 204508 / S288c) GN=PDB1 PE=1 SV=2	YBR221c	468	8e-160	KOG0524	Pyruvate dehydrogenase E1, beta subunit	K00162//pyruvate dehydrogenase E1 component beta subunit [EC:1.2.4.1]	0	766	tve:TRV_08130	ko01200//Carbon metabolism//Global and Overview//Metabolism;ko00010//Glycolysis / Gluconeogenesis//Carbohydrate metabolism//Metabolism;ko00620//Pyruvate metabolism//Carbohydrate metabolism//Metabolism;ko00020//Citrate cycle (TCA cycle)//Carbohydrate metabolism//Metabolism	GO:0044249//cellular biosynthetic process;GO:0055086//nucleobase-containing small molecule metabolic process;GO:0006520//cellular amino acid metabolic process;GO:0009987//cellular process;GO:0051186//cofactor metabolic process;GO:0006793//phosphorus metabolic process;GO:0006139//nucleobase-containing compound metabolic process;GO:0006725//cellular aromatic compound metabolic process;GO:0006807//n…	GO:0016903//oxidoreductase activity, acting on the aldehyde or oxo group of donors;GO:0004738//pyruvate dehydrogenase activity;GO:0003824//catalytic activity;GO:0016491//oxidoreductase activity	GO:0005739//mitochondrion;GO:0005759//mitochondrial matrix;GO:0043233//organelle lumen;GO:0044424//intracellular part;GO:0044446//intracellular organelle part;GO:0044422//organelle part;GO:0043229//intracellular organelle;GO:0044464//cell part;GO:0043227//membrane-bounded organelle;GO:0005737//cytoplasm;GO:0009295//nucleoid;GO:0044429//mitochondrial part;GO:0005622//intracellular;GO:0044444//cyto…
Unigene0000036	3990	gi|315049773|ref|XP_003174261.1|	1451	0	ubiquitin interaction domain-containing protein [Microsporum gypseum CBS 118893]	--	--	--	--	--	--	--	--	--	--	--	--	--	--	-	-	-
Unigene0000037	1435	gi|666430706|gb|KEY78325.1|	138	1e-32	beta N acetylhexosaminidase NagA [Aspergillus fumigatus var. RP-2014]	--	--	--	--	--	--	--	--	--	--	--	--	--	--	-	-	-
Unigene0000038	1084	gi|636756169|ref|XP_008080258.1|	278	5e-89	Rhomboid-like protein [Glarea lozoyensis ATCC 20868]	sp|Q9UTK7|DSC2_SCHPO	122	5e-30	DSC E3 ubiquitin ligase complex subunit 2 OS=Schizosaccharomyces pombe (strain 972 / ATCC 24843) GN=dsc2 PE=1 SV=1	SPAC1486.02c	122	8e-31	KOG4463	Uncharacterized conserved protein	--	--	--	--	--	-	-	-
Unigene0000039	2478	gi|861298616|gb|KMQ42982.1|	843	0	RNA recognition motif domain [Trichophyton rubrum]	sp|O60176|YG41_SCHPO	386	3e-123	Uncharacterized RNA-binding protein C23E6.01c OS=Schizosaccharomyces pombe (strain 972 / ATCC 24843) GN=SPBC23E6.01c PE=1 SV=2	At5g54900	273	2e-82	KOG0118	FOG: RRM domain	--	--	--	--	--	-	GO:0005488//binding;GO:0097159//organic cyclic compound binding;GO:0036094//small molecule binding	-
Unigene0000040	654	--	--	--	--	--	--	--	--	--	--	--	--	--	--	--	--	--	--	-	-	-
Unigene0000041	4099	gi|296825344|ref|XP_002850800.1|	571	0	developmentally regulated GTP-binding protein [Arthroderma otae CBS 113480]	sp|P39729|RBG1_YEAST	434	6e-148	Ribosome-interacting GTPase 1 OS=Saccharomyces cerevisiae (strain ATCC 204508 / S288c) GN=RBG1 PE=1 SV=1	YAL036c	434	1e-148	KOG1487	GTP-binding protein DRG1 (ODN superfamily)	K06944//uncharacterized protein	3e-180	535	pbn:PADG_01419	--	-	GO:1901363//heterocyclic compound binding;GO:0032550//purine ribonucleoside binding;GO:0005488//binding;GO:0036094//small molecule binding;GO:0001882//nucleoside binding;GO:0032549//ribonucleoside binding;GO:0001883//purine nucleoside binding;GO:0097159//organic cyclic compound binding;GO:0097367//carbohydrate derivative binding	-
Unigene0000042	4679	gi|326481443|gb|EGE05453.1|	1759	0	DUF1620 domain-containing protein [Trichophyton equinum CBS 127.97]	sp|O13981|EMC1_SCHPO	192	1e-48	ER membrane protein complex subunit 1 OS=Schizosaccharomyces pombe (strain 972 / ATCC 24843) GN=emc1 PE=3 SV=1	SPAC25H1.07	192	2e-49	KOG2103	Uncharacterized conserved protein	--	--	--	--	--	-	-	GO:0032991//macromolecular complex;GO:0043234//protein complex
Unigene0000043	4601	gi|326479772|gb|EGE03782.1|	1924	0	autophagy protein Atg13 [Trichophyton equinum CBS 127.97]	sp|Q1E891|ATG13_COCIM	601	0	Autophagy-related protein 13 OS=Coccidioides immitis (strain RS) GN=ATG13 PE=3 SV=1	SPAC4F10.07c	137	4e-32	KOG4573	Phosphoprotein involved in cytoplasm to vacuole targeting and autophagy	K08331//autophagy-related protein 13	0	1854	abe:ARB_05271	ko04140//Regulation of autophagy//Transport and catabolism//Cellular Processes	GO:0008152//metabolic process;GO:0009987//cellular process;GO:0009056//catabolic process;GO:0044248//cellular catabolic process;GO:0044237//cellular metabolic process	-	-
Unigene0000044	1177	gi|326468909|gb|EGD92918.1|	602	0	mitochondrial hydrolase [Trichophyton tonsurans CBS 112818]	sp|O94437|YFI3_SCHPO	216	2e-65	Abhydrolase domain-containing protein C22H12.03 OS=Schizosaccharomyces pombe (strain 972 / ATCC 24843) GN=SPAC22H12.03 PE=3 SV=1	SPAC22H12.03	216	3e-66	KOG2382	Predicted alpha/beta hydrolase	--	--	--	--	--	-	GO:0003824//catalytic activity	-
Unigene0000045	1688	gi|326474764|gb|EGD98773.1|	769	0	porphobilinogen synthase [Trichophyton tonsurans CBS 112818]	sp|P05373|HEM2_YEAST	459	5e-157	Delta-aminolevulinic acid dehydratase OS=Saccharomyces cerevisiae (strain ATCC 204508 / S288c) GN=HEM2 PE=1 SV=2	YGL040c	459	7e-158	KOG2794	Delta-aminolevulinic acid dehydratase	K01698//porphobilinogen synthase [EC:4.2.1.24]	0	763	abe:ARB_02602	ko00860//Porphyrin and chlorophyll metabolism//Metabolism of cofactors and vitamins//Metabolism	GO:0009058//biosynthetic process;GO:0006778//porphyrin-containing compound metabolic process;GO:0044699//single-organism process;GO:0008152//metabolic process;GO:0006725//cellular aromatic compound metabolic process;GO:0018130//heterocycle biosynthetic process;GO:0046483//heterocycle metabolic process;GO:0006807//nitrogen compound metabolic process;GO:0044237//cellular metabolic process;GO:190156…	GO:1901265//nucleoside phosphate binding;GO:0003824//catalytic activity;GO:0043167//ion binding;GO:0016835//carbon-oxygen lyase activity;GO:1901363//heterocyclic compound binding;GO:0016829//lyase activity;GO:0016491//oxidoreductase activity;GO:0005488//binding;GO:0016627//oxidoreductase activity, acting on the CH-CH group of donors;GO:0016836//hydro-lyase activity;GO:0097159//organic cyclic comp…	GO:0044444//cytoplasmic part;GO:0005623//cell;GO:0005737//cytoplasm;GO:0005622//intracellular;GO:0044464//cell part;GO:0044424//intracellular part
Unigene0000046	2151	gi|326483576|gb|EGE07586.1|	763	0	cell wall glucanase [Trichophyton equinum CBS 127.97]	sp|Q8J0P4|CRF1_ASPFU	261	4e-78	Probable glycosidase crf1 OS=Neosartorya fumigata (strain ATCC MYA-4609 / Af293 / CBS 101355 / FGSC A1100) GN=crf1 PE=1 SV=2	--	--	--	--	--	--	--	--	--	--	GO:0044238//primary metabolic process;GO:0008152//metabolic process	GO:0046872//metal ion binding;GO:0016787//hydrolase activity;GO:0043167//ion binding;GO:0005488//binding;GO:0016798//hydrolase activity, acting on glycosyl bonds;GO:0003824//catalytic activity;GO:0043169//cation binding	-
Unigene0000047	2454	gi|240279426|gb|EER42931.1|	346	9e-107	MFS amine transporter [Histoplasma capsulatum H143]	sp|O74852|YQ92_SCHPO	221	6e-62	Uncharacterized MFS-type transporter C18.02 OS=Schizosaccharomyces pombe (strain 972 / ATCC 24843) GN=SPCC18.02 PE=3 SV=1	SPCC18.02	221	9e-63	KOG3764	Vesicular amine transporter	--	--	--	--	--	GO:0044699//single-organism process;GO:0009987//cellular process;GO:0044763//single-organism cellular process	-	GO:0016020//membrane;GO:0031224//intrinsic component of membrane;GO:0044425//membrane part
Unigene0000048	1528	gi|607886273|gb|EZF28441.1|	441	9e-150	serine/threonine protein kinase [Trichophyton interdigitale H6]	--	--	--	--	--	--	--	--	--	--	--	--	--	--	GO:0044260//cellular macromolecule metabolic process;GO:0036211//protein modification process;GO:0044237//cellular metabolic process;GO:0019538//protein metabolic process;GO:0006793//phosphorus metabolic process;GO:0008152//metabolic process;GO:0006464//cellular protein modification process;GO:0044238//primary metabolic process;GO:0043170//macromolecule metabolic process;GO:0071704//organic subst…	GO:0036094//small molecule binding;GO:0016301//kinase activity;GO:0004672//protein kinase activity;GO:0001883//purine nucleoside binding;GO:0032549//ribonucleoside binding;GO:0097367//carbohydrate derivative binding;GO:0016773//phosphotransferase activity, alcohol group as acceptor;GO:0097159//organic cyclic compound binding;GO:0016740//transferase activity;GO:0005488//binding;GO:0032550//purine …	-
Unigene0000049	3031	gi|768704604|gb|KJJ31447.1|	189	4e-50	TATA-binding related factor TRF of subunit 20 of Mediator complex [Aspergillus flavus AF70]	--	--	--	--	--	--	--	--	--	--	--	--	--	--	GO:0010468//regulation of gene expression;GO:0006355//regulation of transcription, DNA-templated;GO:0060255//regulation of macromolecule metabolic process;GO:2001141//regulation of RNA biosynthetic process;GO:0080090//regulation of primary metabolic process;GO:0050789//regulation of biological process;GO:1903506//regulation of nucleic acid-templated transcription;GO:0051171//regulation of nitroge…	GO:0001076//transcription factor activity, RNA polymerase II transcription factor binding;GO:0000988//transcription factor activity, protein binding;GO:0000989//transcription factor activity, transcription factor binding	GO:0032991//macromolecular complex;GO:0043234//protein complex
Unigene0000050	649	gi|607884892|gb|EZF28200.1|	222	1e-70	hypothetical protein H101_08118, partial [Trichophyton interdigitale H6]	--	--	--	--	--	--	--	--	--	--	--	--	--	--	-	-	GO:0005622//intracellular;GO:0044424//intracellular part;GO:0043231//intracellular membrane-bounded organelle;GO:0043227//membrane-bounded organelle;GO:0044464//cell part;GO:0043229//intracellular organelle;GO:0043226//organelle;GO:0005623//cell
Unigene0000051	1156	gi|802086370|gb|KKA16654.1|	202	2e-56	Transposon-encoded protein with TYA, partial [Rasamsonia emersonii CBS 393.64]	sp|P0CT43|TF28_SCHPO	68.2	5e-11	Transposon Tf2-8 polyprotein OS=Schizosaccharomyces pombe (strain 972 / ATCC 24843) GN=Tf2-8 PE=3 SV=1	At2g14650	86.3	1e-17	KOG0017	FOG: Transposon-encoded proteins with TYA, reverse transcriptase, integrase domains in various combinations	--	--	--	--	--	GO:0006725//cellular aromatic compound metabolic process;GO:0044237//cellular metabolic process;GO:0009987//cellular process;GO:0043170//macromolecule metabolic process;GO:0046483//heterocycle metabolic process;GO:0006807//nitrogen compound metabolic process;GO:0006139//nucleobase-containing compound metabolic process;GO:0044238//primary metabolic process;GO:0071704//organic substance metabolic p…	GO:0005488//binding;GO:0097159//organic cyclic compound binding	GO:0043229//intracellular organelle;GO:0044464//cell part;GO:0044424//intracellular part;GO:0043227//membrane-bounded organelle;GO:0005622//intracellular;GO:0043231//intracellular membrane-bounded organelle;GO:0005623//cell;GO:0043226//organelle
Unigene0000052	4995	gi|326470141|gb|EGD94150.1|	2733	0	ABC a-pheromone efflux pump AtrD [Trichophyton tonsurans CBS 112818]	sp|P12866|STE6_YEAST	610	0	Alpha-factor-transporting ATPase OS=Saccharomyces cerevisiae (strain ATCC 204508 / S288c) GN=STE6 PE=1 SV=1	YKL209c	610	0	KOG0055	Multidrug/pheromone exporter, ABC superfamily	K05658//ATP-binding cassette, subfamily B (MDR/TAP), member 1 [EC:3.6.3.44]	0	2392	tve:TRV_00105	ko02010//ABC transporters//Membrane transport//Environmental Information Processing	GO:0009987//cellular process;GO:0051234//establishment of localization;GO:0044763//single-organism cellular process;GO:0044699//single-organism process;GO:0051179//localization	GO:0005215//transporter activity;GO:0016462//pyrophosphatase activity;GO:0097159//organic cyclic compound binding;GO:1901363//heterocyclic compound binding;GO:0001883//purine nucleoside binding;GO:0001882//nucleoside binding;GO:0097367//carbohydrate derivative binding;GO:0015405//P-P-bond-hydrolysis-driven transmembrane transporter activity;GO:0022804//active transmembrane transporter activity;GO…	GO:0044425//membrane part;GO:0031224//intrinsic component of membrane;GO:0016020//membrane
Unigene0000053	1867	gi|302668284|ref|XP_003025715.1|	1141	0	aldehyde dehydrogenase ALDH [Trichophyton verrucosum HKI 0517]	sp|P41751|ALDH_ASPNG	564	0	Aldehyde dehydrogenase OS=Aspergillus niger GN=aldA PE=3 SV=1	SPAC922.07c	550	0	KOG2450	Aldehyde dehydrogenase	K00129//aldehyde dehydrogenase (NAD(P)+) [EC:1.2.1.5]	0	1141	tve:TRV_00129	ko00010//Glycolysis / Gluconeogenesis//Carbohydrate metabolism//Metabolism;ko00360//Phenylalanine metabolism//Amino acid metabolism//Metabolism;ko00350//Tyrosine metabolism//Amino acid metabolism//Metabolism;ko00410//beta-Alanine metabolism//Metabolism of other amino acids//Metabolism;ko00340//Histidine metabolism//Amino acid metabolism//Metabolism	GO:0044699//single-organism process;GO:0008152//metabolic process;GO:0044710//single-organism metabolic process	GO:0003824//catalytic activity;GO:0016491//oxidoreductase activity;GO:0016903//oxidoreductase activity, acting on the aldehyde or oxo group of donors	-
Unigene0000054	1516	gi|327301647|ref|XP_003235516.1|	607	0	Cdc48-dependent protein degradation adaptor protein [Trichophyton rubrum CBS 118892]	sp|P0C8Q0|UBX1_EMENI	388	2e-129	UBX domain-containing protein 1 OS=Emericella nidulans (strain FGSC A4 / ATCC 38163 / CBS 112.46 / NRRL 194 / M139) GN=ubx1 PE=3 SV=1	Hs20149635	160	3e-43	KOG2086	Protein tyrosine phosphatase SHP1/Cofactor for p97 ATPase-mediated vesicle membrane fusion	K14012//UBX domain-containing protein 1	0	608	abe:ARB_06832	ko04141//Protein processing in endoplasmic reticulum//Folding, sorting and degradation//Genetic Information Processing	GO:0006508//proteolysis;GO:1901575//organic substance catabolic process;GO:0006511//ubiquitin-dependent protein catabolic process;GO:0043161//proteasome-mediated ubiquitin-dependent protein catabolic process;GO:0071704//organic substance metabolic process;GO:0044267//cellular protein metabolic process;GO:0044248//cellular catabolic process;GO:0016043//cellular component organization;GO:0008152//m…	GO:0019208//phosphatase regulator activity;GO:0019888//protein phosphatase regulator activity;GO:0005488//binding;GO:0098772//molecular function regulator;GO:0032182//ubiquitin-like protein binding;GO:0005515//protein binding;GO:0030234//enzyme regulator activity	-
Unigene0000055	1573	gi|584415786|emb|CDM27484.1|	161	4e-41	WD40/YVTN repeat-like-containing domain [Penicillium roqueforti FM164]	--	--	--	--	--	--	--	--	--	--	--	--	--	--	-	-	-
Unigene0000056	2055	gi|607894536|gb|EZF33408.1|	587	0	diphthine synthase [Trichophyton interdigitale H6]	sp|Q5BFG0|DPH5_EMENI	484	7e-166	Diphthine methyl ester synthase OS=Emericella nidulans (strain FGSC A4 / ATCC 38163 / CBS 112.46 / NRRL 194 / M139) GN=dph5 PE=3 SV=2	SPCC576.14	377	1e-124	KOG3123	Diphthine synthase	K00586//diphthine synthase [EC:2.1.1.98]	0	583	tve:TRV_00926	--	GO:0044260//cellular macromolecule metabolic process;GO:0071704//organic substance metabolic process;GO:0019538//protein metabolic process;GO:0036211//protein modification process;GO:0044238//primary metabolic process;GO:0044699//single-organism process;GO:0044237//cellular metabolic process;GO:0043170//macromolecule metabolic process;GO:0044267//cellular protein metabolic process;GO:0008152//met…	GO:0008168//methyltransferase activity;GO:0016741//transferase activity, transferring one-carbon groups;GO:0008757//S-adenosylmethionine-dependent methyltransferase activity;GO:0016740//transferase activity;GO:0003824//catalytic activity	GO:0044444//cytoplasmic part;GO:0043227//membrane-bounded organelle;GO:0005622//intracellular;GO:0044424//intracellular part;GO:0005737//cytoplasm;GO:0043229//intracellular organelle;GO:0043231//intracellular membrane-bounded organelle;GO:0043226//organelle;GO:0005623//cell;GO:0044464//cell part
Unigene0000057	2378	gi|770306526|gb|KJK64243.1|	298	4e-91	Membrane-associating domain protein [Aspergillus parasiticus SU-1]	--	--	--	--	--	--	--	--	--	--	--	--	--	--	-	-	-
Unigene0000058	4067	gi|326474510|gb|EGD98519.1|	1621	0	pH response protein PalF [Trichophyton tonsurans CBS 112818]	sp|P78612|PALF_EMENI	658	0	pH-response regulator protein palF/RIM8 OS=Emericella nidulans (strain FGSC A4 / ATCC 38163 / CBS 112.46 / NRRL 194 / M139) GN=palF PE=2 SV=1	Hs7949163	56.2	2e-07	KOG3780	Thioredoxin binding protein TBP-2/VDUP1	--	--	--	--	--	-	-	-
Unigene0000059	2598	gi|326483091|gb|EGE07101.1|	785	0	26S proteasome non-ATPase regulatory subunit 13 [Trichophyton equinum CBS 127.97]	sp|Q9US13|RPN9_SCHPO	333	8e-104	Probable 26S proteasome regulatory subunit rpn9 OS=Schizosaccharomyces pombe (strain 972 / ATCC 24843) GN=rpn9 PE=3 SV=1	SPAC607.05	333	1e-104	KOG2908	26S proteasome regulatory complex, subunit RPN9/PSMD13	K03039//26S proteasome regulatory subunit N9	0	781	tve:TRV_07096	ko03050//Proteasome//Folding, sorting and degradation//Genetic Information Processing	-	-	GO:0043234//protein complex;GO:0032991//macromolecular complex
Unigene0000060	3235	gi|326482381|gb|EGE06391.1|	855	0	tRNA-dihydrouridine synthase [Trichophyton equinum CBS 127.97]	sp|Q5B912|IPYR_EMENI	521	2e-175	Inorganic pyrophosphatase OS=Emericella nidulans (strain FGSC A4 / ATCC 38163 / CBS 112.46 / NRRL 194 / M139) GN=ipp1 PE=1 SV=2	SPAC23C11.05	450	1e-148	KOG1626	Inorganic pyrophosphatase/Nucleosome remodeling factor, subunit NURF38	K05543//tRNA-dihydrouridine synthase 2 [EC:1.3.1.91]	0	869	tve:TRV_01589	ko00190//Oxidative phosphorylation//Energy metabolism//Metabolism	GO:0006396//RNA processing;GO:0044238//primary metabolic process;GO:0034660//ncRNA metabolic process;GO:0090304//nucleic acid metabolic process;GO:0044237//cellular metabolic process;GO:0034641//cellular nitrogen compound metabolic process;GO:0010467//gene expression;GO:0006400//tRNA modification;GO:0009987//cellular process;GO:0044260//cellular macromolecule metabolic process;GO:0006399//tRNA me…	GO:0000166//nucleotide binding;GO:0016818//hydrolase activity, acting on acid anhydrides, in phosphorus-containing anhydrides;GO:0016491//oxidoreductase activity;GO:0036094//small molecule binding;GO:0043167//ion binding;GO:1901363//heterocyclic compound binding;GO:0097159//organic cyclic compound binding;GO:0005488//binding;GO:0016462//pyrophosphatase activity;GO:0016627//oxidoreductase activity…	GO:0044464//cell part;GO:0005622//intracellular;GO:0005623//cell;GO:0043229//intracellular organelle;GO:0044424//intracellular part;GO:0043231//intracellular membrane-bounded organelle;GO:0043227//membrane-bounded organelle;GO:0043226//organelle
Unigene0000061	1525	gi|327297785|ref|XP_003233586.1|	700	0	pre-mRNA splicing factor cwc26 [Trichophyton rubrum CBS 118892]	sp|Q5AWZ6|CWC26_EMENI	323	1e-104	Pre-mRNA-splicing factor cwc26 OS=Emericella nidulans (strain FGSC A4 / ATCC 38163 / CBS 112.46 / NRRL 194 / M139) GN=cwc26 PE=3 SV=1	SPCC1620.10	118	3e-29	KOG2654	Uncharacterized conserved protein	K13106//pre-mRNA-splicing factor CWC26	0	706	abe:ARB_05969	--	GO:0006807//nitrogen compound metabolic process;GO:1901360//organic cyclic compound metabolic process;GO:0090304//nucleic acid metabolic process;GO:0034641//cellular nitrogen compound metabolic process;GO:0046483//heterocycle metabolic process;GO:0043170//macromolecule metabolic process;GO:0044237//cellular metabolic process;GO:0010467//gene expression;GO:0044260//cellular macromolecule metabolic…	-	GO:0005634//nucleus;GO:0043229//intracellular organelle;GO:0043227//membrane-bounded organelle;GO:0032991//macromolecular complex;GO:0043231//intracellular membrane-bounded organelle;GO:0043226//organelle;GO:0044424//intracellular part;GO:0005623//cell;GO:0005622//intracellular;GO:0044464//cell part
Unigene0000062	2316	gi|326481343|gb|EGE05353.1|	1049	0	MFS allantoate transporter [Trichophyton equinum CBS 127.97]	sp|B5BP49|YP55_SCHPO	351	1e-109	Uncharacterized transporter C460.05 OS=Schizosaccharomyces pombe (strain 972 / ATCC 24843) GN=SPBC460.05 PE=3 SV=1	SPCC757.13	332	4e-103	KOG2533	Permease of the major facilitator superfamily	--	--	--	--	--	GO:0044699//single-organism process;GO:0044763//single-organism cellular process;GO:0009987//cellular process	-	GO:0016020//membrane;GO:0044425//membrane part;GO:0031224//intrinsic component of membrane
Unigene0000063	1475	gi|258574261|ref|XP_002541312.1|	98.6	8e-21	protein TOXD [Uncinocarpus reesii 1704]	--	--	--	--	--	--	--	--	--	--	--	--	--	--	-	-	-
Unigene0000064	1739	gi|119185969|ref|XP_001243591.1|	233	2e-67	fungal Zn binuclear cluster domain-containing protein [Coccidioides immitis RS]	sp|Q59QC7|UPC2_CANAL	65.9	6e-10	Sterol uptake control protein 2 OS=Candida albicans (strain SC5314 / ATCC MYA-2876) GN=UPC2 PE=1 SV=1	--	--	--	--	--	--	--	--	--	--	GO:2000112//regulation of cellular macromolecule biosynthetic process;GO:1903506//regulation of nucleic acid-templated transcription;GO:0050794//regulation of cellular process;GO:0031326//regulation of cellular biosynthetic process;GO:0080090//regulation of primary metabolic process;GO:0060255//regulation of macromolecule metabolic process;GO:0010556//regulation of macromolecule biosynthetic proc…	GO:0003700//transcription factor activity, sequence-specific DNA binding;GO:0046914//transition metal ion binding;GO:0046872//metal ion binding;GO:0005488//binding;GO:0043167//ion binding;GO:0001071//nucleic acid binding transcription factor activity;GO:0043169//cation binding	GO:0044464//cell part;GO:0043229//intracellular organelle;GO:0043231//intracellular membrane-bounded organelle;GO:0043227//membrane-bounded organelle;GO:0005622//intracellular;GO:0005623//cell;GO:0044424//intracellular part;GO:0043226//organelle
Unigene0000065	3487	gi|327308118|ref|XP_003238750.1|	1360	0	C6 zinc finger domain-containing protein [Trichophyton rubrum CBS 118892]	sp|Q9UTN0|YII3_SCHPO	107	1e-22	Uncharacterized transcriptional regulatory protein C139.03 OS=Schizosaccharomyces pombe (strain 972 / ATCC 24843) GN=SPAC139.03 PE=3 SV=1	--	--	--	--	--	--	--	--	--	--	GO:0031326//regulation of cellular biosynthetic process;GO:2001141//regulation of RNA biosynthetic process;GO:0080090//regulation of primary metabolic process;GO:0050794//regulation of cellular process;GO:0010556//regulation of macromolecule biosynthetic process;GO:0051252//regulation of RNA metabolic process;GO:0050789//regulation of biological process;GO:0065007//biological regulation;GO:001921…	GO:0001071//nucleic acid binding transcription factor activity;GO:1901363//heterocyclic compound binding;GO:0003676//nucleic acid binding;GO:0043167//ion binding;GO:0005488//binding;GO:0097159//organic cyclic compound binding;GO:0046914//transition metal ion binding;GO:0046872//metal ion binding;GO:0003700//transcription factor activity, sequence-specific DNA binding;GO:0043169//cation binding	GO:0043226//organelle;GO:0005622//intracellular;GO:0044464//cell part;GO:0043227//membrane-bounded organelle;GO:0005623//cell;GO:0043231//intracellular membrane-bounded organelle;GO:0044424//intracellular part;GO:0043229//intracellular organelle
Unigene0000066	2050	gi|326481182|gb|EGE05192.1|	132	8e-34	hypothetical protein TEQG_04350 [Trichophyton equinum CBS 127.97]	--	--	--	--	--	--	--	--	--	--	--	--	--	--	-	-	-
Unigene0000067	1599	gi|326472277|gb|EGD96286.1|	788	0	RNase H domain-containing protein [Trichophyton tonsurans CBS 112818]	sp|Q9UST8|RNH1_SCHPO	154	4e-41	Ribonuclease H OS=Schizosaccharomyces pombe (strain 972 / ATCC 24843) GN=rnh1 PE=1 SV=1	SPBC336.06c	154	7e-42	KOG3752	Ribonuclease H	K03469//ribonuclease HI [EC:3.1.26.4]	0	872	abe:ARB_04201	ko03030//DNA replication//Replication and repair//Genetic Information Processing	GO:0006139//nucleobase-containing compound metabolic process;GO:0044238//primary metabolic process;GO:0016070//RNA metabolic process;GO:0043170//macromolecule metabolic process;GO:0044260//cellular macromolecule metabolic process;GO:0009987//cellular process;GO:0090305//nucleic acid phosphodiester bond hydrolysis;GO:0034641//cellular nitrogen compound metabolic process;GO:0006725//cellular aromat…	GO:0016893//endonuclease activity, active with either ribo- or deoxyribonucleic acids and producing 5'-phosphomonoesters;GO:0004521//endoribonuclease activity;GO:0003824//catalytic activity;GO:0016787//hydrolase activity;GO:0097159//organic cyclic compound binding;GO:0004518//nuclease activity;GO:0004519//endonuclease activity;GO:0004540//ribonuclease activity;GO:0005488//binding;GO:0016891//endo…	GO:0005622//intracellular;GO:0044464//cell part;GO:0043227//membrane-bounded organelle;GO:0043231//intracellular membrane-bounded organelle;GO:0043226//organelle;GO:0043232//intracellular non-membrane-bounded organelle;GO:0043229//intracellular organelle;GO:0005623//cell;GO:0043228//non-membrane-bounded organelle;GO:0044424//intracellular part
Unigene0000068	4313	gi|326483664|gb|EGE07674.1|	714	0	C6 finger domain-containing protein [Trichophyton equinum CBS 127.97]	--	--	--	--	--	--	--	--	--	--	--	--	--	--	GO:0080090//regulation of primary metabolic process;GO:0031323//regulation of cellular metabolic process;GO:1903506//regulation of nucleic acid-templated transcription;GO:0009889//regulation of biosynthetic process;GO:2000112//regulation of cellular macromolecule biosynthetic process;GO:0060255//regulation of macromolecule metabolic process;GO:0051171//regulation of nitrogen compound metabolic pr…	GO:0046914//transition metal ion binding;GO:0043169//cation binding;GO:0005488//binding;GO:0046872//metal ion binding;GO:0001071//nucleic acid binding transcription factor activity;GO:0043167//ion binding;GO:0003700//transcription factor activity, sequence-specific DNA binding	GO:0043226//organelle;GO:0005622//intracellular;GO:0043231//intracellular membrane-bounded organelle;GO:0005623//cell;GO:0043227//membrane-bounded organelle;GO:0043229//intracellular organelle;GO:0044424//intracellular part;GO:0044464//cell part
Unigene0000069	2327	gi|327348744|gb|EGE77601.1|	384	5e-114	FLO11 [Blastomyces dermatitidis ATCC 18188]	--	--	--	--	--	--	--	--	--	--	--	--	--	--	-	-	-
Unigene0000070	2747	gi|326482175|gb|EGE06185.1|	615	0	hemolysin-III channel protein Izh2 [Trichophyton equinum CBS 127.97]	sp|Q09749|ADRL_SCHPO	244	3e-71	ADIPOR-like receptor SPBC12C2.09c OS=Schizosaccharomyces pombe (strain 972 / ATCC 24843) GN=SPBC12C2.09c PE=3 SV=1	SPBC12C2.09c	244	4e-72	KOG0748	Predicted membrane proteins, contain hemolysin III domain	K07297//adiponectin receptor	0	598	abe:ARB_05486	ko01212//Fatty acid metabolism//Global and Overview//Metabolism;ko01040//Biosynthesis of unsaturated fatty acids//Lipid metabolism//Metabolism;ko00780//Biotin metabolism//Metabolism of cofactors and vitamins//Metabolism;ko00061//Fatty acid biosynthesis//Lipid metabolism//Metabolism	GO:0044710//single-organism metabolic process;GO:0008152//metabolic process;GO:0044699//single-organism process	GO:0016740//transferase activity;GO:0004312//fatty acid synthase activity;GO:0003824//catalytic activity;GO:0016747//transferase activity, transferring acyl groups other than amino-acyl groups;GO:0016746//transferase activity, transferring acyl groups	GO:0044425//membrane part;GO:0016020//membrane;GO:0031224//intrinsic component of membrane
Unigene0000071	2301	gi|358367887|dbj|GAA84505.1|	342	4e-105	similar to An02g10730 [Aspergillus kawachii IFO 4308]	--	--	--	--	--	--	--	--	--	--	--	--	--	--	-	-	-
Unigene0000072	5859	gi|326475860|gb|EGD99869.1|	315	2e-93	hypothetical protein TESG_07205 [Trichophyton tonsurans CBS 112818]	--	--	--	--	--	--	--	--	--	--	--	--	--	--	-	-	-
Unigene0000073	1685	gi|607896821|gb|EZF35269.1|	780	0	adenylosuccinate lyase [Trichophyton interdigitale H6]	sp|Q05911|PUR8_YEAST	429	7e-153	Adenylosuccinate lyase OS=Saccharomyces cerevisiae (strain ATCC 204508 / S288c) GN=ADE13 PE=1 SV=1	YLR359w	429	1e-153	KOG2700	Adenylosuccinate lyase	K01756//adenylosuccinate lyase [EC:4.3.2.2]	0	749	tve:TRV_08078	ko00230//Purine metabolism//Nucleotide metabolism//Metabolism;ko00250//Alanine, aspartate and glutamate metabolism//Amino acid metabolism//Metabolism	GO:0042278//purine nucleoside metabolic process;GO:0009116//nucleoside metabolic process;GO:0072521//purine-containing compound metabolic process;GO:1901576//organic substance biosynthetic process;GO:0009058//biosynthetic process;GO:0006163//purine nucleotide metabolic process;GO:0046040//IMP metabolic process;GO:0009260//ribonucleotide biosynthetic process;GO:0006167//AMP biosynthetic process;GO…	GO:0016842//amidine-lyase activity;GO:0016829//lyase activity;GO:0003824//catalytic activity;GO:0016840//carbon-nitrogen lyase activity	-
Unigene0000074	1946	gi|816188605|emb|CRG89552.1|	337	2e-103	Exonuclease V, mitochondrial [Talaromyces islandicus]	sp|Q9Y7L4|EXO5_SCHPO	90.9	4e-18	Probable exonuclease V, mitochondrial OS=Schizosaccharomyces pombe (strain 972 / ATCC 24843) GN=exo5 PE=3 SV=1	SPBC685.02	90.9	5e-19	KOG4760	Uncharacterized conserved protein	K17815//exonuclease V [EC:3.1.-.-]	0	989	abe:ARB_05194	--	GO:0046483//heterocycle metabolic process;GO:0006139//nucleobase-containing compound metabolic process;GO:0090304//nucleic acid metabolic process;GO:0071704//organic substance metabolic process;GO:0006308//DNA catabolic process;GO:0044265//cellular macromolecule catabolic process;GO:0044270//cellular nitrogen compound catabolic process;GO:0044237//cellular metabolic process;GO:0046700//heterocycl…	GO:0008297//single-stranded DNA exodeoxyribonuclease activity;GO:0004518//nuclease activity;GO:0004529//exodeoxyribonuclease activity;GO:0003824//catalytic activity;GO:0016895//exodeoxyribonuclease activity, producing 5'-phosphomonoesters;GO:0004536//deoxyribonuclease activity;GO:0016787//hydrolase activity;GO:0016788//hydrolase activity, acting on ester bonds;GO:0004527//exonuclease activity;GO:…	GO:0016020//membrane;GO:0044425//membrane part;GO:0031224//intrinsic component of membrane
Unigene0000075	2440	gi|607895934|gb|EZF34539.1|	220	1e-72	hypothetical protein H101_01927 [Trichophyton interdigitale H6]	--	--	--	--	--	--	--	--	--	--	--	--	--	--	-	-	-
Unigene0000076	1580	gi|326473953|gb|EGD97962.1|	697	0	histone acetylase complex subunit [Trichophyton tonsurans CBS 112818]	sp|Q5BBV4|EAF3_EMENI	432	5e-147	Chromatin modification-related protein eaf3 OS=Emericella nidulans (strain FGSC A4 / ATCC 38163 / CBS 112.46 / NRRL 194 / M139) GN=eaf3 PE=3 SV=1	SPAC23H4.12	185	2e-52	KOG3001	Dosage compensation regulatory complex/histone acetyltransferase complex, subunit MSL-3/MRG15/EAF3, and related CHROMO domain-containing proteins	K11339//mortality factor 4-like protein 1	0	678	tve:TRV_04992	--	GO:0034641//cellular nitrogen compound metabolic process;GO:0090329//regulation of DNA-dependent DNA replication;GO:0009892//negative regulation of metabolic process;GO:0019219//regulation of nucleobase-containing compound metabolic process;GO:0071704//organic substance metabolic process;GO:0043412//macromolecule modification;GO:0019438//aromatic compound biosynthetic process;GO:0051172//negative…	GO:0008080//N-acetyltransferase activity;GO:0016746//transferase activity, transferring acyl groups;GO:0090595//acetyl-CoA:L-lysine N6-acetyltransferase;GO:0016740//transferase activity;GO:0016410//N-acyltransferase activity;GO:0016407//acetyltransferase activity;GO:0003824//catalytic activity;GO:0016747//transferase activity, transferring acyl groups other than amino-acyl groups	GO:0043227//membrane-bounded organelle;GO:0044454//nuclear chromosome part;GO:0043231//intracellular membrane-bounded organelle;GO:1902493//acetyltransferase complex;GO:0000228//nuclear chromosome;GO:0043234//protein complex;GO:0044422//organelle part;GO:0043228//non-membrane-bounded organelle;GO:0044427//chromosomal part;GO:1902562//H4 histone acetyltransferase complex;GO:0005623//cell;GO:004444…
Unigene0000077	1681	gi|327298591|ref|XP_003233989.1|	55.8	3e-07	hypothetical protein TERG_05858 [Trichophyton rubrum CBS 118892]	--	--	--	--	--	--	--	--	--	--	--	--	--	--	-	-	-
Unigene0000078	1921	gi|326484413|gb|EGE08423.1|	931	0	udp-galactose transporter [Trichophyton equinum CBS 127.97]	sp|P87041|GMS1_SCHPO	254	2e-76	UDP-galactose transporter OS=Schizosaccharomyces pombe (strain 972 / ATCC 24843) GN=gms1 PE=2 SV=3	SPCC1795.03	254	2e-77	KOG2234	Predicted UDP-galactose transporter	K15272//solute carrier family 35 (UDP-sugar transporter), member A1/2/3	0	839	tve:TRV_03981	--	GO:0071705//nitrogen compound transport;GO:0006862//nucleotide transport;GO:0015931//nucleobase-containing compound transport;GO:0044765//single-organism transport;GO:0051234//establishment of localization;GO:0071702//organic substance transport;GO:0006810//transport;GO:0051179//localization;GO:1902578//single-organism localization;GO:1901264//carbohydrate derivative transport;GO:0006811//ion tra…	GO:0015215//nucleotide transmembrane transporter activity;GO:0015932//nucleobase-containing compound transmembrane transporter activity;GO:0015144//carbohydrate transmembrane transporter activity;GO:0015075//ion transmembrane transporter activity;GO:0005215//transporter activity;GO:0015293//symporter activity;GO:0022804//active transmembrane transporter activity;GO:0051119//sugar transmembrane tr…	GO:0031090//organelle membrane;GO:0016020//membrane;GO:0043226//organelle;GO:0043227//membrane-bounded organelle;GO:0031224//intrinsic component of membrane;GO:0044425//membrane part;GO:0044422//organelle part
Unigene0000079	1720	gi|607893386|gb|EZF32517.1|	440	5e-150	GTP-binding protein rhoA, partial [Trichophyton interdigitale H6]	sp|Q9C3Y4|RHOA_EMENI	372	9e-125	GTP-binding protein rhoA OS=Emericella nidulans (strain FGSC A4 / ATCC 38163 / CBS 112.46 / NRRL 194 / M139) GN=rhoA PE=3 SV=1	SPAC1F7.04	332	6e-110	KOG0393	Ras-related small GTPase, Rho type	K04513//Ras homolog gene family, member A	9e-127	378	ure:UREG_01930	ko04144//Endocytosis//Transport and catabolism//Cellular Processes;ko04011//MAPK signaling pathway - yeast//Signal transduction//Environmental Information Processing	GO:0034629//cellular protein complex localization;GO:0044237//cellular metabolic process;GO:0071840//cellular component organization or biogenesis;GO:0070606//regulation of (1->3)-alpha-glucan biosynthetic process;GO:0006486//protein glycosylation;GO:0042144//vacuole fusion, non-autophagic;GO:0034645//cellular macromolecule biosynthetic process;GO:0032948//regulation of alpha-glucan metabolic pro…	GO:1901363//heterocyclic compound binding;GO:0003824//catalytic activity;GO:0005488//binding;GO:0001883//purine nucleoside binding;GO:0097367//carbohydrate derivative binding;GO:0036094//small molecule binding;GO:0016817//hydrolase activity, acting on acid anhydrides;GO:0016462//pyrophosphatase activity;GO:0032549//ribonucleoside binding;GO:0016787//hydrolase activity;GO:0001882//nucleoside bindi…	GO:0043231//intracellular membrane-bounded organelle;GO:0044444//cytoplasmic part;GO:0005933//cellular bud;GO:0043227//membrane-bounded organelle;GO:0030427//site of polarized growth;GO:0005737//cytoplasm;GO:0042579//microbody;GO:0005623//cell;GO:0044464//cell part;GO:0016020//membrane;GO:0005622//intracellular;GO:0044424//intracellular part;GO:0005886//plasma membrane;GO:0044459//plasma membrane…
Unigene0000080	1977	gi|327293181|ref|XP_003231287.1|	573	0	TIM barrel metal-dependent hydrolase [Trichophyton rubrum CBS 118892]	sp|A6XIG6|SLMH_HYDIT	102	2e-22	4-sulfomuconolactone hydrolase OS=Hydrogenophaga intermedia PE=1 SV=1	--	--	--	--	--	--	--	--	--	--	-	GO:0003824//catalytic activity	-
Unigene0000081	3996	gi|326475636|gb|EGD99645.1|	815	0	V-SNARE protein [Trichophyton tonsurans CBS 112818]	sp|O74786|SEC9_SCHPO	191	2e-50	Protein transport protein sec9 OS=Schizosaccharomyces pombe (strain 972 / ATCC 24843) GN=sec9 PE=1 SV=1	SPBC26H8.02c	191	2e-51	KOG3065	SNAP-25 (synaptosome-associated protein) component of SNARE complex	--	--	--	--	--	-	GO:0005488//binding;GO:0097159//organic cyclic compound binding;GO:0003824//catalytic activity;GO:0016787//hydrolase activity;GO:0016818//hydrolase activity, acting on acid anhydrides, in phosphorus-containing anhydrides;GO:1901363//heterocyclic compound binding;GO:0016817//hydrolase activity, acting on acid anhydrides	-
Unigene0000082	2041	gi|326479143|gb|EGE03153.1|	1101	0	GABA permease [Trichophyton equinum CBS 127.97]	sp|Q9ZU50|BAT1_ARATH	285	6e-86	Amino-acid permease BAT1 OS=Arabidopsis thaliana GN=BAT1 PE=2 SV=2	At2g01170	271	2e-81	KOG1289	Amino acid transporters	--	--	--	--	--	GO:0015849//organic acid transport;GO:0044699//single-organism process;GO:0006082//organic acid metabolic process;GO:0019439//aromatic compound catabolic process;GO:0044270//cellular nitrogen compound catabolic process;GO:0042436//indole-containing compound catabolic process;GO:0006568//tryptophan metabolic process;GO:1901605//alpha-amino acid metabolic process;GO:0071702//organic substance trans…	GO:0008514//organic anion transmembrane transporter activity;GO:0015075//ion transmembrane transporter activity;GO:0016810//hydrolase activity, acting on carbon-nitrogen (but not peptide) bonds;GO:0022857//transmembrane transporter activity;GO:0005342//organic acid transmembrane transporter activity;GO:0008509//anion transmembrane transporter activity;GO:0016787//hydrolase activity;GO:0003824//ca…	GO:0031224//intrinsic component of membrane;GO:0044425//membrane part;GO:0016020//membrane
Unigene0000083	1545	gi|633045216|gb|KDB22080.1|	110	2e-26	hypothetical protein H109_06028 [Trichophyton interdigitale MR816]	--	--	--	--	--	--	--	--	--	--	--	--	--	--	-	-	-
Unigene0000084	5825	gi|326469490|gb|EGD93499.1|	1299	0	H+/nucleoside cotransporter [Trichophyton tonsurans CBS 112818]	sp|Q9UA35|S28A3_EPTST	282	7e-79	Solute carrier family 28 member 3 OS=Eptatretus stoutii GN=SLC28A3 PE=2 SV=1	7303953	270	3e-76	KOG3747	Concentrative Na+-nucleoside cotransporter CNT1/CNT2	K03317//concentrative nucleoside transporter, CNT family	0	1269	tve:TRV_03993	--	GO:0071705//nitrogen compound transport;GO:0051234//establishment of localization;GO:0071702//organic substance transport;GO:0015931//nucleobase-containing compound transport;GO:0044765//single-organism transport;GO:1901264//carbohydrate derivative transport;GO:0006810//transport;GO:1902578//single-organism localization;GO:0051179//localization;GO:0015858//nucleoside transport;GO:0044699//single-…	GO:0015932//nucleobase-containing compound transmembrane transporter activity;GO:0022857//transmembrane transporter activity;GO:0022891//substrate-specific transmembrane transporter activity;GO:1901505//carbohydrate derivative transporter activity;GO:0022892//substrate-specific transporter activity;GO:0005215//transporter activity;GO:0005337//nucleoside transmembrane transporter activity	-
Unigene0000085	1579	gi|326477394|gb|EGE01404.1|	786	0	S-methyl-5-thioribose-1-phosphate isomerase [Trichophyton equinum CBS 127.97]	sp|C5FY68|MTNA_ARTOC	763	0	Methylthioribose-1-phosphate isomerase OS=Arthroderma otae (strain ATCC MYA-4605 / CBS 113480) GN=MRI1 PE=3 SV=1	Hs22051459	374	1e-124	KOG1468	Predicted translation initiation factor related to eIF-2B alpha/beta/delta subunits (CIG2/IDI2)	K08963//methylthioribose-1-phosphate isomerase [EC:5.3.1.23]	0	755	abe:ARB_00968	ko00270//Cysteine and methionine metabolism//Amino acid metabolism//Metabolism	-	-	-
Unigene0000086	2881	gi|326470436|gb|EGD94445.1|	658	0	phosphotransferase, partial [Trichophyton tonsurans CBS 112818]	sp|B9W6S2|AIM9_CANDC	106	3e-22	Altered inheritance of mitochondria protein 9, mitochondrial OS=Candida dubliniensis (strain CD36 / ATCC MYA-646 / CBS 7987 / NCPF 3949 / NRRL Y-17841) GN=AIM9 PE=3 SV=1	YDL200c	58.2	7e-09	KOG4062	6-O-methylguanine-DNA methyltransferase MGMT/MGT1, involved in DNA repair	--	--	--	--	--	GO:0042221//response to chemical;GO:0009636//response to toxic substance;GO:0050896//response to stimulus	GO:0032549//ribonucleoside binding;GO:0003824//catalytic activity;GO:0097367//carbohydrate derivative binding;GO:0097159//organic cyclic compound binding;GO:0001883//purine nucleoside binding;GO:0001882//nucleoside binding;GO:0016740//transferase activity;GO:0036094//small molecule binding;GO:0032550//purine ribonucleoside binding;GO:0005488//binding;GO:0016772//transferase activity, transferring…	-
Unigene0000087	2325	gi|326482793|gb|EGE06803.1|	1357	0	C6 transcription factor [Trichophyton equinum CBS 127.97]	sp|O59741|YN25_SCHPO	81.3	2e-14	Uncharacterized transcriptional regulatory protein C530.05 OS=Schizosaccharomyces pombe (strain 972 / ATCC 24843) GN=SPBC530.05 PE=3 SV=2	--	--	--	--	--	--	--	--	--	--	GO:0009889//regulation of biosynthetic process;GO:0031326//regulation of cellular biosynthetic process;GO:0060255//regulation of macromolecule metabolic process;GO:1903506//regulation of nucleic acid-templated transcription;GO:0050789//regulation of biological process;GO:0006355//regulation of transcription, DNA-templated;GO:2000112//regulation of cellular macromolecule biosynthetic process;GO:00…	GO:0003676//nucleic acid binding;GO:0046914//transition metal ion binding;GO:0001071//nucleic acid binding transcription factor activity;GO:0043169//cation binding;GO:0097159//organic cyclic compound binding;GO:0043167//ion binding;GO:0046872//metal ion binding;GO:0003700//transcription factor activity, sequence-specific DNA binding;GO:1901363//heterocyclic compound binding;GO:0005488//binding	GO:0043227//membrane-bounded organelle;GO:0043231//intracellular membrane-bounded organelle;GO:0043229//intracellular organelle;GO:0044424//intracellular part;GO:0043226//organelle;GO:0005622//intracellular;GO:0044464//cell part;GO:0005623//cell
Unigene0000088	1250	gi|326471601|gb|EGD95610.1|	782	0	Guanine nucleotide-binding protein [Trichophyton tonsurans CBS 112818]	sp|O59762|GNR1_SCHPO	139	4e-35	Guanine nucleotide-binding protein negative regulator 1 OS=Schizosaccharomyces pombe (strain 972 / ATCC 24843) GN=gnr1 PE=1 SV=1	SPCC1020.09	139	6e-36	KOG2919	Guanine nucleotide-binding protein	--	--	--	--	--	-	-	-
Unigene0000089	1292	gi|296804534|ref|XP_002843119.1|	311	7e-103	ubiquitin-conjugating enzyme E2 4 [Arthroderma otae CBS 113480]	sp|Q9UVR2|UBC1_MAGO7	280	1e-91	Ubiquitin-conjugating enzyme E2-16 kDa OS=Magnaporthe oryzae (strain 70-15 / ATCC MYA-4617 / FGSC 8958) GN=UBC1 PE=3 SV=2	SPBC119.02	271	5e-89	KOG0417	Ubiquitin-protein ligase	K06689//ubiquitin-conjugating enzyme E2 D/E [EC:2.3.2.23]	3e-91	280	mgr:MGG_06562	ko04141//Protein processing in endoplasmic reticulum//Folding, sorting and degradation//Genetic Information Processing;ko04120//Ubiquitin mediated proteolysis//Folding, sorting and degradation//Genetic Information Processing	GO:0044265//cellular macromolecule catabolic process;GO:0019538//protein metabolic process;GO:0071704//organic substance metabolic process;GO:1901575//organic substance catabolic process;GO:0016043//cellular component organization;GO:0009057//macromolecule catabolic process;GO:0044699//single-organism process;GO:0051603//proteolysis involved in cellular protein catabolic process;GO:1902589//singl…	GO:0016740//transferase activity;GO:0032549//ribonucleoside binding;GO:1901363//heterocyclic compound binding;GO:0097159//organic cyclic compound binding;GO:0097367//carbohydrate derivative binding;GO:0032550//purine ribonucleoside binding;GO:0001882//nucleoside binding;GO:0001883//purine nucleoside binding;GO:0019787//ubiquitin-like protein transferase activity;GO:0004842//ubiquitin-protein tran…	GO:0043231//intracellular membrane-bounded organelle;GO:0043227//membrane-bounded organelle;GO:1902494//catalytic complex;GO:1990234//transferase complex;GO:0043234//protein complex;GO:0032991//macromolecular complex;GO:0043226//organelle;GO:0043229//intracellular organelle;GO:0044424//intracellular part;GO:0044446//intracellular organelle part;GO:0000151//ubiquitin ligase complex;GO:0044422//org…
Unigene0000090	1373	gi|607881798|gb|EZF26543.1|	118	2e-29	hypothetical protein H100_01293 [Trichophyton rubrum MR850]	--	--	--	--	--	--	--	--	--	--	--	--	--	--	-	-	-
Unigene0000091	1623	gi|326481546|gb|EGE05556.1|	589	0	C2H2 finger domain-containing protein [Trichophyton equinum CBS 127.97]	sp|Q9Y7X9|KIN17_SCHPO	199	2e-57	KIN17-like protein OS=Schizosaccharomyces pombe (strain 972 / ATCC 24843) GN=SPBC365.09c PE=3 SV=1	SPBC365.09c	199	3e-58	KOG2837	Protein containing a U1-type Zn-finger and implicated in RNA splicing or processing	K13102//DNA/RNA-binding protein KIN17	0	543	tve:TRV_00949	--	-	GO:0005488//binding;GO:0043167//ion binding;GO:0043169//cation binding	-
Unigene0000092	2371	gi|326476530|gb|EGE00540.1|	1178	0	NADPH oxidase [Trichophyton tonsurans CBS 112818]	sp|Q9XYS3|NOXA_DICDI	360	6e-113	Superoxide-generating NADPH oxidase heavy chain subunit A OS=Dictyostelium discoideum GN=noxA PE=2 SV=1	Hs11136626	345	2e-107	KOG0039	Ferric reductase, NADH/NADPH oxidase and related proteins	K08008//NADPH oxidase	0	1040	abe:ARB_07242	ko04145//Phagosome//Transport and catabolism//Cellular Processes	GO:0044699//single-organism process;GO:0008152//metabolic process;GO:0044710//single-organism metabolic process	GO:0003824//catalytic activity	GO:0031224//intrinsic component of membrane;GO:0016020//membrane;GO:0044425//membrane part
Unigene0000093	3079	gi|326481273|gb|EGE05283.1|	1893	0	DNA-directed DNA polymerase theta [Trichophyton equinum CBS 127.97]	sp|O75417|DPOLQ_HUMAN	432	2e-126	DNA polymerase theta OS=Homo sapiens GN=POLQ PE=1 SV=2	Hs16418479	425	8e-125	KOG0950	DNA polymerase theta/eta, DEAD-box superfamily	K02349//DNA polymerase theta [EC:2.7.7.7]	0	1264	cim:CIMG_04868	--	GO:0009987//cellular process;GO:0006139//nucleobase-containing compound metabolic process;GO:0006725//cellular aromatic compound metabolic process;GO:0090304//nucleic acid metabolic process;GO:0043170//macromolecule metabolic process;GO:0046483//heterocycle metabolic process;GO:0071704//organic substance metabolic process;GO:0044237//cellular metabolic process;GO:1901360//organic cyclic compound …	GO:1901363//heterocyclic compound binding;GO:0032549//ribonucleoside binding;GO:0003824//catalytic activity;GO:0034061//DNA polymerase activity;GO:0097159//organic cyclic compound binding;GO:0016772//transferase activity, transferring phosphorus-containing groups;GO:0001882//nucleoside binding;GO:0016817//hydrolase activity, acting on acid anhydrides;GO:0016462//pyrophosphatase activity;GO:001677…	-
Unigene0000094	2880	gi|326480673|gb|EGE04683.1|	796	0	GIY-YIG catalytic domain-containing protein [Trichophyton equinum CBS 127.97]	sp|C1GJU5|SLX1_PARBD	340	1e-104	Structure-specific endonuclease subunit SLX1 OS=Paracoccidioides brasiliensis (strain Pb18) GN=SLX1 PE=3 SV=2	At5g59440	206	7e-60	KOG3327	Thymidylate kinase/adenylate kinase	K15078//structure-specific endonuclease subunit SLX1 [EC:3.6.1.-]	7e-167	497	tve:TRV_05240	ko00240//Pyrimidine metabolism//Nucleotide metabolism//Metabolism	GO:0009197//pyrimidine deoxyribonucleoside diphosphate biosynthetic process;GO:0044260//cellular macromolecule metabolic process;GO:0090304//nucleic acid metabolic process;GO:0006807//nitrogen compound metabolic process;GO:0034641//cellular nitrogen compound metabolic process;GO:0006308//DNA catabolic process;GO:0044763//single-organism cellular process;GO:0034654//nucleobase-containing compound …	GO:0016772//transferase activity, transferring phosphorus-containing groups;GO:0043169//cation binding;GO:0001883//purine nucleoside binding;GO:0046914//transition metal ion binding;GO:0004518//nuclease activity;GO:0097159//organic cyclic compound binding;GO:0046872//metal ion binding;GO:0016893//endonuclease activity, active with either ribo- or deoxyribonucleic acids and producing 5'-phosphomon…	GO:0044424//intracellular part;GO:0005623//cell;GO:0043227//membrane-bounded organelle;GO:0043231//intracellular membrane-bounded organelle;GO:0032991//macromolecular complex;GO:0043226//organelle;GO:0043229//intracellular organelle;GO:0043234//protein complex;GO:0044464//cell part;GO:0005622//intracellular
Unigene0000095	887	--	--	--	--	--	--	--	--	--	--	--	--	--	--	--	--	--	--	-	-	-
Unigene0000096	3223	gi|326468470|gb|EGD92479.1|	972	0	SH3 domain-containing protein [Trichophyton tonsurans CBS 112818]	sp|Q59LF3|RV167_CANAL	115	2e-25	Regulator of cytoskeleton and endocytosis RVS167 OS=Candida albicans (strain SC5314 / ATCC MYA-2876) GN=RVS167 PE=3 SV=1	Hs7661670	79.3	2e-15	KOG1843	Uncharacterized conserved protein	--	--	--	--	--	-	-	GO:0044424//intracellular part;GO:0044464//cell part;GO:0005623//cell;GO:0005622//intracellular
Unigene0000097	1207	gi|327303410|ref|XP_003236397.1|	457	3e-159	acetyltransferase [Trichophyton rubrum CBS 118892]	sp|P37515|MAA_BACSU	142	1e-38	Probable maltose O-acetyltransferase OS=Bacillus subtilis (strain 168) GN=maa PE=3 SV=1	SPAC18B11.09c	144	9e-40	KOG4750	Serine O-acetyltransferase	--	--	--	--	--	-	GO:0016746//transferase activity, transferring acyl groups;GO:0016747//transferase activity, transferring acyl groups other than amino-acyl groups;GO:0016740//transferase activity;GO:0003824//catalytic activity	-
Unigene0000098	1177	gi|326473758|gb|EGD97767.1|	211	1e-64	hypothetical protein TESG_05169 [Trichophyton tonsurans CBS 112818]	--	--	--	--	--	--	--	--	--	--	--	--	--	--	-	-	-
Unigene0000099	2279	gi|326480565|gb|EGE04575.1|	518	2e-161	NWD2 [Trichophyton equinum CBS 127.97]	sp|P11018|ISP1_BACSU	72.8	2e-12	Major intracellular serine protease OS=Bacillus subtilis (strain 168) GN=isp PE=1 SV=2	--	--	--	--	--	--	--	--	--	--	GO:0043170//macromolecule metabolic process;GO:0019538//protein metabolic process;GO:0071704//organic substance metabolic process;GO:0044238//primary metabolic process;GO:0008152//metabolic process	GO:0008233//peptidase activity;GO:0003824//catalytic activity;GO:0016787//hydrolase activity;GO:0070011//peptidase activity, acting on L-amino acid peptides;GO:0004175//endopeptidase activity	-
Unigene0000100	1762	gi|326470379|gb|EGD94388.1|	519	1e-179	integral membrane protein [Trichophyton tonsurans CBS 112818]	sp|P87155|MUG16_SCHPO	142	5e-37	Protein GMH1 homolog OS=Schizosaccharomyces pombe (strain 972 / ATCC 24843) GN=mug16 PE=1 SV=1	SPBC25H2.14	142	8e-38	KOG3012	Uncharacterized conserved protein	--	--	--	--	--	-	-	GO:0043231//intracellular membrane-bounded organelle;GO:0044464//cell part;GO:0044424//intracellular part;GO:0043229//intracellular organelle;GO:0012505//endomembrane system;GO:0005623//cell;GO:0043226//organelle;GO:0005737//cytoplasm;GO:0044444//cytoplasmic part;GO:0005622//intracellular;GO:0043227//membrane-bounded organelle
Unigene0000101	1376	gi|326483201|gb|EGE07211.1|	797	0	beta-lactamase [Trichophyton equinum CBS 127.97]	sp|Q9Y7D1|LOVD_ASPTE	164	7e-44	Acyltransferase LovD OS=Aspergillus terreus GN=lovD PE=1 SV=1	--	--	--	--	--	--	--	--	--	--	-	-	-
Unigene0000102	1323	gi|326475935|gb|EGD99944.1|	665	0	pyrroline-5-carboxylate reductase [Trichophyton tonsurans CBS 112818]	sp|Q12740|P5CR_ZALAR	379	1e-127	Pyrroline-5-carboxylate reductase OS=Zalerion arboricola GN=P5CR PE=2 SV=1	SPAPYUG7.05	234	1e-72	KOG3124	Pyrroline-5-carboxylate reductase	K00286//pyrroline-5-carboxylate reductase [EC:1.5.1.2]	0	616	tve:TRV_00328	ko01230//Biosynthesis of amino acids//Global and Overview//Metabolism;ko00330//Arginine and proline metabolism//Amino acid metabolism//Metabolism	GO:0006561//proline biosynthetic process;GO:0043436//oxoacid metabolic process;GO:1901576//organic substance biosynthetic process;GO:0018130//heterocycle biosynthetic process;GO:1901360//organic cyclic compound metabolic process;GO:0009084//glutamine family amino acid biosynthetic process;GO:0044281//small molecule metabolic process;GO:0044237//cellular metabolic process;GO:0044711//single-organi…	GO:0003824//catalytic activity;GO:0016491//oxidoreductase activity;GO:0016645//oxidoreductase activity, acting on the CH-NH group of donors;GO:0016646//oxidoreductase activity, acting on the CH-NH group of donors, NAD or NADP as acceptor	-
Unigene0000103	1231	gi|326473956|gb|EGD97965.1|	355	4e-120	sister chromatid cohesion protein Ctf8 [Trichophyton tonsurans CBS 112818]	sp|P38877|CTF8_YEAST	48.9	9e-06	Chromosome transmission fidelity protein 8 OS=Saccharomyces cerevisiae (strain ATCC 204508 / S288c) GN=CTF8 PE=1 SV=1	YHR191c	48.9	1e-06	KOG4487	Uncharacterized conserved protein	K11270//chromosome transmission fidelity protein 8	1e-114	340	abe:ARB_02258	--	-	-	-
Unigene0000104	5064	gi|326479071|gb|EGE03081.1|	1432	0	SOK1 [Trichophyton equinum CBS 127.97]	sp|P40317|SOK1_YEAST	183	9e-46	Protein SOK1 OS=Saccharomyces cerevisiae (strain ATCC 204508 / S288c) GN=SOK1 PE=1 SV=2	YDR006c	183	1e-46	KOG1981	SOK1 kinase belonging to the STE20/SPS1/GC kinase family	--	--	--	--	--	-	-	-
Unigene0000105	1533	gi|326475531|gb|EGD99540.1|	665	0	alcohol dehydrogenase [Trichophyton tonsurans CBS 112818]	sp|P27800|ALDX_SPOSA	280	4e-88	Aldehyde reductase 1 OS=Sporobolomyces salmonicolor GN=ARI PE=1 SV=3	SPAC26F1.07	277	7e-88	KOG1577	Aldo/keto reductase family proteins	K00100//[EC:1.1.1.-]	7e-128	383	aor:AOR_1_1290144	ko00650//Butanoate metabolism//Carbohydrate metabolism//Metabolism;ko00051//Fructose and mannose metabolism//Carbohydrate metabolism//Metabolism;ko00591//Linoleic acid metabolism//Lipid metabolism//Metabolism	GO:0044699//single-organism process;GO:0008152//metabolic process;GO:0044710//single-organism metabolic process	GO:0016740//transferase activity;GO:0003824//catalytic activity	-
Unigene0000106	2547	gi|607895495|gb|EZF34177.1|	1170	0	hypothetical protein H101_02269 [Trichophyton interdigitale H6]	--	--	--	--	--	--	--	--	--	--	--	--	--	--	-	-	-
Unigene0000107	491	gi|802086370|gb|KKA16654.1|	111	3e-26	Transposon-encoded protein with TYA, partial [Rasamsonia emersonii CBS 393.64]	sp|Q9UR07|TF211_SCHPO	71.6	2e-13	Transposon Tf2-11 polyprotein OS=Schizosaccharomyces pombe (strain 972 / ATCC 24843) GN=Tf2-11 PE=3 SV=1	At3g31970	72.8	2e-14	KOG0017	FOG: Transposon-encoded proteins with TYA, reverse transcriptase, integrase domains in various combinations	--	--	--	--	--	GO:1901360//organic cyclic compound metabolic process;GO:0008152//metabolic process;GO:0044238//primary metabolic process;GO:0044237//cellular metabolic process;GO:0009987//cellular process;GO:0071704//organic substance metabolic process;GO:0006725//cellular aromatic compound metabolic process;GO:0006259//DNA metabolic process;GO:0006139//nucleobase-containing compound metabolic process;GO:004648…	GO:0043167//ion binding;GO:0046872//metal ion binding;GO:0046914//transition metal ion binding;GO:0005488//binding;GO:0043169//cation binding;GO:0097159//organic cyclic compound binding	GO:0043229//intracellular organelle;GO:0044464//cell part;GO:0043231//intracellular membrane-bounded organelle;GO:0043227//membrane-bounded organelle;GO:0043226//organelle;GO:0005622//intracellular;GO:0044424//intracellular part;GO:0005623//cell
Unigene0000108	767	gi|315042437|ref|XP_003170595.1|	304	2e-91	hypothetical protein MGYG_09171 [Microsporum gypseum CBS 118893]	--	--	--	--	--	--	--	--	--	--	--	--	--	--	-	GO:0043169//cation binding;GO:0005488//binding;GO:0043167//ion binding;GO:0046872//metal ion binding	-
Unigene0000109	426	gi|743646597|gb|KID77663.1|	163	2e-44	pol polyprotein, partial [Metarhizium brunneum ARSEF 3297]	sp|Q7LHG5|YI31B_YEAST	89.4	2e-19	Transposon Ty3-I Gag-Pol polyprotein OS=Saccharomyces cerevisiae (strain ATCC 204508 / S288c) GN=TY3B-I PE=3 SV=2	At4g16910	102	4e-25	KOG0017	FOG: Transposon-encoded proteins with TYA, reverse transcriptase, integrase domains in various combinations	--	--	--	--	--	GO:0034641//cellular nitrogen compound metabolic process;GO:0044238//primary metabolic process;GO:0044260//cellular macromolecule metabolic process;GO:0006259//DNA metabolic process;GO:0006807//nitrogen compound metabolic process;GO:0008152//metabolic process;GO:0009987//cellular process;GO:0090304//nucleic acid metabolic process;GO:0043170//macromolecule metabolic process;GO:0006725//cellular ar…	GO:0005488//binding;GO:0043169//cation binding;GO:0046914//transition metal ion binding;GO:0043167//ion binding;GO:0046872//metal ion binding;GO:0097159//organic cyclic compound binding	GO:0043231//intracellular membrane-bounded organelle;GO:0043229//intracellular organelle;GO:0043226//organelle;GO:0005622//intracellular;GO:0005623//cell;GO:0044424//intracellular part;GO:0043227//membrane-bounded organelle;GO:0044464//cell part
Unigene0000110	924	gi|846912560|gb|KMK58412.1|	146	5e-37	gag-pol polyprotein [Aspergillus fumigatus Z5]	sp|Q7TN75|PEG10_MOUSE	81.6	9e-16	Retrotransposon-derived protein PEG10 OS=Mus musculus GN=Peg10 PE=1 SV=2	--	--	--	--	--	--	--	--	--	--	-	-	-
Unigene0000111	886	gi|329351122|gb|AEB91354.1|	100	8e-21	polyprotein, partial [Verticillium dahliae VdLs.17]	sp|Q86TG7|PEG10_HUMAN	72.8	5e-13	Retrotransposon-derived protein PEG10 OS=Homo sapiens GN=PEG10 PE=1 SV=2	--	--	--	--	--	--	--	--	--	--	GO:0043170//macromolecule metabolic process;GO:0008152//metabolic process;GO:0071704//organic substance metabolic process;GO:0044238//primary metabolic process	GO:0005488//binding	-
Unigene0000112	1211	gi|846912560|gb|KMK58412.1|	60.5	2e-07	gag-pol polyprotein [Aspergillus fumigatus Z5]	--	--	--	--	--	--	--	--	--	--	--	--	--	--	-	-	-
Unigene0000113	1637	gi|317141366|ref|XP_001818504.2|	504	6e-158	gag-pol polyprotein [Aspergillus oryzae RIB40]	sp|P0CT40|TF29_SCHPO	281	1e-81	Transposon Tf2-9 polyprotein OS=Schizosaccharomyces pombe (strain 972 / ATCC 24843) GN=Tf2-9 PE=3 SV=1	At2g10780	325	5e-97	KOG0017	FOG: Transposon-encoded proteins with TYA, reverse transcriptase, integrase domains in various combinations	--	--	--	--	--	GO:0009987//cellular process;GO:0044238//primary metabolic process;GO:1901360//organic cyclic compound metabolic process;GO:0071704//organic substance metabolic process;GO:0044237//cellular metabolic process;GO:0034641//cellular nitrogen compound metabolic process;GO:0006725//cellular aromatic compound metabolic process;GO:0043170//macromolecule metabolic process;GO:0008152//metabolic process;GO:…	GO:0043169//cation binding;GO:0046914//transition metal ion binding;GO:0043167//ion binding;GO:0005488//binding;GO:0097159//organic cyclic compound binding;GO:0046872//metal ion binding	GO:0044464//cell part;GO:0043229//intracellular organelle;GO:0043231//intracellular membrane-bounded organelle;GO:0043226//organelle;GO:0005622//intracellular;GO:0044424//intracellular part;GO:0005623//cell;GO:0043227//membrane-bounded organelle
Unigene0000114	631	gi|317138875|ref|XP_003189096.1|	201	5e-56	gag-pol polyprotein [Aspergillus oryzae RIB40]	sp|Q9UR07|TF211_SCHPO	98.6	7e-22	Transposon Tf2-11 polyprotein OS=Schizosaccharomyces pombe (strain 972 / ATCC 24843) GN=Tf2-11 PE=3 SV=1	At2g06890	101	2e-23	KOG0017	FOG: Transposon-encoded proteins with TYA, reverse transcriptase, integrase domains in various combinations	--	--	--	--	--	GO:0044260//cellular macromolecule metabolic process;GO:1901360//organic cyclic compound metabolic process;GO:0090304//nucleic acid metabolic process;GO:0009987//cellular process;GO:0006139//nucleobase-containing compound metabolic process;GO:0043170//macromolecule metabolic process;GO:0071704//organic substance metabolic process;GO:0006725//cellular aromatic compound metabolic process;GO:0006259…	GO:0005488//binding;GO:0046872//metal ion binding;GO:0043167//ion binding;GO:0097159//organic cyclic compound binding;GO:0046914//transition metal ion binding;GO:0043169//cation binding	GO:0043231//intracellular membrane-bounded organelle;GO:0044464//cell part;GO:0044424//intracellular part;GO:0043226//organelle;GO:0043229//intracellular organelle;GO:0005622//intracellular;GO:0005623//cell;GO:0043227//membrane-bounded organelle
Unigene0000115	660	gi|10946132|gb|AAG24792.1|AF264028_2	149	4e-38	pol protein [Colletotrichum gloeosporioides]	sp|Q7LHG5|YI31B_YEAST	71.6	7e-13	Transposon Ty3-I Gag-Pol polyprotein OS=Saccharomyces cerevisiae (strain ATCC 204508 / S288c) GN=TY3B-I PE=3 SV=2	At2g07660	92.8	1e-20	KOG0017	FOG: Transposon-encoded proteins with TYA, reverse transcriptase, integrase domains in various combinations	--	--	--	--	--	GO:0044260//cellular macromolecule metabolic process;GO:0008152//metabolic process;GO:1901360//organic cyclic compound metabolic process;GO:0034641//cellular nitrogen compound metabolic process;GO:0006259//DNA metabolic process;GO:0090304//nucleic acid metabolic process;GO:0044238//primary metabolic process;GO:0009987//cellular process;GO:0006139//nucleobase-containing compound metabolic process;…	GO:0097159//organic cyclic compound binding;GO:0046872//metal ion binding;GO:0043167//ion binding;GO:0043169//cation binding;GO:0046914//transition metal ion binding;GO:0005488//binding	GO:0005622//intracellular;GO:0043226//organelle;GO:0044464//cell part;GO:0043229//intracellular organelle;GO:0044424//intracellular part;GO:0043227//membrane-bounded organelle;GO:0043231//intracellular membrane-bounded organelle;GO:0005623//cell
Unigene0000116	365	gi|6650019|gb|AAF21678.1|AF051915_2	55.1	4e-07	pol polyprotein [Passalora fulva]	--	--	--	--	--	--	--	--	--	--	--	--	--	--	GO:0046483//heterocycle metabolic process;GO:0044238//primary metabolic process;GO:0006139//nucleobase-containing compound metabolic process;GO:0009987//cellular process;GO:0043170//macromolecule metabolic process;GO:0034641//cellular nitrogen compound metabolic process;GO:0006725//cellular aromatic compound metabolic process;GO:0008152//metabolic process;GO:0006259//DNA metabolic process;GO:0006…	GO:0046914//transition metal ion binding;GO:0097159//organic cyclic compound binding;GO:0005488//binding;GO:0043169//cation binding;GO:0043167//ion binding;GO:0046872//metal ion binding	GO:0043226//organelle;GO:0043229//intracellular organelle;GO:0044424//intracellular part;GO:0005622//intracellular;GO:0005623//cell;GO:0044464//cell part;GO:0043227//membrane-bounded organelle;GO:0043231//intracellular membrane-bounded organelle
Unigene0000117	467	gi|58268442|ref|XP_571377.1|	139	1e-35	retrotransposon nucleocapsid protein [Cryptococcus neoformans var. neoformans JEC21]	sp|Q99315|YG31B_YEAST	72.8	9e-14	Transposon Ty3-G Gag-Pol polyprotein OS=Saccharomyces cerevisiae (strain ATCC 204508 / S288c) GN=TY3B-G PE=1 SV=3	At4g10580	95.9	2e-22	KOG0017	FOG: Transposon-encoded proteins with TYA, reverse transcriptase, integrase domains in various combinations	--	--	--	--	--	GO:0009987//cellular process;GO:0006807//nitrogen compound metabolic process;GO:0006259//DNA metabolic process;GO:0090304//nucleic acid metabolic process;GO:0043170//macromolecule metabolic process;GO:1901360//organic cyclic compound metabolic process;GO:0006725//cellular aromatic compound metabolic process;GO:0044237//cellular metabolic process;GO:0044260//cellular macromolecule metabolic proces…	GO:0043169//cation binding;GO:0046914//transition metal ion binding;GO:0097159//organic cyclic compound binding;GO:0043167//ion binding;GO:0046872//metal ion binding;GO:0005488//binding	GO:0043226//organelle;GO:0043229//intracellular organelle;GO:0043231//intracellular membrane-bounded organelle;GO:0044464//cell part;GO:0005623//cell;GO:0005622//intracellular;GO:0044424//intracellular part;GO:0043227//membrane-bounded organelle
Unigene0000118	857	gi|329351122|gb|AEB91354.1|	103	5e-22	polyprotein, partial [Verticillium dahliae VdLs.17]	sp|Q86TG7|PEG10_HUMAN	55.5	3e-07	Retrotransposon-derived protein PEG10 OS=Homo sapiens GN=PEG10 PE=1 SV=2	--	--	--	--	--	--	--	--	--	--	GO:0008152//metabolic process;GO:0044238//primary metabolic process;GO:0071704//organic substance metabolic process;GO:0043170//macromolecule metabolic process	GO:0005488//binding	-
Unigene0000119	917	gi|10946132|gb|AAG24792.1|AF264028_2	291	4e-87	pol protein [Colletotrichum gloeosporioides]	sp|P0CT40|TF29_SCHPO	166	7e-44	Transposon Tf2-9 polyprotein OS=Schizosaccharomyces pombe (strain 972 / ATCC 24843) GN=Tf2-9 PE=3 SV=1	At2g07660	203	3e-58	KOG0017	FOG: Transposon-encoded proteins with TYA, reverse transcriptase, integrase domains in various combinations	--	--	--	--	--	GO:0009987//cellular process;GO:0044260//cellular macromolecule metabolic process;GO:0071704//organic substance metabolic process;GO:0006259//DNA metabolic process;GO:0044237//cellular metabolic process;GO:1901360//organic cyclic compound metabolic process;GO:0043170//macromolecule metabolic process;GO:0090304//nucleic acid metabolic process;GO:0044238//primary metabolic process;GO:0008152//metab…	GO:0097159//organic cyclic compound binding;GO:0046914//transition metal ion binding;GO:0043169//cation binding;GO:0046872//metal ion binding;GO:0043167//ion binding;GO:0005488//binding	GO:0043227//membrane-bounded organelle;GO:0044424//intracellular part;GO:0005623//cell;GO:0043231//intracellular membrane-bounded organelle;GO:0044464//cell part;GO:0005622//intracellular;GO:0043226//organelle;GO:0043229//intracellular organelle
Unigene0000120	582	gi|329351119|gb|AEB91352.1|	57.4	2e-07	polyprotein, partial [Verticillium dahliae VdLs.17]	--	--	--	--	--	--	--	--	--	--	--	--	--	--	-	GO:0005488//binding	-
Unigene0000121	738	gi|846912560|gb|KMK58412.1|	57	4e-07	gag-pol polyprotein [Aspergillus fumigatus Z5]	--	--	--	--	--	--	--	--	--	--	--	--	--	--	-	-	-
Unigene0000122	894	gi|846912560|gb|KMK58412.1|	174	7e-47	gag-pol polyprotein [Aspergillus fumigatus Z5]	sp|Q7TN75|PEG10_MOUSE	71.2	2e-12	Retrotransposon-derived protein PEG10 OS=Mus musculus GN=Peg10 PE=1 SV=2	--	--	--	--	--	--	--	--	--	--	-	-	-
Unigene0000123	1162	gi|315042437|ref|XP_003170595.1|	361	1e-109	hypothetical protein MGYG_09171 [Microsporum gypseum CBS 118893]	--	--	--	--	--	--	--	--	--	--	--	--	--	--	-	-	-
Unigene0000124	2283	gi|802086370|gb|KKA16654.1|	440	8e-142	Transposon-encoded protein with TYA, partial [Rasamsonia emersonii CBS 393.64]	sp|P0CT43|TF28_SCHPO	193	1e-49	Transposon Tf2-8 polyprotein OS=Schizosaccharomyces pombe (strain 972 / ATCC 24843) GN=Tf2-8 PE=3 SV=1	At3g31970	216	1e-57	KOG0017	FOG: Transposon-encoded proteins with TYA, reverse transcriptase, integrase domains in various combinations	--	--	--	--	--	GO:0006725//cellular aromatic compound metabolic process;GO:1901360//organic cyclic compound metabolic process;GO:0090304//nucleic acid metabolic process;GO:0034641//cellular nitrogen compound metabolic process;GO:0044260//cellular macromolecule metabolic process;GO:0046483//heterocycle metabolic process;GO:0006139//nucleobase-containing compound metabolic process;GO:0009987//cellular process;GO:…	GO:0046914//transition metal ion binding;GO:0046872//metal ion binding;GO:0043169//cation binding;GO:0043167//ion binding;GO:0097159//organic cyclic compound binding;GO:0005488//binding	GO:0043227//membrane-bounded organelle;GO:0043226//organelle;GO:0044424//intracellular part;GO:0043231//intracellular membrane-bounded organelle;GO:0005623//cell;GO:0044464//cell part;GO:0005622//intracellular;GO:0043229//intracellular organelle
Unigene0000125	660	--	--	--	--	--	--	--	--	--	--	--	--	--	--	--	--	--	--	-	-	-
Unigene0000126	598	gi|315042437|ref|XP_003170595.1|	231	1e-66	hypothetical protein MGYG_09171 [Microsporum gypseum CBS 118893]	--	--	--	--	--	--	--	--	--	--	--	--	--	--	-	GO:0046872//metal ion binding;GO:0043169//cation binding;GO:0043167//ion binding;GO:0005488//binding	-
Unigene0000127	1013	gi|255943885|ref|XP_002562710.1|	83.6	7e-17	Pc20g01510 [Penicillium rubens Wisconsin 54-1255]	--	--	--	--	--	--	--	--	--	--	--	--	--	--	-	-	-
Unigene0000128	1313	gi|315053997|ref|XP_003176373.1|	687	0	phosphotransferase enzyme family protein [Microsporum gypseum CBS 118893]	sp|C4QYL7|AIM9_PICPG	67	1e-10	Altered inheritance of mitochondria protein 9, mitochondrial OS=Komagataella pastoris (strain GS115 / ATCC 20864) GN=AIM9 PE=3 SV=1	--	--	--	--	--	--	--	--	--	--	GO:0042221//response to chemical;GO:0009636//response to toxic substance;GO:0050896//response to stimulus	GO:0016772//transferase activity, transferring phosphorus-containing groups;GO:0016740//transferase activity;GO:0001882//nucleoside binding;GO:0036094//small molecule binding;GO:0003824//catalytic activity;GO:0097367//carbohydrate derivative binding;GO:0032549//ribonucleoside binding;GO:0032550//purine ribonucleoside binding;GO:0005488//binding;GO:1901363//heterocyclic compound binding;GO:0097159…	-
Unigene0000129	1000	gi|326477414|gb|EGE01424.1|	503	3e-177	phosphorylase [Trichophyton equinum CBS 127.97]	sp|P49348|APA2_KLULA	87	3e-18	Diadenosine 5',5'''-P1,P4-tetraphosphate phosphorylase 2 OS=Kluyveromyces lactis (strain ATCC 8585 / CBS 2359 / DSM 70799 / NBRC 1267 / NRRL Y-1140 / WM37) GN=APA2 PE=3 SV=1	--	--	--	--	--	K00988//ATP adenylyltransferase [EC:2.7.7.53]	3e-178	503	tve:TRV_03004	ko00230//Purine metabolism//Nucleotide metabolism//Metabolism	-	GO:0003824//catalytic activity;GO:0016772//transferase activity, transferring phosphorus-containing groups;GO:0016740//transferase activity;GO:0070566//adenylyltransferase activity;GO:0016779//nucleotidyltransferase activity	-
Unigene0000130	3629	gi|326470424|gb|EGD94433.1|	1509	0	phosphate permease [Trichophyton tonsurans CBS 112818]	sp|Q7RVX9|PHO5_NEUCR	214	1e-57	Repressible high-affinity phosphate permease OS=Neurospora crassa (strain ATCC 24698 / 74-OR23-1A / CBS 708.71 / DSM 1257 / FGSC 987) GN=pho-5 PE=1 SV=2	SPBC1683.01	215	2e-58	KOG0252	Inorganic phosphate transporter	K08176//MFS transporter, PHS family, inorganic phosphate transporter	0	1472	abe:ARB_02508	--	GO:0044763//single-organism cellular process;GO:0044699//single-organism process;GO:0009987//cellular process	GO:0005215//transporter activity	GO:0031224//intrinsic component of membrane;GO:0044425//membrane part;GO:0016020//membrane
Unigene0000131	1568	gi|607897393|gb|EZF35756.1|	799	0	formamidopyrimidine-DNA glycosylase [Trichophyton interdigitale H6]	sp|O80358|FPG_ARATH	211	5e-61	Formamidopyrimidine-DNA glycosylase OS=Arabidopsis thaliana GN=FPG1 PE=1 SV=1	--	--	--	--	--	K10563//formamidopyrimidine-DNA glycosylase [EC:3.2.2.23 4.2.99.18]	0	762	abe:ARB_00407	ko03410//Base excision repair//Replication and repair//Genetic Information Processing	GO:0006974//cellular response to DNA damage stimulus;GO:0034641//cellular nitrogen compound metabolic process;GO:0044699//single-organism process;GO:0009056//catabolic process;GO:0034655//nucleobase-containing compound catabolic process;GO:0044763//single-organism cellular process;GO:0044710//single-organism metabolic process;GO:0044237//cellular metabolic process;GO:0044248//cellular catabolic p…	GO:0003824//catalytic activity;GO:0016788//hydrolase activity, acting on ester bonds;GO:0043169//cation binding;GO:1901363//heterocyclic compound binding;GO:0016787//hydrolase activity;GO:0004519//endonuclease activity;GO:0046872//metal ion binding;GO:0016798//hydrolase activity, acting on glycosyl bonds;GO:0046914//transition metal ion binding;GO:0016799//hydrolase activity, hydrolyzing N-glycos…	-
Unigene0000132	1014	gi|674805595|gb|KFL60629.1|	518	0	hypothetical protein TERG_11729 [Trichophyton rubrum CBS 118892]	--	--	--	--	--	--	--	--	--	--	--	--	--	--	-	-	-
Unigene0000133	989	gi|326472776|gb|EGD96785.1|	519	0	pre-rRNA-processing protein PNO1 [Trichophyton tonsurans CBS 112818]	sp|Q1DQZ5|PNO1_COCIM	407	4e-141	Pre-rRNA-processing protein PNO1 OS=Coccidioides immitis (strain RS) GN=PNO1 PE=3 SV=1	YOR145c	323	5e-109	KOG3273	Predicted RNA-binding protein Pno1p interacting with Nob1p and involved in 26S proteasome assembly	K11884//RNA-binding protein PNO1	0	514	tve:TRV_03730	--	GO:0044085//cellular component biogenesis;GO:0071840//cellular component organization or biogenesis;GO:0022613//ribonucleoprotein complex biogenesis	GO:0003676//nucleic acid binding;GO:0005488//binding;GO:0097159//organic cyclic compound binding;GO:1901363//heterocyclic compound binding	GO:0043226//organelle;GO:0043231//intracellular membrane-bounded organelle;GO:0043228//non-membrane-bounded organelle;GO:0043232//intracellular non-membrane-bounded organelle;GO:0044424//intracellular part;GO:0043229//intracellular organelle;GO:0005623//cell;GO:0043227//membrane-bounded organelle;GO:0005622//intracellular;GO:0044464//cell part
Unigene0000134	2229	gi|326481718|gb|EGE05728.1|	1053	0	MIZ zinc finger protein [Trichophyton equinum CBS 127.97]	sp|O94451|PLI1_SCHPO	226	5e-62	E3 SUMO-protein ligase pli1 OS=Schizosaccharomyces pombe (strain 972 / ATCC 24843) GN=pli1 PE=1 SV=3	SPAC1687.05	226	8e-63	KOG2169	Zn-finger transcription factor	K04706//E3 SUMO-protein ligase PIAS1	3e-178	528	cim:CIMG_02577	ko04120//Ubiquitin mediated proteolysis//Folding, sorting and degradation//Genetic Information Processing	GO:0044763//single-organism cellular process;GO:0065007//biological regulation;GO:1901360//organic cyclic compound metabolic process;GO:0019219//regulation of nucleobase-containing compound metabolic process;GO:0008152//metabolic process;GO:0006139//nucleobase-containing compound metabolic process;GO:0050794//regulation of cellular process;GO:0044238//primary metabolic process;GO:0071840//cellula…	GO:0043167//ion binding;GO:0005488//binding;GO:0046914//transition metal ion binding;GO:0046872//metal ion binding;GO:0016740//transferase activity;GO:0003824//catalytic activity;GO:0043169//cation binding;GO:0019787//ubiquitin-like protein transferase activity	-
Unigene0000135	3109	gi|326469069|gb|EGD93078.1|	1132	0	F-box protein [Trichophyton tonsurans CBS 112818]	--	--	--	--	--	--	--	--	--	--	--	--	--	--	-	-	-
Unigene0000136	2098	gi|607890579|gb|EZF30539.1|	955	0	acyl-CoA desaturase [Trichophyton interdigitale H6]	sp|Q12618|ACO1_AJECA	831	0	Acyl-CoA desaturase OS=Ajellomyces capsulatus GN=OLE1 PE=3 SV=1	SPCC1281.06c_1	426	3e-142	KOG1600	Fatty acid desaturase	K00507//stearoyl-CoA desaturase (delta-9 desaturase) [EC:1.14.19.1]	0	901	tve:TRV_02235	ko01212//Fatty acid metabolism//Global and Overview//Metabolism;ko01040//Biosynthesis of unsaturated fatty acids//Lipid metabolism//Metabolism	GO:1901576//organic substance biosynthetic process;GO:0044281//small molecule metabolic process;GO:0009058//biosynthetic process;GO:0008152//metabolic process;GO:0044699//single-organism process;GO:0008610//lipid biosynthetic process;GO:0006633//fatty acid biosynthetic process;GO:0044763//single-organism cellular process;GO:0046394//carboxylic acid biosynthetic process;GO:0032787//monocarboxylic …	GO:0016215//acyl-CoA desaturase activity;GO:0016491//oxidoreductase activity;GO:0046906//tetrapyrrole binding;GO:0043167//ion binding;GO:0016705//oxidoreductase activity, acting on paired donors, with incorporation or reduction of molecular oxygen;GO:0003824//catalytic activity;GO:0046872//metal ion binding;GO:0016717//oxidoreductase activity, acting on paired donors, with oxidation of a pair of …	GO:0031224//intrinsic component of membrane;GO:0043229//intracellular organelle;GO:0098588//bounding membrane of organelle;GO:0044432//endoplasmic reticulum part;GO:0031227//intrinsic component of endoplasmic reticulum membrane;GO:0031300//intrinsic component of organelle membrane;GO:0005622//intracellular;GO:0005789//endoplasmic reticulum membrane;GO:0031090//organelle membrane;GO:0005737//cytop…
Unigene0000137	3874	gi|326477909|gb|EGE01919.1|	876	0	aureobasidin A resistance protein [Trichophyton equinum CBS 127.97]	sp|Q10142|AUR1_SCHPO	353	7e-108	Inositol phosphorylceramide synthase catalytic subunit aur1 OS=Schizosaccharomyces pombe (strain 972 / ATCC 24843) GN=aur1 PE=1 SV=1	--	--	--	--	--	--	--	--	--	--	-	-	-
Unigene0000138	5161	gi|743675408|gb|KIE02324.1|	97.1	4e-22	PIF1 helicase-like protein, partial [Metarhizium majus ARSEF 297]	--	--	--	--	--	--	--	--	--	--	--	--	--	--	-	-	-
Unigene0000139	1397	gi|607877580|gb|EZF22702.1|	115	2e-34	hypothetical protein H100_04506 [Trichophyton rubrum MR850]	--	--	--	--	--	--	--	--	--	--	--	--	--	--	-	-	-
Unigene0000140	1372	gi|607897085|gb|EZF35492.1|	526	0	60S ribosomal protein L8-B [Trichophyton interdigitale H6]	sp|P29453|RL8B_YEAST	369	2e-124	60S ribosomal protein L8-B OS=Saccharomyces cerevisiae (strain ATCC 204508 / S288c) GN=RPL8B PE=1 SV=3	YLL045c	369	4e-125	KOG3166	60S ribosomal protein L7A	K02936//large subunit ribosomal protein L7Ae	0	525	abe:ARB_07467	ko03010//Ribosome//Translation//Genetic Information Processing	GO:0033036//macromolecule localization;GO:0022613//ribonucleoprotein complex biogenesis;GO:0051234//establishment of localization;GO:0071840//cellular component organization or biogenesis;GO:0008104//protein localization;GO:0051179//localization;GO:0044085//cellular component biogenesis	-	GO:0032991//macromolecular complex;GO:0005623//cell;GO:0030529//intracellular ribonucleoprotein complex;GO:0044464//cell part;GO:1990904//ribonucleoprotein complex;GO:0005622//intracellular;GO:0044424//intracellular part
Unigene0000141	2876	gi|326474056|gb|EGD98065.1|	132	2e-33	hypothetical protein TESG_08526 [Trichophyton tonsurans CBS 112818]	--	--	--	--	--	--	--	--	--	--	--	--	--	--	-	-	-
Unigene0000142	1979	gi|326469769|gb|EGD93778.1|	896	0	endochitinase [Trichophyton tonsurans CBS 112818]	sp|E9QRF2|CHIB1_ASPFU	484	1e-163	Endochitinase B1 OS=Neosartorya fumigata (strain ATCC MYA-4609 / Af293 / CBS 101355 / FGSC A1100) GN=chiB1 PE=3 SV=1	YDR371w	201	8e-56	KOG2806	Chitinase	K01183//chitinase [EC:3.2.1.14]	0	818	tve:TRV_03457	ko00520//Amino sugar and nucleotide sugar metabolism//Carbohydrate metabolism//Metabolism	GO:1901575//organic substance catabolic process;GO:1901565//organonitrogen compound catabolic process;GO:0043170//macromolecule metabolic process;GO:0044238//primary metabolic process;GO:1901564//organonitrogen compound metabolic process;GO:0071704//organic substance metabolic process;GO:0006807//nitrogen compound metabolic process;GO:0008152//metabolic process;GO:0006026//aminoglycan catabolic p…	GO:0016787//hydrolase activity;GO:0004553//hydrolase activity, hydrolyzing O-glycosyl compounds;GO:0016798//hydrolase activity, acting on glycosyl bonds;GO:0003824//catalytic activity	-
Unigene0000143	1749	gi|607893052|gb|EZF32272.1|	889	0	obg family GTPase CgtA [Trichophyton interdigitale H6]	sp|Q9UT06|YLWB_SCHPO	167	2e-44	Uncharacterized GTP-binding protein P8A3.11c, mitochondrial OS=Schizosaccharomyces pombe (strain 972 / ATCC 24843) GN=SPAP8A3.11c PE=3 SV=1	SPAP8A3.11c	167	3e-45	KOG1489	Predicted GTP-binding protein (ODN superfamily)	K03979//GTP-binding protein	0	885	tve:TRV_00960	--	-	GO:0016818//hydrolase activity, acting on acid anhydrides, in phosphorus-containing anhydrides;GO:0043169//cation binding;GO:0032550//purine ribonucleoside binding;GO:0016462//pyrophosphatase activity;GO:0005488//binding;GO:0097159//organic cyclic compound binding;GO:0097367//carbohydrate derivative binding;GO:0046872//metal ion binding;GO:0036094//small molecule binding;GO:0003824//catalytic act…	-
Unigene0000144	838	gi|327299054|ref|XP_003234220.1|	57.4	3e-08	hypothetical protein TERG_04812 [Trichophyton rubrum CBS 118892]	--	--	--	--	--	--	--	--	--	--	--	--	--	--	-	-	-
Unigene0000145	1185	gi|326469233|gb|EGD93242.1|	404	2e-138	recombination hotspot-binding protein [Trichophyton tonsurans CBS 112818]	sp|P79769|TSN_CHICK	132	1e-34	Translin OS=Gallus gallus GN=TSN PE=1 SV=1	SPAC30.03c	128	9e-34	KOG3067	Translin family protein	--	--	--	--	--	-	GO:0003676//nucleic acid binding;GO:0097159//organic cyclic compound binding;GO:1901363//heterocyclic compound binding;GO:0005488//binding;GO:0003677//DNA binding	-
Unigene0000146	2537	gi|327299606|ref|XP_003234496.1|	823	0	APSES transcription factor [Trichophyton rubrum CBS 118892]	sp|O60158|BQT4_SCHPO	66.2	6e-10	Bouquet formation protein 4 OS=Schizosaccharomyces pombe (strain 972 / ATCC 24843) GN=bqt4 PE=1 SV=2	--	--	--	--	--	--	--	--	--	--	-	GO:0003676//nucleic acid binding;GO:0005488//binding;GO:0097159//organic cyclic compound binding;GO:1901363//heterocyclic compound binding	-
Unigene0000147	2349	gi|326480586|gb|EGE04596.1|	1497	0	oxidosqualene:lanosterol cyclase [Trichophyton equinum CBS 127.97]	sp|Q96WJ0|ERG7_PNECA	800	0	Lanosterol synthase OS=Pneumocystis carinii GN=ERG7 PE=2 SV=1	YHR072w	597	0	KOG0497	Oxidosqualene-lanosterol cyclase and related proteins	K01852//lanosterol synthase [EC:5.4.99.7]	0	1415	abe:ARB_06777	ko00100//Steroid biosynthesis//Lipid metabolism//Metabolism	-	GO:0016853//isomerase activity;GO:0003824//catalytic activity	-
Unigene0000148	822	gi|315046762|ref|XP_003172756.1|	60.8	4e-09	hypothetical protein MGYG_05342 [Microsporum gypseum CBS 118893]	--	--	--	--	--	--	--	--	--	--	--	--	--	--	-	-	-
Unigene0000149	1154	gi|327293756|ref|XP_003231574.1|	645	0	Ser/Thr protein phosphatase [Trichophyton rubrum CBS 118892]	sp|C6DEY8|APAH_PECCP	74.3	1e-13	Bis(5'-nucleosyl)-tetraphosphatase, symmetrical OS=Pectobacterium carotovorum subsp. carotovorum (strain PC1) GN=apaH PE=3 SV=1	YNL217w	75.9	8e-15	KOG0371	Serine/threonine protein phosphatase 2A, catalytic subunit	--	--	--	--	--	-	GO:0003824//catalytic activity	-
Unigene0000150	3421	gi|326478641|gb|EGE02651.1|	1092	0	integral membrane protein [Trichophyton equinum CBS 127.97]	sp|Q08902|YO378_YEAST	149	5e-36	Drug resistance protein YOR378W OS=Saccharomyces cerevisiae (strain ATCC 204508 / S288c) GN=YOR378W PE=1 SV=1	YOR378w	149	7e-37	KOG0254	Predicted transporter (major facilitator superfamily)	--	--	--	--	--	GO:0044710//single-organism metabolic process;GO:0009987//cellular process;GO:0008152//metabolic process;GO:0044699//single-organism process;GO:0044763//single-organism cellular process	GO:0005488//binding;GO:0043167//ion binding;GO:0016491//oxidoreductase activity;GO:0016705//oxidoreductase activity, acting on paired donors, with incorporation or reduction of molecular oxygen;GO:0003824//catalytic activity;GO:0043169//cation binding	GO:0044425//membrane part;GO:0016020//membrane;GO:0031224//intrinsic component of membrane
Unigene0000151	10362	gi|607889461|gb|EZF29843.1|	4992	0	serine/threonine protein kinase [Trichophyton interdigitale H6]	sp|P18407|ALLC_NEUCR	359	1e-108	Allantoicase OS=Neurospora crassa (strain ATCC 24698 / 74-OR23-1A / CBS 708.71 / DSM 1257 / FGSC 987) GN=alc-1 PE=2 SV=2	SPAC1F7.09c	303	3e-90	KOG4145	Allantoicase	--	--	--	--	--	GO:0035556//intracellular signal transduction;GO:0065007//biological regulation;GO:0044267//cellular protein metabolic process;GO:0050789//regulation of biological process;GO:0023052//signaling;GO:0044260//cellular macromolecule metabolic process;GO:0006464//cellular protein modification process;GO:0050794//regulation of cellular process;GO:0044700//single organism signaling;GO:0043412//macromole…	GO:0016773//phosphotransferase activity, alcohol group as acceptor;GO:0004672//protein kinase activity;GO:0097367//carbohydrate derivative binding;GO:0001883//purine nucleoside binding;GO:0016301//kinase activity;GO:0032549//ribonucleoside binding;GO:0001882//nucleoside binding;GO:0036094//small molecule binding;GO:0016772//transferase activity, transferring phosphorus-containing groups;GO:003255…	-
Unigene0000152	3099	gi|326471729|gb|EGD95738.1|	761	0	fatty acid hydroxylase [Trichophyton tonsurans CBS 112818]	sp|Q03529|SCS7_YEAST	390	6e-124	Ceramide very long chain fatty acid hydroxylase SCS7 OS=Saccharomyces cerevisiae (strain ATCC 204508 / S288c) GN=SCS7 PE=1 SV=1	SPAC19G12.08	307	4e-94	KOG0539	Sphingolipid fatty acid hydroxylase	--	--	--	--	--	GO:0009987//cellular process;GO:0044281//small molecule metabolic process;GO:0008152//metabolic process;GO:0006082//organic acid metabolic process;GO:0044237//cellular metabolic process;GO:0019752//carboxylic acid metabolic process;GO:0071704//organic substance metabolic process;GO:0044238//primary metabolic process;GO:0044710//single-organism metabolic process;GO:0044699//single-organism process…	GO:0097159//organic cyclic compound binding;GO:0043167//ion binding;GO:1901363//heterocyclic compound binding;GO:0046906//tetrapyrrole binding;GO:0046872//metal ion binding;GO:0046914//transition metal ion binding;GO:0043169//cation binding;GO:0005488//binding;GO:0003824//catalytic activity	GO:0005623//cell;GO:0031224//intrinsic component of membrane;GO:0044424//intracellular part;GO:0043226//organelle;GO:0044464//cell part;GO:0043229//intracellular organelle;GO:0043231//intracellular membrane-bounded organelle;GO:0016020//membrane;GO:0043227//membrane-bounded organelle;GO:0044425//membrane part;GO:0005622//intracellular
Unigene0000153	6918	gi|607898175|gb|EZF36449.1|	2355	0	AGC/PKC protein kinase [Trichophyton interdigitale H6]	sp|Q00078|KPC1_ASPNG	1674	0	Protein kinase C-like OS=Aspergillus niger GN=pkcA PE=3 SV=1	SPBC12D12.04c	579	1e-178	KOG0694	Serine/threonine protein kinase	K02677//classical protein kinase C [EC:2.7.11.13]	0	2063	tve:TRV_03166	ko04139//Regulation of mitophagy - yeast//Transport and catabolism//Cellular Processes;ko04011//MAPK signaling pathway - yeast//Signal transduction//Environmental Information Processing;ko04070//Phosphatidylinositol signaling system//Signal transduction//Environmental Information Processing	GO:0044238//primary metabolic process;GO:0044267//cellular protein metabolic process;GO:0006796//phosphate-containing compound metabolic process;GO:0008152//metabolic process;GO:0050794//regulation of cellular process;GO:0051716//cellular response to stimulus;GO:0044763//single-organism cellular process;GO:0044260//cellular macromolecule metabolic process;GO:0044699//single-organism process;GO:00…	GO:0016740//transferase activity;GO:0016773//phosphotransferase activity, alcohol group as acceptor;GO:0001882//nucleoside binding;GO:0003824//catalytic activity;GO:0016301//kinase activity;GO:0097159//organic cyclic compound binding;GO:0043169//cation binding;GO:0043167//ion binding;GO:0032549//ribonucleoside binding;GO:0032550//purine ribonucleoside binding;GO:0036094//small molecule binding;GO…	-
Unigene0000154	300	gi|327305155|ref|XP_003237269.1|	179	6e-54	sulfonate biosynthesis enzyme [Trichophyton rubrum CBS 118892]	--	--	--	--	--	--	--	--	--	--	--	--	--	--	GO:0008152//metabolic process;GO:0009108//coenzyme biosynthetic process;GO:0009058//biosynthetic process;GO:0044237//cellular metabolic process;GO:0044249//cellular biosynthetic process;GO:0051186//cofactor metabolic process;GO:0006732//coenzyme metabolic process;GO:0009987//cellular process;GO:0051188//cofactor biosynthetic process	-	-
Unigene0000155	2222	gi|326470205|gb|EGD94214.1|	232	3e-69	Got1 family protein [Trichophyton tonsurans CBS 112818]	sp|P07274|PROF_YEAST	135	3e-35	Profilin OS=Saccharomyces cerevisiae (strain ATCC 204508 / S288c) GN=PFY1 PE=1 SV=2	YOR122c	135	5e-36	KOG1755	Profilin	--	--	--	--	--	GO:0009987//cellular process;GO:0051234//establishment of localization;GO:0044763//single-organism cellular process;GO:0044699//single-organism process;GO:0051179//localization;GO:0006810//transport	GO:0005515//protein binding;GO:0005488//binding;GO:0008092//cytoskeletal protein binding	GO:0005622//intracellular;GO:0044424//intracellular part;GO:0044464//cell part;GO:0043226//organelle;GO:0043229//intracellular organelle;GO:0043228//non-membrane-bounded organelle;GO:0043232//intracellular non-membrane-bounded organelle;GO:0016020//membrane;GO:0005623//cell;GO:0031224//intrinsic component of membrane;GO:0044425//membrane part
Unigene0000156	335	--	--	--	--	--	--	--	--	--	--	--	--	--	--	--	--	--	--	-	-	-
Unigene0000157	4098	gi|607869589|gb|EZF14855.1|	1049	0	6-phosphogluconate dehydrogenase (decarboxylating) [Trichophyton rubrum MR850]	sp|C8VP36|6PGD_EMENI	528	5e-172	6-phosphogluconate dehydrogenase, decarboxylating OS=Emericella nidulans (strain FGSC A4 / ATCC 38163 / CBS 112.46 / NRRL 194 / M139) GN=AN10233 PE=3 SV=1	At3g02360	222	2e-61	KOG2653	6-phosphogluconate dehydrogenase	K00033//6-phosphogluconate dehydrogenase [EC:1.1.1.44 1.1.1.343]	0	1031	tve:TRV_03319	ko01200//Carbon metabolism//Global and Overview//Metabolism;ko00480//Glutathione metabolism//Metabolism of other amino acids//Metabolism;ko00030//Pentose phosphate pathway//Carbohydrate metabolism//Metabolism	GO:0071704//organic substance metabolic process;GO:1901360//organic cyclic compound metabolic process;GO:1901564//organonitrogen compound metabolic process;GO:0055086//nucleobase-containing small molecule metabolic process;GO:0072524//pyridine-containing compound metabolic process;GO:0006139//nucleobase-containing compound metabolic process;GO:0019637//organophosphate metabolic process;GO:0009987…	GO:0000166//nucleotide binding;GO:0097159//organic cyclic compound binding;GO:0005488//binding;GO:0016614//oxidoreductase activity, acting on CH-OH group of donors;GO:0048037//cofactor binding;GO:0016491//oxidoreductase activity;GO:1901363//heterocyclic compound binding;GO:0036094//small molecule binding;GO:0003824//catalytic activity;GO:1901265//nucleoside phosphate binding;GO:0016616//oxidoredu…	-
Unigene0000158	2230	gi|326478934|gb|EGE02944.1|	1246	0	WD repeat protein [Trichophyton equinum CBS 127.97]	sp|Q2TZG4|PFS2_ASPOR	822	0	Polyadenylation factor subunit 2 OS=Aspergillus oryzae (strain ATCC 42149 / RIB 40) GN=pfs2 PE=3 SV=1	SPAC12G12.14c	401	4e-130	KOG0284	Polyadenylation factor I complex, subunit PFS2	K15542//polyadenylation factor subunit 2	0	969	tve:TRV_07134	ko03015//mRNA surveillance pathway//Translation//Genetic Information Processing	GO:0071704//organic substance metabolic process;GO:0016070//RNA metabolic process;GO:0009987//cellular process;GO:0043170//macromolecule metabolic process;GO:0006725//cellular aromatic compound metabolic process;GO:0016071//mRNA metabolic process;GO:0006807//nitrogen compound metabolic process;GO:0006397//mRNA processing;GO:0008152//metabolic process;GO:1901360//organic cyclic compound metabolic …	-	GO:0044424//intracellular part;GO:0032991//macromolecular complex;GO:0005737//cytoplasm;GO:0005622//intracellular;GO:0044451//nucleoplasm part;GO:0005634//nucleus;GO:0043228//non-membrane-bounded organelle;GO:0031974//membrane-enclosed lumen;GO:0043229//intracellular organelle;GO:0043233//organelle lumen;GO:0005654//nucleoplasm;GO:0031981//nuclear lumen;GO:0043232//intracellular non-membrane-boun…
Unigene0000159	1329	gi|255943611|ref|XP_002562573.1|	88.2	8e-18	Pc20g00090 [Penicillium rubens Wisconsin 54-1255]	--	--	--	--	--	--	--	--	--	--	--	--	--	--	-	-	-
Unigene0000160	1880	gi|302509132|ref|XP_003016526.1|	171	5e-47	hypothetical protein ARB_04815 [Arthroderma benhamiae CBS 112371]	--	--	--	--	--	--	--	--	--	--	--	--	--	--	-	-	-
Unigene0000161	260	gi|693903793|dbj|BAP72645.1|	94.7	1e-23	protein TAR1 [Kluyveromyces marxianus]	sp|Q6CQE5|TAR1_KLULA	94.7	1e-24	Protein TAR1 OS=Kluyveromyces lactis (strain ATCC 8585 / CBS 2359 / DSM 70799 / NBRC 1267 / NRRL Y-1140 / WM37) GN=TAR1-A PE=4 SV=2	--	--	--	--	--	--	--	--	--	--	GO:0050789//regulation of biological process;GO:0043467//regulation of generation of precursor metabolites and energy;GO:0019222//regulation of metabolic process;GO:0050794//regulation of cellular process;GO:0031323//regulation of cellular metabolic process;GO:0065007//biological regulation	-	GO:0044424//intracellular part;GO:0005623//cell;GO:0005622//intracellular;GO:0043227//membrane-bounded organelle;GO:0043229//intracellular organelle;GO:0043231//intracellular membrane-bounded organelle;GO:0044464//cell part;GO:0043226//organelle
Unigene0000162	2235	gi|607892362|gb|EZF31776.1|	1209	0	nucleolar protein 58 [Trichophyton interdigitale H6]	sp|Q1E1Q5|NOP58_COCIM	863	0	Nucleolar protein 58 OS=Coccidioides immitis (strain RS) GN=NOP58 PE=3 SV=1	YOR310c	548	0	KOG2572	Ribosome biogenesis protein - Nop58p/Nop5p	K14565//nucleolar protein 58	0	1153	tve:TRV_05883	ko03008//Ribosome biogenesis in eukaryotes//Translation//Genetic Information Processing	GO:0046483//heterocycle metabolic process;GO:0008152//metabolic process;GO:0006807//nitrogen compound metabolic process;GO:0016072//rRNA metabolic process;GO:0006396//RNA processing;GO:0009987//cellular process;GO:0006364//rRNA processing;GO:0071704//organic substance metabolic process;GO:0006725//cellular aromatic compound metabolic process;GO:0042254//ribosome biogenesis;GO:0006139//nucleobase-…	GO:0003676//nucleic acid binding;GO:0097159//organic cyclic compound binding;GO:1901363//heterocyclic compound binding;GO:0005488//binding;GO:0003723//RNA binding	GO:0032991//macromolecular complex;GO:0044424//intracellular part;GO:0005622//intracellular;GO:0030684//preribosome;GO:0005623//cell;GO:0005732//small nucleolar ribonucleoprotein complex;GO:0043232//intracellular non-membrane-bounded organelle;GO:0043226//organelle;GO:0030529//intracellular ribonucleoprotein complex;GO:0043231//intracellular membrane-bounded organelle;GO:1990904//ribonucleoprotei…
Unigene0000163	417	--	--	--	--	--	--	--	--	--	--	--	--	--	--	--	--	--	--	-	-	-
Unigene0000164	257	gi|326485307|gb|EGE09317.1|	55.8	5e-09	hypothetical protein TEQG_08266 [Trichophyton equinum CBS 127.97]	--	--	--	--	--	--	--	--	--	--	--	--	--	--	-	-	-
Unigene0000165	1794	gi|861296880|gb|KMQ41411.1|	784	0	FAD-binding, type 2, subdomain 1 [Trichophyton rubrum]	sp|P08159|HDNO_ARTOX	117	1e-26	6-hydroxy-D-nicotine oxidase OS=Arthrobacter oxydans PE=1 SV=2	At2g19500	62.8	7e-10	KOG1231	Proteins containing the FAD binding domain	--	--	--	--	--	GO:1901360//organic cyclic compound metabolic process;GO:0046483//heterocycle metabolic process;GO:1901362//organic cyclic compound biosynthetic process;GO:0009987//cellular process;GO:0006807//nitrogen compound metabolic process;GO:0044699//single-organism process;GO:1901576//organic substance biosynthetic process;GO:1901566//organonitrogen compound biosynthetic process;GO:0044710//single-organi…	GO:0016614//oxidoreductase activity, acting on CH-OH group of donors;GO:0016491//oxidoreductase activity;GO:0000166//nucleotide binding;GO:1901363//heterocyclic compound binding;GO:0016616//oxidoreductase activity, acting on the CH-OH group of donors, NAD or NADP as acceptor;GO:1901265//nucleoside phosphate binding;GO:0003824//catalytic activity;GO:0036094//small molecule binding;GO:0005488//bind…	GO:0071944//cell periphery;GO:0005618//cell wall;GO:0005623//cell;GO:0030312//external encapsulating structure;GO:0044464//cell part
Unigene0000166	5276	gi|326473548|gb|EGD97557.1|	1016	0	phospholipase [Trichophyton tonsurans CBS 112818]	sp|C5FMD4|CYNS_ARTOC	298	8e-91	Cyanate hydratase OS=Arthroderma otae (strain ATCC MYA-4605 / CBS 113480) GN=CYN1 PE=3 SV=1	YKR031c	218	2e-56	KOG1329	Phospholipase D1	K01115//phospholipase D1/2 [EC:3.1.4.4]	0	878	tve:TRV_02472	ko04144//Endocytosis//Transport and catabolism//Cellular Processes;ko00564//Glycerophospholipid metabolism//Lipid metabolism//Metabolism;ko00565//Ether lipid metabolism//Lipid metabolism//Metabolism	-	GO:0097159//organic cyclic compound binding;GO:0043169//cation binding;GO:0005488//binding;GO:0043167//ion binding	-
Unigene0000167	811	--	--	--	--	--	--	--	--	--	--	--	--	--	--	--	--	--	--	-	-	-
Unigene0000168	1534	gi|326469630|gb|EGD93639.1|	1009	0	NADPH-adrenodoxin reductase [Trichophyton tonsurans CBS 112818]	sp|P82861|ADRO_SALFO	344	2e-110	NADPH:adrenodoxin oxidoreductase, mitochondrial OS=Salvelinus fontinalis GN=fdxr PE=2 SV=1	SPBC3B8.01c	335	2e-108	KOG1800	Ferredoxin/adrenodoxin reductase	K18914//adrenodoxin-NADP+ reductase [EC:1.18.1.6]	0	873	abe:ARB_04864	--	GO:0051234//establishment of localization;GO:0044710//single-organism metabolic process;GO:0044699//single-organism process;GO:0008152//metabolic process;GO:0044763//single-organism cellular process;GO:0051179//localization;GO:0009987//cellular process	GO:0032550//purine ribonucleoside binding;GO:0016462//pyrophosphatase activity;GO:0016818//hydrolase activity, acting on acid anhydrides, in phosphorus-containing anhydrides;GO:0022804//active transmembrane transporter activity;GO:0003824//catalytic activity;GO:0032549//ribonucleoside binding;GO:0015405//P-P-bond-hydrolysis-driven transmembrane transporter activity;GO:0097367//carbohydrate deriva…	GO:0031224//intrinsic component of membrane;GO:0016020//membrane;GO:0043227//membrane-bounded organelle;GO:0043229//intracellular organelle;GO:0005622//intracellular;GO:0043231//intracellular membrane-bounded organelle;GO:0044424//intracellular part;GO:0044425//membrane part;GO:0005623//cell;GO:0044464//cell part;GO:0043226//organelle
Unigene0000169	3153	gi|607886799|gb|EZF28599.1|	801	0	18S rRNA biogenesis protein RCL1 [Trichophyton interdigitale H6]	sp|Q09870|RCL1_SCHPO	238	2e-68	Probable RNA 3'-terminal phosphate cyclase-like protein OS=Schizosaccharomyces pombe (strain 972 / ATCC 24843) GN=SPAC12G12.06c PE=3 SV=1	SPAC12G12.06c	238	3e-69	KOG3980	RNA 3'-terminal phosphate cyclase	K11108//RNA 3'-terminal phosphate cyclase-like protein	0	800	tve:TRV_06199	ko03008//Ribosome biogenesis in eukaryotes//Translation//Genetic Information Processing	GO:0016070//RNA metabolic process;GO:0006364//rRNA processing;GO:0050789//regulation of biological process;GO:0000479//endonucleolytic cleavage of tricistronic rRNA transcript (SSU-rRNA, 5.8S rRNA, LSU-rRNA);GO:0065007//biological regulation;GO:0022613//ribonucleoprotein complex biogenesis;GO:0048518//positive regulation of biological process;GO:0000469//cleavage involved in rRNA processing;GO:00…	GO:0030234//enzyme regulator activity;GO:0003824//catalytic activity;GO:0004518//nuclease activity;GO:0016788//hydrolase activity, acting on ester bonds;GO:0004519//endonuclease activity;GO:0098772//molecular function regulator;GO:0016787//hydrolase activity	GO:0043231//intracellular membrane-bounded organelle;GO:0005622//intracellular;GO:0043229//intracellular organelle;GO:0043232//intracellular non-membrane-bounded organelle;GO:0043226//organelle;GO:0005623//cell;GO:0044464//cell part;GO:0043228//non-membrane-bounded organelle;GO:0043227//membrane-bounded organelle;GO:0044424//intracellular part
Unigene0000170	342	gi|326473142|gb|EGD97151.1|	102	1e-24	aldolase [Trichophyton tonsurans CBS 112818]	--	--	--	--	--	--	--	--	--	--	--	--	--	--	-	-	-
Unigene0000171	797	gi|326477107|gb|EGE01117.1|	395	1e-137	DNA-directed RNA polymerase III polypeptide [Trichophyton equinum CBS 127.97]	sp|O94285|RPC8_SCHPO	172	6e-51	DNA-directed RNA polymerase III subunit rpc8 OS=Schizosaccharomyces pombe (strain 972 / ATCC 24843) GN=rpc25 PE=1 SV=1	SPBC2G5.07c	172	1e-51	KOG3297	DNA-directed RNA polymerase subunit E'	K03022//DNA-directed RNA polymerase III subunit RPC8	7e-122	353	cim:CIMG_02213	ko00230//Purine metabolism//Nucleotide metabolism//Metabolism;ko00240//Pyrimidine metabolism//Nucleotide metabolism//Metabolism;ko03020//RNA polymerase//Transcription//Genetic Information Processing	GO:0044249//cellular biosynthetic process;GO:0044237//cellular metabolic process;GO:1901576//organic substance biosynthetic process;GO:0034645//cellular macromolecule biosynthetic process;GO:0009058//biosynthetic process;GO:0071704//organic substance metabolic process;GO:0043170//macromolecule metabolic process;GO:0009987//cellular process;GO:0044260//cellular macromolecule metabolic process;GO:0…	GO:0034062//RNA polymerase activity;GO:0016779//nucleotidyltransferase activity;GO:0003824//catalytic activity;GO:0016740//transferase activity;GO:0016772//transferase activity, transferring phosphorus-containing groups	-
Unigene0000172	503	--	--	--	--	--	--	--	--	--	--	--	--	--	--	--	--	--	--	-	-	-
Unigene0000173	1664	gi|326481574|gb|EGE05584.1|	1033	0	cytochrome P450 monooxygenase GliC2 [Trichophyton equinum CBS 127.97]	sp|B9X287|C7346_ORYSJ	106	6e-23	Cytochrome P450 734A6 OS=Oryza sativa subsp. japonica GN=CYP734A6 PE=2 SV=1	At2g46950	95.1	4e-20	KOG0157	Cytochrome P450 CYP4/CYP19/CYP26 subfamilies	K00517//[EC:1.14.-.-]	0	753	afm:AFUA_3G12960	--	GO:0008152//metabolic process;GO:0044699//single-organism process;GO:0044710//single-organism metabolic process;GO:0018130//heterocycle biosynthetic process;GO:0009058//biosynthetic process;GO:0044249//cellular biosynthetic process;GO:0044237//cellular metabolic process;GO:0046483//heterocycle metabolic process;GO:0009987//cellular process	GO:1901363//heterocyclic compound binding;GO:0016491//oxidoreductase activity;GO:0046872//metal ion binding;GO:0043169//cation binding;GO:0043167//ion binding;GO:0046906//tetrapyrrole binding;GO:0003824//catalytic activity;GO:0005488//binding;GO:0046914//transition metal ion binding;GO:0097159//organic cyclic compound binding	-
Unigene0000174	339	--	--	--	--	--	--	--	--	--	--	--	--	--	--	--	--	--	--	-	-	-
Unigene0000175	976	gi|607897020|gb|EZF35438.1|	400	2e-138	peptidyl-tRNA hydrolase [Trichophyton interdigitale H6]	sp|O13830|PTH2_SCHPO	140	2e-38	Probable peptidyl-tRNA hydrolase 2 OS=Schizosaccharomyces pombe (strain 972 / ATCC 24843) GN=SPAC19A8.14 PE=1 SV=1	SPAC19A8.14	140	3e-39	KOG3282	Uncharacterized conserved protein	K04794//peptidyl-tRNA hydrolase, PTH2 family [EC:3.1.1.29]	2e-86	266	afm:AFUA_4G10430	--	GO:0065007//biological regulation;GO:0031330//negative regulation of cellular catabolic process;GO:0031329//regulation of cellular catabolic process;GO:0050794//regulation of cellular process;GO:0048519//negative regulation of biological process;GO:0009894//regulation of catabolic process;GO:0031323//regulation of cellular metabolic process;GO:0009892//negative regulation of metabolic process;GO:…	GO:0016788//hydrolase activity, acting on ester bonds;GO:0016787//hydrolase activity;GO:0003824//catalytic activity;GO:0052689//carboxylic ester hydrolase activity	-
Unigene0000176	5003	gi|326470626|gb|EGD94635.1|	1541	0	actin polymerization protein Bzz1 [Trichophyton tonsurans CBS 112818]	sp|B0XT72|GEL1_ASPFC	572	0	1,3-beta-glucanosyltransferase gel1 OS=Neosartorya fumigata (strain CEA10 / CBS 144.89 / FGSC A1163) GN=gel1 PE=1 SV=1	SPBC12C2.05c	348	1e-103	KOG3565	Cdc42-interacting protein CIP4	--	--	--	--	--	GO:0043933//macromolecular complex subunit organization;GO:0007154//cell communication;GO:0048518//positive regulation of biological process;GO:0051716//cellular response to stimulus;GO:0007165//signal transduction;GO:0050789//regulation of biological process;GO:0007010//cytoskeleton organization;GO:0071840//cellular component organization or biogenesis;GO:0006996//organelle organization;GO:00650…	GO:0005488//binding;GO:0043167//ion binding;GO:0043169//cation binding	GO:0005622//intracellular;GO:0005623//cell;GO:0044464//cell part;GO:0044424//intracellular part
Unigene0000177	5157	gi|326477375|gb|EGE01385.1|	2227	0	SacI domain and endonuclease/exonuclease/phosphatase [Trichophyton equinum CBS 127.97]	sp|O43001|SYJ1_SCHPO	767	0	Inositol-1,4,5-trisphosphate 5-phosphatase 1 OS=Schizosaccharomyces pombe (strain 972 / ATCC 24843) GN=syj1 PE=1 SV=1	SPBC2G2.02	767	0	KOG0566	Inositol-1,4,5-triphosphate 5-phosphatase (synaptojanin), INP51/INP52/INP53 family	--	--	--	--	--	GO:0044763//single-organism cellular process;GO:0006644//phospholipid metabolic process;GO:0008152//metabolic process;GO:0006807//nitrogen compound metabolic process;GO:1901360//organic cyclic compound metabolic process;GO:0043170//macromolecule metabolic process;GO:0046488//phosphatidylinositol metabolic process;GO:0046483//heterocycle metabolic process;GO:0090304//nucleic acid metabolic process…	GO:0016787//hydrolase activity;GO:0003824//catalytic activity;GO:0016788//hydrolase activity, acting on ester bonds;GO:0004518//nuclease activity	-
Unigene0000178	1424	gi|326485470|gb|EGE09480.1|	85.9	2e-17	hypothetical protein TEQG_08425 [Trichophyton equinum CBS 127.97]	--	--	--	--	--	--	--	--	--	--	--	--	--	--	-	-	-
Unigene0000179	606	gi|326481585|gb|EGE05595.1|	289	6e-95	glycerate-and formate-dehydrogenase [Trichophyton equinum CBS 127.97]	sp|B6YWH0|GYAR_THEON	50.4	2e-06	Glyoxylate reductase OS=Thermococcus onnurineus (strain NA1) GN=gyaR PE=3 SV=1	At2g45630	47.4	5e-06	KOG0069	Glyoxylate/hydroxypyruvate reductase (D-isomer-specific 2-hydroxy acid dehydrogenase superfamily)	--	--	--	--	--	GO:0044699//single-organism process;GO:0008152//metabolic process;GO:0044710//single-organism metabolic process	GO:0036094//small molecule binding;GO:0097159//organic cyclic compound binding;GO:0003824//catalytic activity;GO:0005488//binding;GO:0016491//oxidoreductase activity;GO:0016614//oxidoreductase activity, acting on CH-OH group of donors;GO:0000166//nucleotide binding;GO:1901363//heterocyclic compound binding;GO:1901265//nucleoside phosphate binding	-
Unigene0000180	468	gi|607881203|gb|EZF26000.1|	76.3	4e-25	hypothetical protein H100_01802 [Trichophyton rubrum MR850]	--	--	--	--	--	--	--	--	--	--	--	--	--	--	-	-	-
Unigene0000181	303	--	--	--	--	sp|P14448|FIBA_CHICK	198	3e-59	Fibrinogen alpha chain OS=Gallus gallus GN=FGA PE=1 SV=4	--	--	--	--	--	--	--	--	--	--	-	-	-
Unigene0000182	3155	gi|315041617|ref|XP_003170185.1|	1545	0	Sin3 complex subunit Stb2 [Microsporum gypseum CBS 118893]	sp|P46679|STB2_YEAST	192	3e-49	Protein STB2 OS=Saccharomyces cerevisiae (strain ATCC 204508 / S288c) GN=STB2 PE=1 SV=2	--	--	--	--	--	--	--	--	--	--	-	-	-
Unigene0000183	314	--	--	--	--	sp|Q6TPK4|CYT1_ACTDE	62.4	4e-12	Cysteine proteinase inhibitor 1 OS=Actinidia deliciosa PE=1 SV=1	--	--	--	--	--	--	--	--	--	--	-	-	-
Unigene0000184	356	gi|326483365|gb|EGE07375.1|	243	1e-79	hypothetical protein TEQG_06360 [Trichophyton equinum CBS 127.97]	--	--	--	--	--	--	--	--	--	--	--	--	--	--	-	-	-
Unigene0000185	1308	gi|607894585|gb|EZF33450.1|	667	0	transaldolase [Trichophyton interdigitale H6]	sp|J9MJK9|TAL1_FUSO4	541	0	Transaldolase OS=Fusarium oxysporum f. sp. lycopersici (strain 4287 / CBS 123668 / FGSC 9935 / NRRL 34936) GN=FOXG_03074 PE=1 SV=1	SPCC1020.06c	442	2e-153	KOG2772	Transaldolase	K00616//transaldolase [EC:2.2.1.2]	0	652	tve:TRV_07775	ko01230//Biosynthesis of amino acids//Global and Overview//Metabolism;ko01200//Carbon metabolism//Global and Overview//Metabolism;ko00030//Pentose phosphate pathway//Carbohydrate metabolism//Metabolism	GO:0071704//organic substance metabolic process;GO:0072524//pyridine-containing compound metabolic process;GO:0019362//pyridine nucleotide metabolic process;GO:0009117//nucleotide metabolic process;GO:0006739//NADP metabolic process;GO:0006807//nitrogen compound metabolic process;GO:0009987//cellular process;GO:0044710//single-organism metabolic process;GO:0006732//coenzyme metabolic process;GO:0…	GO:0016740//transferase activity;GO:0016744//transferase activity, transferring aldehyde or ketonic groups;GO:0003824//catalytic activity	GO:0043227//membrane-bounded organelle;GO:0005622//intracellular;GO:0005623//cell;GO:0044424//intracellular part;GO:0005737//cytoplasm;GO:0043226//organelle;GO:0044444//cytoplasmic part;GO:0043229//intracellular organelle;GO:0044464//cell part;GO:0043231//intracellular membrane-bounded organelle
Unigene0000186	1755	gi|255940158|ref|XP_002560848.1|	107	4e-22	Pc16g04980 [Penicillium rubens Wisconsin 54-1255]	--	--	--	--	--	--	--	--	--	--	--	--	--	--	-	-	-
Unigene0000187	235	gi|751668668|gb|KIM19341.1|	108	3e-29	hypothetical protein M408DRAFT_318969 [Serendipita vermifera MAFF 305830]	--	--	--	--	--	--	--	--	--	--	--	--	--	--	-	-	-
Unigene0000188	2612	gi|326482720|gb|EGE06730.1|	947	0	LIM domain-containing protein [Trichophyton equinum CBS 127.97]	sp|A1CIF1|TRMB_ASPCL	419	2e-137	tRNA (guanine-N(7)-)-methyltransferase OS=Aspergillus clavatus (strain ATCC 1007 / CBS 513.65 / DSM 816 / NCTC 3887 / NRRL 1) GN=trm8 PE=3 SV=1	YDL201w	290	9e-90	KOG3115	Methyltransferase-like protein	K03439//tRNA (guanine-N7-)-methyltransferase [EC:2.1.1.33]	0	645	tve:TRV_04371	--	GO:0008152//metabolic process;GO:0034470//ncRNA processing;GO:0006807//nitrogen compound metabolic process;GO:0034641//cellular nitrogen compound metabolic process;GO:0032259//methylation;GO:0044238//primary metabolic process;GO:0008033//tRNA processing;GO:0001510//RNA methylation;GO:0090304//nucleic acid metabolic process;GO:0010467//gene expression;GO:0044260//cellular macromolecule metabolic p…	GO:0097159//organic cyclic compound binding;GO:0003824//catalytic activity;GO:0016741//transferase activity, transferring one-carbon groups;GO:0003676//nucleic acid binding;GO:1901363//heterocyclic compound binding;GO:0016423//tRNA (guanine) methyltransferase activity;GO:0003723//RNA binding;GO:0005488//binding;GO:0008757//S-adenosylmethionine-dependent methyltransferase activity;GO:0008173//RNA …	GO:0005623//cell;GO:0043229//intracellular organelle;GO:0043231//intracellular membrane-bounded organelle;GO:0043226//organelle;GO:0044424//intracellular part;GO:0005622//intracellular;GO:0044464//cell part;GO:0043227//membrane-bounded organelle
Unigene0000189	2779	gi|326473474|gb|EGD97483.1|	1612	0	cell division control protein Cdc48 [Trichophyton tonsurans CBS 112818]	sp|Q5AWS6|CDC48_EMENI	1469	0	Cell division control protein 48 OS=Emericella nidulans (strain FGSC A4 / ATCC 38163 / CBS 112.46 / NRRL 194 / M139) GN=cdc48 PE=1 SV=2	YDL126c	1241	0	KOG0730	AAA+-type ATPase	K13525//transitional endoplasmic reticulum ATPase	0	1612	abe:ARB_03311	ko04141//Protein processing in endoplasmic reticulum//Folding, sorting and degradation//Genetic Information Processing	GO:0009987//cellular process;GO:0044763//single-organism cellular process;GO:0044699//single-organism process	GO:0003824//catalytic activity;GO:0032549//ribonucleoside binding;GO:0005488//binding;GO:0001882//nucleoside binding;GO:0036094//small molecule binding;GO:0001883//purine nucleoside binding;GO:0097367//carbohydrate derivative binding;GO:0032550//purine ribonucleoside binding;GO:1901363//heterocyclic compound binding;GO:0097159//organic cyclic compound binding	-
Unigene0000190	874	gi|326478193|gb|EGE02203.1|	329	8e-108	hypothetical protein TEQG_01243 [Trichophyton equinum CBS 127.97]	--	--	--	--	--	--	--	--	--	--	--	--	--	--	-	-	-
Unigene0000191	874	gi|768706428|gb|KJJ33085.1|	128	4e-53	Polysaccharide lyase [Aspergillus flavus AF70]	--	--	--	--	--	--	--	--	--	--	--	--	--	--	-	-	-
Unigene0000192	230	gi|326482061|gb|EGE06071.1|	145	2e-40	cercosporin toxin biosynthesis protein [Trichophyton equinum CBS 127.97]	--	--	--	--	--	--	--	--	--	--	--	--	--	--	GO:0008152//metabolic process	GO:0016741//transferase activity, transferring one-carbon groups;GO:0003824//catalytic activity;GO:0008168//methyltransferase activity;GO:0016740//transferase activity	-
Unigene0000193	3883	gi|326482907|gb|EGE06917.1|	884	0	acetyl-CoA acetyltransferase [Trichophyton equinum CBS 127.97]	sp|Q6L8K7|THIL_YARLI	422	5e-134	Acetyl-CoA acetyltransferase OS=Yarrowia lipolytica (strain CLIB 122 / E 150) GN=PAT1 PE=3 SV=1	7290840	413	5e-131	KOG1390	Acetyl-CoA acetyltransferase	K00626//acetyl-CoA C-acetyltransferase [EC:2.3.1.9]	0	893	tve:TRV_02543	ko01200//Carbon metabolism//Global and Overview//Metabolism;ko00280//Valine, leucine and isoleucine degradation//Amino acid metabolism//Metabolism;ko00380//Tryptophan metabolism//Amino acid metabolism//Metabolism;ko00620//Pyruvate metabolism//Carbohydrate metabolism//Metabolism;ko00630//Glyoxylate and dicarboxylate metabolism//Carbohydrate metabolism//Metabolism;ko00650//Butanoate metabolism//Car…	-	GO:0003824//catalytic activity;GO:0016746//transferase activity, transferring acyl groups;GO:0016740//transferase activity	-
Unigene0000194	715	gi|296821350|ref|XP_002850095.1|	295	3e-99	40S ribosomal protein S16 [Arthroderma otae CBS 113480]	sp|Q759L8|RS16_ASHGO	235	5e-77	40S ribosomal protein S16 OS=Ashbya gossypii (strain ATCC 10895 / CBS 109.51 / FGSC 9923 / NRRL Y-1056) GN=RPS16 PE=3 SV=1	SPBC18H10.14	233	8e-77	KOG1753	40S ribosomal protein S16	K02960//small subunit ribosomal protein S16e	7e-100	295	tve:TRV_04463	ko03010//Ribosome//Translation//Genetic Information Processing	GO:0008152//metabolic process;GO:0071704//organic substance metabolic process;GO:0010467//gene expression;GO:0043170//macromolecule metabolic process	GO:0005198//structural molecule activity	GO:0005622//intracellular;GO:0030529//intracellular ribonucleoprotein complex;GO:0032991//macromolecular complex;GO:1990904//ribonucleoprotein complex;GO:0044464//cell part;GO:0044424//intracellular part;GO:0005623//cell
Unigene0000195	2379	gi|326481663|gb|EGE05673.1|	493	1e-165	AhpA protein [Trichophyton equinum CBS 127.97]	sp|P97368|MEIS3_MOUSE	63.5	3e-09	Homeobox protein Meis3 OS=Mus musculus GN=Meis3 PE=2 SV=2	7299340	66.2	8e-11	KOG0773	Transcription factor MEIS1 and related HOX domain proteins	--	--	--	--	--	GO:0010468//regulation of gene expression;GO:0060255//regulation of macromolecule metabolic process;GO:0065007//biological regulation;GO:0019222//regulation of metabolic process;GO:0050789//regulation of biological process	GO:1901363//heterocyclic compound binding;GO:0097159//organic cyclic compound binding;GO:0003676//nucleic acid binding;GO:0005488//binding	GO:0044464//cell part;GO:0044424//intracellular part;GO:0005623//cell;GO:0043227//membrane-bounded organelle;GO:0043226//organelle;GO:0043229//intracellular organelle;GO:0043231//intracellular membrane-bounded organelle;GO:0005622//intracellular
Unigene0000196	1331	gi|607893004|gb|EZF32239.1|	739	0	pantoate-beta-alanine ligase [Trichophyton interdigitale H6]	sp|A9B3W0|PANC_HERA2	225	2e-68	Pantothenate synthetase OS=Herpetosiphon aurantiacus (strain ATCC 23779 / DSM 785) GN=panC PE=3 SV=1	YIL145c	226	9e-69	KOG3042	Panthothenate synthetase	K01918//pantoate--beta-alanine ligase [EC:6.3.2.1]	0	606	abe:ARB_03012	--	GO:0044710//single-organism metabolic process;GO:0009108//coenzyme biosynthetic process;GO:0008152//metabolic process;GO:0009058//biosynthetic process;GO:0044699//single-organism process;GO:0044249//cellular biosynthetic process;GO:0051188//cofactor biosynthetic process;GO:0051186//cofactor metabolic process;GO:0006801//superoxide metabolic process;GO:0009987//cellular process;GO:0072593//reactiv…	GO:0032550//purine ribonucleoside binding;GO:0003824//catalytic activity;GO:0005488//binding;GO:0001882//nucleoside binding;GO:0003676//nucleic acid binding;GO:0016462//pyrophosphatase activity;GO:0097159//organic cyclic compound binding;GO:1901265//nucleoside phosphate binding;GO:1901363//heterocyclic compound binding;GO:0016817//hydrolase activity, acting on acid anhydrides;GO:0016787//hydrolas…	GO:0005622//intracellular;GO:0044424//intracellular part;GO:0005623//cell;GO:0044464//cell part
Unigene0000197	756	gi|607871088|gb|EZF16325.1|	120	2e-30	hypothetical protein H100_05785 [Trichophyton rubrum MR850]	--	--	--	--	--	--	--	--	--	--	--	--	--	--	-	-	-
Unigene0000198	3855	gi|326480118|gb|EGE04128.1|	193	2e-58	hypothetical protein TEQG_03160 [Trichophyton equinum CBS 127.97]	--	--	--	--	--	--	--	--	--	--	--	--	--	--	-	-	-
Unigene0000199	5133	gi|315044173|ref|XP_003171462.1|	284	4e-131	cystinosin [Microsporum gypseum CBS 118893]	sp|Q09500|CTNS_CAEEL	114	5e-25	Cystinosin homolog OS=Caenorhabditis elegans GN=ctns-1 PE=3 SV=2	CE28541	114	8e-26	KOG3145	Cystine transporter Cystinosin	--	--	--	--	--	-	GO:0097159//organic cyclic compound binding;GO:0005488//binding	-
Unigene0000200	5757	gi|326485094|gb|EGE09104.1|	1095	0	cell division control protein 3 [Trichophyton equinum CBS 127.97]	sp|P39826|CDC3_CANAX	506	4e-161	Cell division control protein 3 OS=Candida albicans GN=CDC3 PE=3 SV=1	SPAC4F10.11	496	2e-157	KOG2655	Septin family protein (P-loop GTPase)	K16944//septin 7	0	1081	abe:ARB_04762	--	GO:0009987//cellular process;GO:0008104//protein localization;GO:0000003//reproduction;GO:0044699//single-organism process;GO:0032502//developmental process;GO:0032501//multicellular organismal process;GO:0031106//septin ring organization;GO:0000910//cytokinesis;GO:0048608//reproductive structure development;GO:0007010//cytoskeleton organization;GO:0044763//single-organism cellular process;GO:003…	GO:0008289//lipid binding;GO:0035091//phosphatidylinositol binding;GO:1901363//heterocyclic compound binding;GO:0005543//phospholipid binding;GO:0036094//small molecule binding;GO:0097159//organic cyclic compound binding;GO:0032549//ribonucleoside binding;GO:0043168//anion binding;GO:0001883//purine nucleoside binding;GO:0032550//purine ribonucleoside binding;GO:0005488//binding;GO:0043167//ion b…	GO:0005622//intracellular;GO:0044422//organelle part;GO:0030427//site of polarized growth;GO:0005933//cellular bud;GO:0044430//cytoskeletal part;GO:0044424//intracellular part;GO:0005935//cellular bud neck;GO:0030312//external encapsulating structure;GO:0005940//septin ring;GO:0044446//intracellular organelle part;GO:0071944//cell periphery;GO:0016020//membrane;GO:0005938//cell cortex;GO:0005618/…
Unigene0000201	4816	gi|326476907|gb|EGE00917.1|	1462	0	rho GTPase activator [Trichophyton tonsurans CBS 112818]	sp|Q10164|RGA2_SCHPO	113	1e-23	Probable Rho-type GTPase-activating protein 2 OS=Schizosaccharomyces pombe (strain 972 / ATCC 24843) GN=rga2 PE=1 SV=1	SPAC26A3.09	113	1e-24	KOG4269	Rac GTPase-activating protein BCR/ABR	--	--	--	--	--	GO:0050789//regulation of biological process;GO:0050794//regulation of cellular process;GO:0065007//biological regulation	-	GO:0005623//cell;GO:0044464//cell part
Unigene0000202	1018	gi|327303562|ref|XP_003236473.1|	618	0	mitochondrial dicarboxylate carrier [Trichophyton rubrum CBS 118892]	sp|Q6FTN2|DIC1_CANGA	271	2e-87	Mitochondrial dicarboxylate transporter OS=Candida glabrata (strain ATCC 2001 / CBS 138 / JCM 3761 / NBRC 0622 / NRRL Y-65) GN=DIC1 PE=3 SV=1	YLR348c	258	6e-83	KOG0759	Mitochondrial oxoglutarate/malate carrier proteins	K13577//solute carrier family 25 (mitochondrial dicarboxylate transporter), member 10	2e-163	467	cim:CIMG_05117	--	GO:0044765//single-organism transport;GO:0046907//intracellular transport;GO:0065008//regulation of biological quality;GO:0051234//establishment of localization;GO:0042592//homeostatic process;GO:0071702//organic substance transport;GO:0044763//single-organism cellular process;GO:0006810//transport;GO:0051179//localization;GO:0006820//anion transport;GO:0051641//cellular localization;GO:0006811//…	GO:0008514//organic anion transmembrane transporter activity;GO:0046943//carboxylic acid transmembrane transporter activity;GO:0005488//binding;GO:0005342//organic acid transmembrane transporter activity;GO:0008509//anion transmembrane transporter activity;GO:0005215//transporter activity;GO:0022892//substrate-specific transporter activity;GO:0015075//ion transmembrane transporter activity;GO:002…	GO:0043229//intracellular organelle;GO:0005623//cell;GO:0005622//intracellular;GO:0043227//membrane-bounded organelle;GO:0044425//membrane part;GO:0044422//organelle part;GO:0044446//intracellular organelle part;GO:0031975//envelope;GO:0044464//cell part;GO:0016020//membrane;GO:0031967//organelle envelope;GO:0031090//organelle membrane;GO:0043226//organelle;GO:0031224//intrinsic component of memb…
Unigene0000203	2030	gi|326475147|gb|EGD99156.1|	1035	0	NOT2 family protein [Trichophyton tonsurans CBS 112818]	sp|P87240|NOT2_SCHPO	137	2e-34	General negative regulator of transcription subunit 2 OS=Schizosaccharomyces pombe (strain 972 / ATCC 24843) GN=not2 PE=1 SV=2	SPCC4G3.15c	130	4e-34	KOG2151	Predicted transcriptional regulator	K12605//CCR4-NOT transcription complex subunit 2	0	775	abe:ARB_01406	ko03018//RNA degradation//Folding, sorting and degradation//Genetic Information Processing	GO:0010467//gene expression;GO:0043603//cellular amide metabolic process;GO:0043604//amide biosynthetic process;GO:0006807//nitrogen compound metabolic process;GO:0044249//cellular biosynthetic process;GO:0034645//cellular macromolecule biosynthetic process;GO:0044260//cellular macromolecule metabolic process;GO:1901576//organic substance biosynthetic process;GO:0044237//cellular metabolic proces…	-	GO:0005622//intracellular;GO:0044424//intracellular part;GO:0032991//macromolecular complex;GO:0044444//cytoplasmic part;GO:0043229//intracellular organelle;GO:0005737//cytoplasm;GO:0043227//membrane-bounded organelle;GO:0043226//organelle;GO:0043231//intracellular membrane-bounded organelle;GO:0005623//cell;GO:0044464//cell part
Unigene0000204	733	gi|758345114|dbj|GAN11782.1|	72.4	4e-17	permease, partial [Mucor ambiguus]	--	--	--	--	--	--	--	--	--	--	--	--	--	--	-	-	-
Unigene0000205	1063	gi|326469046|gb|EGD93055.1|	497	2e-175	O-methyltransferase [Trichophyton tonsurans CBS 112818]	--	--	--	--	--	--	--	--	--	--	--	--	--	--	GO:0008152//metabolic process	GO:0016741//transferase activity, transferring one-carbon groups;GO:0008168//methyltransferase activity;GO:0016740//transferase activity;GO:0003824//catalytic activity	-
Unigene0000206	3377	gi|326479683|gb|EGE03693.1|	1248	0	bZIP transcription factor AP-1/Yap1 [Trichophyton equinum CBS 127.97]	sp|P56095|AP1_KLULA	82.4	9e-15	AP-1-like transcription factor OS=Kluyveromyces lactis (strain ATCC 8585 / CBS 2359 / DSM 70799 / NBRC 1267 / NRRL Y-1140 / WM37) GN=YAP1 PE=3 SV=1	Hs14110395	52.4	1e-06	KOG4005	Transcription factor XBP-1	K09043//fungal AP-1-like factor	0	1264	tve:TRV_04392	--	GO:0050789//regulation of biological process;GO:0010468//regulation of gene expression;GO:0060255//regulation of macromolecule metabolic process;GO:0065007//biological regulation;GO:0019222//regulation of metabolic process	GO:1901363//heterocyclic compound binding;GO:0003676//nucleic acid binding;GO:0001071//nucleic acid binding transcription factor activity;GO:0005488//binding;GO:0097159//organic cyclic compound binding;GO:0003677//DNA binding	-
Unigene0000207	2399	gi|326479694|gb|EGE03704.1|	1275	0	CP2 transcription factor [Trichophyton equinum CBS 127.97]	sp|Q5M7R9|GRHL2_XENTR	101	9e-21	Grainyhead-like protein 2 homolog OS=Xenopus tropicalis GN=grhl2 PE=2 SV=1	Hs13376382	98.6	9e-21	KOG4091	Transcription factor	--	--	--	--	--	-	-	-
Unigene0000208	812	--	--	--	--	--	--	--	--	--	--	--	--	--	--	--	--	--	--	-	-	-
Unigene0000209	271	--	--	--	--	--	--	--	--	--	--	--	--	--	--	--	--	--	--	-	-	-
Unigene0000210	1365	gi|326478538|gb|EGE02548.1|	483	2e-162	spindle poison sensitivity protein Scp3 [Trichophyton equinum CBS 127.97]	sp|P41000|CPS3_SCHPO	99.4	6e-21	Protein cps3 OS=Schizosaccharomyces pombe (strain 972 / ATCC 24843) GN=cps3 PE=1 SV=3	SPAC3A11.02	99.4	1e-21	KOG1039	Predicted E3 ubiquitin ligase	--	--	--	--	--	-	GO:0043167//ion binding;GO:0043169//cation binding;GO:0005488//binding	-
Unigene0000211	262	gi|327298059|ref|XP_003233723.1|	56.6	4e-14	hypothetical protein TERG_05597 [Trichophyton rubrum CBS 118892]	--	--	--	--	--	--	--	--	--	--	--	--	--	--	-	-	-
Unigene0000212	2852	gi|320031195|gb|EFW13181.1|	241	1e-71	senescence-associated protein [Coccidioides posadasii str. Silveira]	sp|Q3E811|RRT15_YEAST	92	2e-20	Regulator of rDNA transcription protein 15 OS=Saccharomyces cerevisiae (strain ATCC 204508 / S288c) GN=RRT15 PE=3 SV=1	Hs22053937	60.5	1e-08	KOG1721	FOG: Zn-finger	--	--	--	--	--	-	-	-
Unigene0000213	629	gi|549045231|emb|CCX33499.1|	73.9	4e-14	Similar to DUF636 domain protein [Aspergillus fumigatus A1163]; acc. no. EDP49724 [Pyronema omphalodes CBS 100304]	--	--	--	--	--	--	--	--	--	--	--	--	--	--	-	GO:0003824//catalytic activity;GO:0016829//lyase activity	-
Unigene0000214	231	--	--	--	--	--	--	--	--	--	--	--	--	--	--	--	--	--	--	-	-	-
Unigene0000215	229	--	--	--	--	sp|Q41916|CYT5_ARATH	53.9	3e-09	Cysteine proteinase inhibitor 5 OS=Arabidopsis thaliana GN=CYS5 PE=2 SV=2	--	--	--	--	--	--	--	--	--	--	-	-	-
Unigene0000216	342	--	--	--	--	--	--	--	--	--	--	--	--	--	--	--	--	--	--	-	-	-
Unigene0000217	3478	gi|607889690|gb|EZF29979.1|	1567	0	anthranilate synthase component 2 [Trichophyton interdigitale H6]	sp|P24773|TRPG_PENCH	1090	0	Multifunctional tryptophan biosynthesis protein OS=Penicillium chrysogenum GN=trpC PE=3 SV=1	SPBC1539.09c_2	296	1e-90	KOG4201	Anthranilate synthase component II	K13501//anthranilate synthase / indole-3-glycerol phosphate synthase / phosphoribosylanthranilate isomerase [EC:4.1.3.27 4.1.1.48 5.3.1.24]	0	1543	abe:ARB_06687	ko01230//Biosynthesis of amino acids//Global and Overview//Metabolism;ko00400//Phenylalanine, tyrosine and tryptophan biosynthesis//Amino acid metabolism//Metabolism	GO:1901566//organonitrogen compound biosynthetic process;GO:1901576//organic substance biosynthetic process;GO:0030584//sporocarp development;GO:0009072//aromatic amino acid family metabolic process;GO:0022414//reproductive process;GO:0030582//fruiting body development;GO:0007275//multicellular organism development;GO:0006520//cellular amino acid metabolic process;GO:0048608//reproductive structu…	GO:0016861//intramolecular oxidoreductase activity, interconverting aldoses and ketoses;GO:0016853//isomerase activity;GO:0016491//oxidoreductase activity;GO:0016832//aldehyde-lyase activity;GO:0016903//oxidoreductase activity, acting on the aldehyde or oxo group of donors;GO:0016620//oxidoreductase activity, acting on the aldehyde or oxo group of donors, NAD or NADP as acceptor;GO:0016830//carbo…	GO:0044444//cytoplasmic part;GO:0044464//cell part;GO:0005623//cell;GO:0005737//cytoplasm;GO:0044424//intracellular part;GO:0005622//intracellular
Unigene0000218	649	gi|607878905|gb|EZF23912.1|	87.4	2e-19	hypothetical protein H100_03472 [Trichophyton rubrum MR850]	--	--	--	--	--	--	--	--	--	--	--	--	--	--	-	-	-
Unigene0000219	1553	gi|326482685|gb|EGE06695.1|	1000	0	chromosome segregation protein [Trichophyton equinum CBS 127.97]	--	--	--	--	--	--	--	--	--	K05285//phosphatidylinositol glycan, class N [EC:2.7.-.-]	0	889	tve:TRV_00999	ko00563//Glycosylphosphatidylinositol(GPI)-anchor biosynthesis//Glycan biosynthesis and metabolism//Metabolism	GO:0009058//biosynthetic process;GO:0009059//macromolecule biosynthetic process;GO:0008152//metabolic process;GO:0006464//cellular protein modification process;GO:1901576//organic substance biosynthetic process;GO:0044260//cellular macromolecule metabolic process;GO:0044249//cellular biosynthetic process;GO:0044238//primary metabolic process;GO:0006497//protein lipidation;GO:0044267//cellular pro…	GO:0003824//catalytic activity	GO:0031090//organelle membrane;GO:0016020//membrane;GO:0043227//membrane-bounded organelle;GO:0043226//organelle;GO:0044422//organelle part
Unigene0000220	234	gi|758344886|dbj|GAN11851.1|	93.2	4e-22	hydrolase, partial [Mucor ambiguus]	sp|Q3BAI2|YCX91_PHAAO	68.6	5e-15	Uncharacterized protein ORF91 OS=Phalaenopsis aphrodite subsp. formosana PE=4 SV=1	--	--	--	--	--	--	--	--	--	--	-	-	-
Unigene0000221	1144	gi|761949309|gb|KIY69001.1|	145	9e-37	glycoside hydrolase family 28 protein [Cylindrobasidium torrendii FP15055 ss-10]	sp|P35337|PGLR_BRANA	756	0	Polygalacturonase OS=Brassica napus PE=2 SV=1	--	--	--	--	--	K01213//galacturan 1,4-alpha-galacturonidase [EC:3.2.1.67]	1e-34	138	gtr:GLOTRDRAFT_138836	ko00500//Starch and sucrose metabolism//Carbohydrate metabolism//Metabolism;ko00040//Pentose and glucuronate interconversions//Carbohydrate metabolism//Metabolism	-	-	-
Unigene0000222	727	gi|758344937|dbj|GAN11837.1|	78.2	4e-15	conserved hypothetical protein [Mucor ambiguus]	--	--	--	--	--	--	--	--	--	--	--	--	--	--	-	-	-
Unigene0000223	893	gi|255940382|ref|XP_002560960.1|	105	7e-26	Pc16g06240 [Penicillium rubens Wisconsin 54-1255]	--	--	--	--	--	--	--	--	--	--	--	--	--	--	GO:0008152//metabolic process;GO:0044699//single-organism process;GO:0044710//single-organism metabolic process	GO:0000166//nucleotide binding;GO:1901363//heterocyclic compound binding;GO:0097159//organic cyclic compound binding;GO:1901265//nucleoside phosphate binding;GO:0005488//binding;GO:0036094//small molecule binding	-
Unigene0000224	4344	gi|662530035|gb|KEQ87409.1|	541	6e-175	outer membrane autotransporter [Aureobasidium pullulans EXF-150]	--	--	--	--	--	--	--	--	--	--	--	--	--	--	-	-	-
Unigene0000225	239	--	--	--	--	--	--	--	--	--	--	--	--	--	--	--	--	--	--	-	-	-
Unigene0000226	229	--	--	--	--	--	--	--	--	--	--	--	--	--	--	--	--	--	--	-	-	-
Unigene0000227	3433	gi|326483512|gb|EGE07522.1|	640	0	C2H2 finger domain-containing protein [Trichophyton equinum CBS 127.97]	sp|Q9UTA1|YL8J_SCHPO	86.3	6e-16	Zinc finger protein C25B8.19c OS=Schizosaccharomyces pombe (strain 972 / ATCC 24843) GN=SPAC25B8.19c PE=3 SV=2	SPAC25B8.19c	86.3	9e-18	KOG1721	FOG: Zn-finger	--	--	--	--	--	-	GO:0097159//organic cyclic compound binding;GO:0043169//cation binding;GO:0043167//ion binding;GO:0005488//binding	-
Unigene0000228	2334	gi|607892676|gb|EZF32003.1|	690	0	thiamine pyrophosphokinase [Trichophyton interdigitale H6]	sp|Q9H3S4|TPK1_HUMAN	117	1e-27	Thiamin pyrophosphokinase 1 OS=Homo sapiens GN=TPK1 PE=1 SV=1	Hs21362110	117	2e-28	KOG3153	Thiamine pyrophosphokinase	K00949//thiamine pyrophosphokinase [EC:2.7.6.2]	9e-142	426	tve:TRV_03452	ko00730//Thiamine metabolism//Metabolism of cofactors and vitamins//Metabolism	GO:0006807//nitrogen compound metabolic process;GO:0044237//cellular metabolic process;GO:0006790//sulfur compound metabolic process;GO:0044249//cellular biosynthetic process;GO:0051188//cofactor biosynthetic process;GO:0072527//pyrimidine-containing compound metabolic process;GO:0006793//phosphorus metabolic process;GO:0009987//cellular process;GO:0006732//coenzyme metabolic process;GO:0034641//…	GO:0032549//ribonucleoside binding;GO:0016740//transferase activity;GO:0016778//diphosphotransferase activity;GO:0097367//carbohydrate derivative binding;GO:0032550//purine ribonucleoside binding;GO:1901363//heterocyclic compound binding;GO:0097159//organic cyclic compound binding;GO:0019842//vitamin binding;GO:0003824//catalytic activity;GO:0016772//transferase activity, transferring phosphorus-…	-
Unigene0000229	809	gi|326482779|gb|EGE06789.1|	311	4e-105	dynein light chain [Trichophyton equinum CBS 127.97]	sp|Q5NVF5|DYLT3_PONAB	49.7	2e-06	Dynein light chain Tctex-type 3 OS=Pongo abelii GN=DYNLT3 PE=3 SV=1	Hs5730087	49.7	3e-07	KOG4081	Dynein light chain	--	--	--	--	--	-	-	-
Unigene0000230	3170	gi|607888753|gb|EZF29445.1|	181	2e-64	hypothetical protein H101_06878 [Trichophyton interdigitale H6]	--	--	--	--	--	--	--	--	--	--	--	--	--	--	-	-	-
Unigene0000231	7360	gi|327295456|ref|XP_003232423.1|	1639	0	intermembrane space AAA protease [Trichophyton rubrum CBS 118892]	sp|P32795|YME1_YEAST	608	0	Mitochondrial inner membrane i-AAA protease supercomplex subunit YME1 OS=Saccharomyces cerevisiae (strain ATCC 204508 / S288c) GN=YME1 PE=1 SV=1	YPR024w	608	0	KOG0734	AAA+-type ATPase containing the peptidase M41 domain	K08955//ATP-dependent metalloprotease [EC:3.4.24.-]	0	1441	tve:TRV_04665	ko04139//Regulation of mitophagy - yeast//Transport and catabolism//Cellular Processes	GO:0044710//single-organism metabolic process;GO:0019538//protein metabolic process;GO:0071704//organic substance metabolic process;GO:0044238//primary metabolic process;GO:0044763//single-organism cellular process;GO:0044699//single-organism process;GO:0009987//cellular process;GO:0009058//biosynthetic process;GO:0043170//macromolecule metabolic process;GO:0008152//metabolic process	GO:0001882//nucleoside binding;GO:0008233//peptidase activity;GO:0046872//metal ion binding;GO:0043169//cation binding;GO:0016787//hydrolase activity;GO:0032549//ribonucleoside binding;GO:0043167//ion binding;GO:0070011//peptidase activity, acting on L-amino acid peptides;GO:0097159//organic cyclic compound binding;GO:0016724//oxidoreductase activity, oxidizing metal ions, oxygen as acceptor;GO:1…	GO:0043229//intracellular organelle;GO:0005623//cell;GO:0044424//intracellular part;GO:0043227//membrane-bounded organelle;GO:0005622//intracellular;GO:0043226//organelle;GO:0043231//intracellular membrane-bounded organelle;GO:0044464//cell part
Unigene0000232	620	gi|326485433|gb|EGE09443.1|	326	2e-111	hypothetical protein TEQG_08344 [Trichophyton equinum CBS 127.97]	--	--	--	--	--	--	--	--	--	--	--	--	--	--	-	-	-
Unigene0000233	5613	gi|326476006|gb|EGE00016.1|	3457	0	serine/threonine protein kinase [Trichophyton tonsurans CBS 112818]	sp|Q4WAS9|SWR1_ASPFU	1732	0	Helicase swr1 OS=Neosartorya fumigata (strain ATCC MYA-4609 / Af293 / CBS 101355 / FGSC A1100) GN=swr1 PE=3 SV=1	YDR334w	880	0	KOG0391	SNF2 family DNA-dependent ATPase	K11681//helicase SWR1 [EC:3.6.4.12]	0	3112	abe:ARB_04640	--	GO:0043170//macromolecule metabolic process;GO:0044238//primary metabolic process;GO:0008152//metabolic process;GO:0009987//cellular process;GO:0036211//protein modification process;GO:0006793//phosphorus metabolic process;GO:0006796//phosphate-containing compound metabolic process;GO:0044260//cellular macromolecule metabolic process;GO:0006464//cellular protein modification process;GO:0071704//o…	GO:0005488//binding;GO:0004672//protein kinase activity;GO:0016887//ATPase activity;GO:0036094//small molecule binding;GO:0042623//ATPase activity, coupled;GO:0016772//transferase activity, transferring phosphorus-containing groups;GO:0032550//purine ribonucleoside binding;GO:0016818//hydrolase activity, acting on acid anhydrides, in phosphorus-containing anhydrides;GO:0003824//catalytic activity…	-
Unigene0000234	317	--	--	--	--	--	--	--	--	--	--	--	--	--	--	--	--	--	--	-	-	-
Unigene0000235	2301	gi|255931179|ref|XP_002557146.1|	112	2e-24	Pc12g02580 [Penicillium rubens Wisconsin 54-1255]	--	--	--	--	--	--	--	--	--	--	--	--	--	--	-	GO:0003824//catalytic activity	-
Unigene0000236	8660	gi|326483457|gb|EGE07467.1|	1338	0	ClpTM1 domain-containing protein [Trichophyton equinum CBS 127.97]	sp|Q8VBZ3|CLPT1_MOUSE	327	1e-93	Cleft lip and palate transmembrane protein 1 homolog OS=Mus musculus GN=Clptm1 PE=2 SV=1	At5g08500	374	1e-111	KOG2489	Transmembrane protein	--	--	--	--	--	GO:0008152//metabolic process;GO:0044710//single-organism metabolic process;GO:0044699//single-organism process	GO:0003824//catalytic activity	GO:0044425//membrane part;GO:0031224//intrinsic component of membrane;GO:0016020//membrane
Unigene0000237	2186	gi|326479854|gb|EGE03864.1|	372	4e-150	Zn-dependent hydrolase/oxidoreductase [Trichophyton equinum CBS 127.97]	sp|Q02883|FMP30_YEAST	85.9	3e-16	N-acyl-phosphatidylethanolamine-hydrolyzing phospholipase D, mitochondrial OS=Saccharomyces cerevisiae (strain ATCC 204508 / S288c) GN=FMP30 PE=1 SV=1	CE21545	92	2e-19	KOG3798	Predicted Zn-dependent hydrolase (beta-lactamase superfamily)	--	--	--	--	--	GO:0008152//metabolic process	GO:0003824//catalytic activity	-
Unigene0000238	2014	gi|326474173|gb|EGD98182.1|	530	0	cutinase [Trichophyton tonsurans CBS 112818]	sp|Q8X1P1|CUTI_BLUGH	112	3e-26	Cutinase OS=Blumeria graminis f. sp. hordei GN=CUT1 PE=3 SV=1	--	--	--	--	--	K08095//cutinase [EC:3.1.1.74]	6e-52	190	afm:AFUA_2G14420	--	GO:0009056//catabolic process;GO:0008152//metabolic process;GO:1901575//organic substance catabolic process;GO:0071704//organic substance metabolic process;GO:0044238//primary metabolic process	GO:0052689//carboxylic ester hydrolase activity;GO:0016788//hydrolase activity, acting on ester bonds;GO:0016787//hydrolase activity;GO:0003824//catalytic activity	-
Unigene0000239	4601	gi|303316954|ref|XP_003068479.1|	639	0	CP2 transcription factor family protein [Coccidioides posadasii C735 delta SOWgp]	sp|Q5M7R9|GRHL2_XENTR	95.9	1e-18	Grainyhead-like protein 2 homolog OS=Xenopus tropicalis GN=grhl2 PE=2 SV=1	Hs13376382	90.9	7e-18	KOG4091	Transcription factor	--	--	--	--	--	-	-	-
Unigene0000240	4559	gi|326483226|gb|EGE07236.1|	904	0	NCS1 nucleoside transporter [Trichophyton equinum CBS 127.97]	sp|Q04895|DAL4_YEAST	226	3e-77	Allantoin permease OS=Saccharomyces cerevisiae (strain ATCC 204508 / S288c) GN=DAL4 PE=1 SV=1	YIR028w	226	6e-78	KOG2466	Uridine permease/thiamine transporter/allantoin transport	K03457//nucleobase:cation symporter-1, NCS1 family	0	883	tve:TRV_00271	--	GO:1902578//single-organism localization;GO:0051234//establishment of localization;GO:0006810//transport;GO:0044699//single-organism process;GO:0051179//localization;GO:0044765//single-organism transport	GO:0005215//transporter activity;GO:0022891//substrate-specific transmembrane transporter activity;GO:0022857//transmembrane transporter activity;GO:0022892//substrate-specific transporter activity	-
Unigene0000241	553	gi|607895266|gb|EZF33993.1|	83.2	5e-17	hypothetical protein H101_02460 [Trichophyton interdigitale H6]	--	--	--	--	--	--	--	--	--	--	--	--	--	--	-	-	-
Unigene0000242	1984	gi|169777695|ref|XP_001823313.1|	90.1	4e-17	integral membrane protein [Aspergillus oryzae RIB40]	--	--	--	--	--	--	--	--	--	--	--	--	--	--	-	-	-
Unigene0000243	4621	gi|326479720|gb|EGE03730.1|	1055	0	FAD binding domain-containing protein [Trichophyton equinum CBS 127.97]	sp|P08159|HDNO_ARTOX	95.9	4e-19	6-hydroxy-D-nicotine oxidase OS=Arthrobacter oxydans PE=1 SV=2	--	--	--	--	--	--	--	--	--	--	GO:0008152//metabolic process;GO:0044699//single-organism process;GO:0044710//single-organism metabolic process	GO:0016491//oxidoreductase activity;GO:0036094//small molecule binding;GO:0097159//organic cyclic compound binding;GO:0005488//binding;GO:0003824//catalytic activity;GO:0016614//oxidoreductase activity, acting on CH-OH group of donors;GO:1901363//heterocyclic compound binding;GO:0000166//nucleotide binding;GO:1901265//nucleoside phosphate binding;GO:0016616//oxidoreductase activity, acting on the…	-
Unigene0000244	4210	gi|326484092|gb|EGE08102.1|	2498	0	RNA-dependent RNA polymerase [Trichophyton equinum CBS 127.97]	sp|Q7XM31|RDR2_ORYSJ	292	3e-80	Probable RNA-dependent RNA polymerase 2 OS=Oryza sativa subsp. japonica GN=RDR2 PE=2 SV=1	At1g14790	288	7e-80	KOG0988	RNA-directed RNA polymerase QDE-1 required for posttranscriptional gene silencing and RNA interference	--	--	--	--	--	GO:0071704//organic substance metabolic process;GO:0009059//macromolecule biosynthetic process;GO:0044249//cellular biosynthetic process;GO:0018130//heterocycle biosynthetic process;GO:0097659//nucleic acid-templated transcription;GO:0006807//nitrogen compound metabolic process;GO:0090304//nucleic acid metabolic process;GO:0043170//macromolecule metabolic process;GO:0009987//cellular process;GO:0…	GO:0016740//transferase activity;GO:0016779//nucleotidyltransferase activity;GO:0016772//transferase activity, transferring phosphorus-containing groups;GO:0003824//catalytic activity;GO:0034062//RNA polymerase activity	-
Unigene0000245	3217	gi|859405829|gb|KMP01104.1|	535	3e-175	pheromone-regulated membrane protein 6 [Coccidioides immitis RMSCC 2394]	sp|P47114|YJ24_YEAST	135	5e-32	Uncharacterized vacuolar membrane protein YJR054W OS=Saccharomyces cerevisiae (strain ATCC 204508 / S288c) GN=YJR054W PE=1 SV=1	--	--	--	--	--	--	--	--	--	--	-	-	-
Unigene0000246	1282	--	--	--	--	--	--	--	--	--	--	--	--	--	--	--	--	--	--	-	-	-
Unigene0000247	1208	--	--	--	--	--	--	--	--	--	--	--	--	--	--	--	--	--	--	-	-	-
Unigene0000248	1734	--	--	--	--	--	--	--	--	--	--	--	--	--	--	--	--	--	--	-	-	-
Unigene0000249	1057	gi|315043604|ref|XP_003171178.1|	266	2e-86	40S ribosomal protein S22 [Microsporum gypseum CBS 118893]	sp|Q7RV75|RS22_NEUCR	247	5e-80	40S ribosomal protein S22 OS=Neurospora crassa (strain ATCC 24698 / 74-OR23-1A / CBS 708.71 / DSM 1257 / FGSC 987) GN=crp-27 PE=3 SV=1	YJL190c	228	2e-73	KOG1754	40S ribosomal protein S15/S22	K02957//small subunit ribosomal protein S15Ae	2e-86	264	ure:UREG_02845	ko03010//Ribosome//Translation//Genetic Information Processing	GO:0044238//primary metabolic process;GO:0044710//single-organism metabolic process;GO:0044699//single-organism process;GO:0009987//cellular process;GO:0006629//lipid metabolic process;GO:0044281//small molecule metabolic process;GO:0032787//monocarboxylic acid metabolic process;GO:0044237//cellular metabolic process;GO:0043436//oxoacid metabolic process;GO:0006631//fatty acid metabolic process;G…	GO:0003824//catalytic activity;GO:0005198//structural molecule activity	GO:0044425//membrane part;GO:1990904//ribonucleoprotein complex;GO:0030529//intracellular ribonucleoprotein complex;GO:0005622//intracellular;GO:0044424//intracellular part;GO:0031224//intrinsic component of membrane;GO:0016020//membrane;GO:0005623//cell;GO:0044464//cell part;GO:0032991//macromolecular complex
Unigene0000250	1575	gi|633046562|gb|KDB23192.1|	256	2e-80	hypothetical protein H109_04920 [Trichophyton interdigitale MR816]	--	--	--	--	--	--	--	--	--	--	--	--	--	--	-	-	-
Unigene0000251	577	--	--	--	--	--	--	--	--	--	--	--	--	--	--	--	--	--	--	-	-	-
Unigene0000252	1837	gi|327299322|ref|XP_003234354.1|	51.6	8e-06	hypothetical protein TERG_04947 [Trichophyton rubrum CBS 118892]	--	--	--	--	--	--	--	--	--	--	--	--	--	--	-	-	-
Unigene0000253	6549	gi|861301963|gb|KMQ46134.1|	1710	0	Zn(2)-C6 fungal-type DNA-binding domain [Trichophyton rubrum]	sp|Q04052|ARO80_YEAST	136	1e-30	Transcriptional activator ARO80 OS=Saccharomyces cerevisiae (strain ATCC 204508 / S288c) GN=ARO80 PE=1 SV=1	YGL159w	122	1e-28	KOG3007	Mu-crystallin	--	--	--	--	--	GO:0065007//biological regulation;GO:1903506//regulation of nucleic acid-templated transcription;GO:2000112//regulation of cellular macromolecule biosynthetic process;GO:0050789//regulation of biological process;GO:2001141//regulation of RNA biosynthetic process;GO:0050794//regulation of cellular process;GO:0009889//regulation of biosynthetic process;GO:0031323//regulation of cellular metabolic p…	GO:0046872//metal ion binding;GO:0003700//transcription factor activity, sequence-specific DNA binding;GO:0001071//nucleic acid binding transcription factor activity;GO:0043167//ion binding;GO:0043169//cation binding;GO:0005488//binding;GO:0046914//transition metal ion binding	GO:0005623//cell;GO:0005622//intracellular;GO:0043226//organelle;GO:0043229//intracellular organelle;GO:0044464//cell part;GO:0043231//intracellular membrane-bounded organelle;GO:0044424//intracellular part;GO:0043227//membrane-bounded organelle
Unigene0000254	589	gi|326482100|gb|EGE06110.1|	284	5e-94	N-acetyltransferase [Trichophyton equinum CBS 127.97]	sp|Q9USR6|NAT9_SCHPO	94	5e-22	N-acetyltransferase 9-like protein OS=Schizosaccharomyces pombe (strain 972 / ATCC 24843) GN=SPBC577.03c PE=3 SV=1	SPBC577.03c	94	8e-23	KOG4135	Predicted phosphoglucosamine acetyltransferase	--	--	--	--	--	GO:0006259//DNA metabolic process;GO:0034641//cellular nitrogen compound metabolic process;GO:0008152//metabolic process;GO:0044238//primary metabolic process;GO:0009987//cellular process;GO:0006807//nitrogen compound metabolic process;GO:0071704//organic substance metabolic process;GO:0043170//macromolecule metabolic process;GO:1901360//organic cyclic compound metabolic process;GO:0006725//cellu…	GO:0097159//organic cyclic compound binding;GO:0003676//nucleic acid binding;GO:0034061//DNA polymerase activity;GO:0016746//transferase activity, transferring acyl groups;GO:0016747//transferase activity, transferring acyl groups other than amino-acyl groups;GO:0016740//transferase activity;GO:1901363//heterocyclic compound binding;GO:0003824//catalytic activity;GO:0016407//acetyltransferase act…	-
Unigene0000255	2053	gi|326472238|gb|EGD96247.1|	353	5e-168	MYB DNA-binding domain-containing protein [Trichophyton tonsurans CBS 112818]	--	--	--	--	--	--	--	--	--	--	--	--	--	--	-	GO:0097159//organic cyclic compound binding;GO:1901363//heterocyclic compound binding;GO:0005488//binding;GO:0003676//nucleic acid binding	-
Unigene0000256	2791	gi|326481185|gb|EGE05195.1|	1772	0	calpain-7 [Trichophyton equinum CBS 127.97]	sp|Q9Y6Z8|PALB_ASPOR	953	0	Calpain-like protease palB/RIM13 OS=Aspergillus oryzae (strain ATCC 42149 / RIB 40) GN=palB PE=3 SV=1	Hs7656959	287	2e-82	KOG0045	Cytosolic Ca2+-dependent cysteine protease (calpain), large subunit (EF-Hand protein superfamily)	--	--	--	--	--	GO:0019538//protein metabolic process;GO:0071704//organic substance metabolic process;GO:0008152//metabolic process;GO:0044238//primary metabolic process;GO:0043170//macromolecule metabolic process	GO:0003824//catalytic activity;GO:0008234//cysteine-type peptidase activity;GO:0004175//endopeptidase activity;GO:0004197//cysteine-type endopeptidase activity;GO:0070011//peptidase activity, acting on L-amino acid peptides;GO:0016787//hydrolase activity;GO:0008233//peptidase activity	GO:0005623//cell;GO:0044464//cell part
Unigene0000257	592	--	--	--	--	sp|P02789|TRFE_CHICK	409	3e-138	Ovotransferrin OS=Gallus gallus PE=1 SV=2	--	--	--	--	--	--	--	--	--	--	-	-	-
Unigene0000258	1087	gi|599153252|gb|EYE92565.1|	333	2e-111	coiled-coil domain-containing protein 25 [Aspergillus ruber CBS 135680]	sp|Q5R9S1|CCD25_PONAB	196	4e-59	Coiled-coil domain-containing protein 25 OS=Pongo abelii GN=CCDC25 PE=2 SV=2	At5g11500	196	7e-60	KOG3272	Predicted coiled-coil protein	--	--	--	--	--	-	-	-
Unigene0000259	3908	gi|326473201|gb|EGD97210.1|	612	0	phytanoyl-CoA dioxygenase [Trichophyton tonsurans CBS 112818]	sp|Q4WAW9|FTMF_ASPFU	98.6	1e-20	Verruculogen synthase OS=Neosartorya fumigata (strain ATCC MYA-4609 / Af293 / CBS 101355 / FGSC A1100) GN=ftmOx1 PE=1 SV=1	CE20432	53.9	7e-07	KOG3290	Peroxisomal phytanoyl-CoA hydroxylase	--	--	--	--	--	GO:0044699//single-organism process;GO:0044710//single-organism metabolic process;GO:0008152//metabolic process	GO:0016491//oxidoreductase activity;GO:0003824//catalytic activity	-
Unigene0000260	755	gi|326473621|gb|EGD97630.1|	420	1e-147	secretory pathway protein Ssp120 [Trichophyton tonsurans CBS 112818]	sp|O74903|YCS3_SCHPO	114	3e-29	Uncharacterized calcium-binding protein C613.03 OS=Schizosaccharomyces pombe (strain 972 / ATCC 24843) GN=SPCC613.03 PE=3 SV=1	--	--	--	--	--	--	--	--	--	--	-	GO:0005488//binding;GO:0046872//metal ion binding;GO:0043169//cation binding;GO:0043167//ion binding	GO:0043231//intracellular membrane-bounded organelle;GO:0043229//intracellular organelle;GO:0005623//cell;GO:0005622//intracellular;GO:0043226//organelle;GO:0043227//membrane-bounded organelle;GO:0044424//intracellular part;GO:0044464//cell part
Unigene0000261	2500	gi|296811881|ref|XP_002846278.1|	607	0	acyl-activating enzyme 13 [Arthroderma otae CBS 113480]	sp|Q58DN7|ACSF3_BOVIN	101	6e-21	Acyl-CoA synthetase family member 3, mitochondrial OS=Bos taurus GN=ACSF3 PE=2 SV=1	CE08917	75.9	1e-13	KOG1176	Acyl-CoA synthetase	K18660//malonyl-CoA/methylmalonyl-CoA synthetase [EC:6.2.1.-]	0	912	tve:TRV_00180	ko00280//Valine, leucine and isoleucine degradation//Amino acid metabolism//Metabolism	-	-	-
Unigene0000262	845	gi|531866885|gb|EQL03667.1|	147	3e-41	STF2-like protein [Ophiocordyceps sinensis CO18]	--	--	--	--	--	--	--	--	--	--	--	--	--	--	-	-	-
Unigene0000263	953	gi|607879127|gb|EZF24109.1|	77.4	8e-15	hypothetical protein H100_03345 [Trichophyton rubrum MR850]	--	--	--	--	--	--	--	--	--	--	--	--	--	--	-	-	-
Unigene0000264	972	gi|633050628|gb|KDB26583.1|	211	6e-66	hypothetical protein H109_01633 [Trichophyton interdigitale MR816]	--	--	--	--	--	--	--	--	--	--	--	--	--	--	-	-	-
Unigene0000265	4495	gi|327308708|ref|XP_003239045.1|	1872	0	coatomer subunit gamma [Trichophyton rubrum CBS 118892]	sp|P87140|COPG_SCHPO	798	0	Probable coatomer subunit gamma OS=Schizosaccharomyces pombe (strain 972 / ATCC 24843) GN=sec21 PE=1 SV=1	SPAC57A7.10c	798	0	KOG1078	Vesicle coat complex COPI, gamma subunit	K17267//coatomer protein complex, subunit gamma	0	1860	tve:TRV_06108	--	GO:0006810//transport;GO:0051179//localization;GO:0044765//single-organism transport;GO:0016482//cytoplasmic transport;GO:0051641//cellular localization;GO:0051234//establishment of localization;GO:0033036//macromolecule localization;GO:0071702//organic substance transport;GO:0008104//protein localization;GO:0044699//single-organism process;GO:0046907//intracellular transport;GO:0015031//protein …	-	GO:0098796//membrane protein complex;GO:0030117//membrane coat;GO:0098805//whole membrane;GO:0030135//coated vesicle;GO:0043234//protein complex;GO:0031982//vesicle;GO:0044422//organelle part;GO:0012506//vesicle membrane;GO:0044425//membrane part;GO:0031410//cytoplasmic vesicle;GO:0044446//intracellular organelle part;GO:0044464//cell part;GO:0030120//vesicle coat;GO:0044433//cytoplasmic vesicle …
Unigene0000266	1322	gi|326471431|gb|EGD95440.1|	776	0	glutathione S-transferase [Trichophyton tonsurans CBS 112818]	sp|O94524|GTO2_SCHPO	347	5e-115	Glutathione S-transferase omega-like 2 OS=Schizosaccharomyces pombe (strain 972 / ATCC 24843) GN=gto2 PE=3 SV=1	SPCC1281.07c	347	8e-116	KOG2903	Predicted glutathione S-transferase	K07393//putative glutathione S-transferase	0	770	abe:ARB_07429	--	GO:0036211//protein modification process;GO:0019538//protein metabolic process;GO:0043170//macromolecule metabolic process;GO:0071704//organic substance metabolic process;GO:0044238//primary metabolic process;GO:0008152//metabolic process;GO:0043412//macromolecule modification	GO:0001883//purine nucleoside binding;GO:0036094//small molecule binding;GO:0001882//nucleoside binding;GO:0032549//ribonucleoside binding;GO:1901363//heterocyclic compound binding;GO:0016874//ligase activity;GO:0003824//catalytic activity;GO:0005488//binding;GO:0097367//carbohydrate derivative binding;GO:0032550//purine ribonucleoside binding;GO:0016877//ligase activity, forming carbon-sulfur bo…	-
Unigene0000267	1478	--	--	--	--	--	--	--	--	--	--	--	--	--	--	--	--	--	--	-	-	-
Unigene0000268	3131	gi|326469995|gb|EGD94004.1|	1692	0	E3 ubiquitin-protein ligase pub1 [Trichophyton tonsurans CBS 112818]	sp|Q0CCL1|RSP5_ASPTN	1318	0	Probable E3 ubiquitin-protein ligase hulA OS=Aspergillus terreus (strain NIH 2624 / FGSC A1156) GN=hulA PE=3 SV=1	SPAC11G7.02	1050	0	KOG0940	Ubiquitin protein ligase RSP5/NEDD4	K10591//E3 ubiquitin-protein ligase NEDD4 [EC:2.3.2.26]	0	1527	tve:TRV_04341	ko04144//Endocytosis//Transport and catabolism//Cellular Processes;ko04120//Ubiquitin mediated proteolysis//Folding, sorting and degradation//Genetic Information Processing	GO:0071702//organic substance transport;GO:0044267//cellular protein metabolic process;GO:0045184//establishment of protein localization;GO:0051234//establishment of localization;GO:1902582//single-organism intracellular transport;GO:0046907//intracellular transport;GO:0015031//protein transport;GO:0033365//protein localization to organelle;GO:0071704//organic substance metabolic process;GO:00195…	GO:0019787//ubiquitin-like protein transferase activity;GO:0016740//transferase activity;GO:0003824//catalytic activity	-
Unigene0000269	312	--	--	--	--	--	--	--	--	--	--	--	--	--	--	--	--	--	--	-	-	-
Unigene0000270	4422	gi|326472199|gb|EGD96208.1|	1575	0	exocyst complex component Sec15 [Trichophyton tonsurans CBS 112818]	sp|O75006|SEC15_SCHPO	300	9e-85	Exocyst complex component sec15 OS=Schizosaccharomyces pombe (strain 972 / ATCC 24843) GN=sec15 PE=3 SV=2	SPCC1672.13	300	2e-85	KOG2176	Exocyst complex, subunit SEC15	--	--	--	--	--	GO:0009987//cellular process;GO:0022406//membrane docking;GO:0044763//single-organism cellular process;GO:0044699//single-organism process;GO:0051234//establishment of localization;GO:0051179//localization;GO:0048278//vesicle docking;GO:0016192//vesicle-mediated transport;GO:0006810//transport	-	GO:0032991//macromolecular complex;GO:0043234//protein complex
Unigene0000271	558	gi|326482929|gb|EGE06939.1|	293	5e-97	NmrA family protein [Trichophyton equinum CBS 127.97]	sp|Q0VCN1|NMRL1_BOVIN	85.5	8e-19	NmrA-like family domain-containing protein 1 OS=Bos taurus GN=NMRAL1 PE=2 SV=1	--	--	--	--	--	--	--	--	--	--	-	-	-
Unigene0000272	1121	--	--	--	--	--	--	--	--	--	--	--	--	--	--	--	--	--	--	-	-	-
Unigene0000273	2109	gi|326480314|gb|EGE04324.1|	1009	0	ribosome assembly protein RRB1 [Trichophyton equinum CBS 127.97]	sp|Q9P783|RRB1_SCHPO	386	2e-124	Ribosome assembly protein rrb1 OS=Schizosaccharomyces pombe (strain 972 / ATCC 24843) GN=rrb1 PE=1 SV=1	SPBC1711.07	386	3e-125	KOG0302	Ribosome Assembly protein	K14848//ribosome assembly protein RRB1	0	1002	tve:TRV_02711	--	GO:0031327//negative regulation of cellular biosynthetic process;GO:0044699//single-organism process;GO:0048519//negative regulation of biological process;GO:0044763//single-organism cellular process;GO:0019222//regulation of metabolic process;GO:0042592//homeostatic process;GO:0009892//negative regulation of metabolic process;GO:0065008//regulation of biological quality;GO:0009987//cellular proc…	-	GO:0098796//membrane protein complex;GO:0044444//cytoplasmic part;GO:1990234//transferase complex;GO:0005789//endoplasmic reticulum membrane;GO:0005623//cell;GO:0044432//endoplasmic reticulum part;GO:0044464//cell part;GO:0043227//membrane-bounded organelle;GO:0031090//organelle membrane;GO:0043234//protein complex;GO:0043229//intracellular organelle;GO:0044446//intracellular organelle part;GO:00…
Unigene0000274	4467	gi|315044747|ref|XP_003171749.1|	58.5	5e-07	hypothetical protein MGYG_06296 [Microsporum gypseum CBS 118893]	--	--	--	--	--	--	--	--	--	--	--	--	--	--	-	-	-
Unigene0000275	371	--	--	--	--	sp|Q9XF89|CB5_ARATH	55.8	7e-09	Chlorophyll a-b binding protein CP26, chloroplastic OS=Arabidopsis thaliana GN=LHCB5 PE=1 SV=1	--	--	--	--	--	--	--	--	--	--	-	-	-
Unigene0000276	493	gi|326483881|gb|EGE07891.1|	75.1	7e-14	MFS allantoate transporter [Trichophyton equinum CBS 127.97]	--	--	--	--	--	--	--	--	--	--	--	--	--	--	-	-	-
Unigene0000277	4240	gi|861300415|gb|KMQ44654.1|	2551	0	Steroid receptor RNA activator-protein/coat protein complex II, Sec31 [Trichophyton rubrum]	sp|Q1DX43|SEC31_COCIM	1491	0	Protein transport protein SEC31 OS=Coccidioides immitis (strain RS) GN=SEC31 PE=3 SV=1	SPBC8D2.20c	608	0	KOG0307	Vesicle coat complex COPII, subunit SEC31	K14005//protein transport protein SEC31	0	2567	tve:TRV_04585	ko04141//Protein processing in endoplasmic reticulum//Folding, sorting and degradation//Genetic Information Processing	-	-	-
Unigene0000278	5941	gi|240276123|gb|EER39635.1|	1181	0	neutral amino acid permease [Histoplasma capsulatum H143]	--	--	--	--	--	--	--	--	--	--	--	--	--	--	-	-	-
Unigene0000279	2866	gi|315050015|ref|XP_003174382.1|	1061	0	fungal specific transcription factor domain-containing protein [Microsporum gypseum CBS 118893]	sp|P40467|ASG1_YEAST	58.2	4e-07	Activator of stress genes 1 OS=Saccharomyces cerevisiae (strain ATCC 204508 / S288c) GN=ASG1 PE=1 SV=1	--	--	--	--	--	--	--	--	--	--	GO:0060255//regulation of macromolecule metabolic process;GO:0080090//regulation of primary metabolic process;GO:0009889//regulation of biosynthetic process;GO:0065007//biological regulation;GO:0010556//regulation of macromolecule biosynthetic process;GO:0019222//regulation of metabolic process;GO:0031323//regulation of cellular metabolic process;GO:0031326//regulation of cellular biosynthetic pr…	GO:0046872//metal ion binding;GO:0097159//organic cyclic compound binding;GO:1901363//heterocyclic compound binding;GO:0043169//cation binding;GO:0003700//transcription factor activity, sequence-specific DNA binding;GO:0043167//ion binding;GO:0003676//nucleic acid binding;GO:0046914//transition metal ion binding;GO:0001071//nucleic acid binding transcription factor activity;GO:0005488//binding	GO:0005623//cell;GO:0043227//membrane-bounded organelle;GO:0043226//organelle;GO:0043231//intracellular membrane-bounded organelle;GO:0005622//intracellular;GO:0043229//intracellular organelle;GO:0044424//intracellular part;GO:0044464//cell part
Unigene0000280	5686	gi|861298225|gb|KMQ42618.1|	176	3e-44	HNH nuclease [Trichophyton rubrum]	--	--	--	--	--	--	--	--	--	--	--	--	--	--	-	-	-
Unigene0000281	4126	gi|861298225|gb|KMQ42618.1|	176	2e-44	HNH nuclease [Trichophyton rubrum]	--	--	--	--	--	--	--	--	--	--	--	--	--	--	-	-	-
Unigene0000282	4312	gi|607897223|gb|EZF35612.1|	1122	0	phosphomevalonate kinase [Trichophyton interdigitale H6]	sp|O59768|VCX1_SCHPO	305	1e-90	Vacuolar calcium ion transporter OS=Schizosaccharomyces pombe (strain 972 / ATCC 24843) GN=vcx1 PE=3 SV=1	SPCC1795.02c	305	2e-91	KOG1397	Ca2+/H+ antiporter VCX1 and related proteins	K00938//phosphomevalonate kinase [EC:2.7.4.2]	0	1094	abe:ARB_02985	--	GO:0006810//transport;GO:0006812//cation transport;GO:0030001//metal ion transport;GO:0006796//phosphate-containing compound metabolic process;GO:0072511//divalent inorganic cation transport;GO:0006793//phosphorus metabolic process;GO:0006811//ion transport;GO:0044765//single-organism transport;GO:0044763//single-organism cellular process;GO:0044237//cellular metabolic process;GO:1902578//single-…	GO:0016772//transferase activity, transferring phosphorus-containing groups;GO:1901363//heterocyclic compound binding;GO:0015075//ion transmembrane transporter activity;GO:0072509//divalent inorganic cation transmembrane transporter activity;GO:0015297//antiporter activity;GO:0001883//purine nucleoside binding;GO:0001882//nucleoside binding;GO:0022891//substrate-specific transmembrane transporter…	GO:0016020//membrane;GO:0044425//membrane part;GO:0031224//intrinsic component of membrane
Unigene0000283	1663	gi|326472454|gb|EGD96463.1|	930	0	nucleoside transporter [Trichophyton tonsurans CBS 112818]	sp|P31381|FUN26_YEAST	147	8e-37	Nucleoside transporter FUN26 OS=Saccharomyces cerevisiae (strain ATCC 204508 / S288c) GN=FUN26 PE=1 SV=1	YAL022c	147	1e-37	KOG1479	Nucleoside transporter	K15014//solute carrier family 29 (equilibrative nucleoside transporter), member 1/2/3	0	885	tve:TRV_05392	--	GO:1901264//carbohydrate derivative transport;GO:0051179//localization;GO:0044699//single-organism process;GO:0051234//establishment of localization;GO:0071702//organic substance transport;GO:0044765//single-organism transport;GO:1902578//single-organism localization;GO:0015858//nucleoside transport;GO:0006810//transport;GO:0015931//nucleobase-containing compound transport;GO:0071705//nitrogen co…	GO:0022892//substrate-specific transporter activity;GO:0022891//substrate-specific transmembrane transporter activity;GO:0015932//nucleobase-containing compound transmembrane transporter activity;GO:0005215//transporter activity;GO:0022857//transmembrane transporter activity	GO:0044425//membrane part;GO:0031224//intrinsic component of membrane;GO:0016020//membrane
Unigene0000284	1399	gi|315046510|ref|XP_003172630.1|	527	0	major facilitator superfamily transporter domain-containing protein 5 [Microsporum gypseum CBS 118893]	sp|Q6N075|MFSD5_HUMAN	94	2e-19	Molybdate-anion transporter OS=Homo sapiens GN=MFSD5 PE=1 SV=2	At1g64650	150	3e-39	KOG4332	Predicted sugar transporter	--	--	--	--	--	GO:0006810//transport;GO:0044699//single-organism process;GO:0051179//localization;GO:0015698//inorganic anion transport;GO:1902578//single-organism localization;GO:0006811//ion transport;GO:0044765//single-organism transport;GO:0044763//single-organism cellular process;GO:0051234//establishment of localization;GO:0006820//anion transport;GO:0009987//cellular process	GO:0008509//anion transmembrane transporter activity;GO:0022891//substrate-specific transmembrane transporter activity;GO:0022892//substrate-specific transporter activity;GO:0005215//transporter activity;GO:0015103//inorganic anion transmembrane transporter activity;GO:0015075//ion transmembrane transporter activity;GO:0022857//transmembrane transporter activity	GO:0031224//intrinsic component of membrane;GO:0016020//membrane;GO:0044425//membrane part
Unigene0000285	2076	gi|326475110|gb|EGD99119.1|	212	2e-62	hypothetical protein TESG_06474 [Trichophyton tonsurans CBS 112818]	--	--	--	--	--	--	--	--	--	--	--	--	--	--	-	-	-
Unigene0000286	3347	gi|326475839|gb|EGD99848.1|	768	0	alkaline serine protease [Trichophyton tonsurans CBS 112818]	sp|D4B5N1|SUB9_ARTBC	756	0	Subtilisin-like protease 9 OS=Arthroderma benhamiae (strain ATCC MYA-4681 / CBS 112371) GN=SUB9 PE=3 SV=1	SPAC4A8.04	235	9e-67	KOG1153	Subtilisin-related protease/Vacuolar protease B	--	--	--	--	--	GO:0044238//primary metabolic process;GO:0043170//macromolecule metabolic process;GO:0071704//organic substance metabolic process;GO:0051704//multi-organism process;GO:0019538//protein metabolic process;GO:0008152//metabolic process	GO:0070011//peptidase activity, acting on L-amino acid peptides;GO:0008233//peptidase activity;GO:0004175//endopeptidase activity;GO:0003824//catalytic activity;GO:0016787//hydrolase activity	-
Unigene0000287	1476	gi|861303076|gb|KMQ47205.1|	362	2e-116	Ribosomal protein L7Ae/L8/Nhp2 family [Trichophyton rubrum]	--	--	--	--	--	--	--	--	--	--	--	--	--	--	-	-	-
Unigene0000288	4694	gi|326484972|gb|EGE08982.1|	3122	0	SNF2 family helicase/ATPase [Trichophyton equinum CBS 127.97]	sp|Q9UTL9|YIV5_SCHPO	463	2e-136	Uncharacterized ATP-dependent helicase C144.05 OS=Schizosaccharomyces pombe (strain 972 / ATCC 24843) GN=SPAC144.05 PE=3 SV=1	SPAC144.05	463	3e-137	KOG0298	DEAD box-containing helicase-like transcription factor/DNA repair protein	K15710//E3 ubiquitin-protein ligase SHPRH [EC:3.6.4.- 2.3.2.27]	0	2188	abe:ARB_01004	--	-	GO:0016818//hydrolase activity, acting on acid anhydrides, in phosphorus-containing anhydrides;GO:0005488//binding;GO:0046914//transition metal ion binding;GO:0097367//carbohydrate derivative binding;GO:0032550//purine ribonucleoside binding;GO:0001882//nucleoside binding;GO:0016462//pyrophosphatase activity;GO:0043167//ion binding;GO:0046872//metal ion binding;GO:0016817//hydrolase activity, act…	-
Unigene0000289	1543	gi|679990312|gb|KFX43192.1|	62	1e-07	Succinate-semialdehyde dehydrogenase [NADP(+)] [Talaromyces marneffei PM1]	--	--	--	--	--	--	--	--	--	--	--	--	--	--	-	-	-
Unigene0000290	2691	gi|296816383|ref|XP_002848528.1|	764	0	immunogenic protein [Arthroderma otae CBS 113480]	sp|O94356|MEU6_SCHPO	58.5	2e-07	Meiotic expression up-regulated protein 6 OS=Schizosaccharomyces pombe (strain 972 / ATCC 24843) GN=meu6 PE=2 SV=1	--	--	--	--	--	--	--	--	--	--	-	-	-
Unigene0000291	923	gi|584416377|emb|CDM28078.1|	215	1e-66	Sedlin [Penicillium roqueforti FM164]	sp|Q54CU7|TPC2L_DICDI	78.2	3e-16	Trafficking protein particle complex subunit 2-like protein OS=Dictyostelium discoideum GN=trappc2l PE=3 SV=1	Hs7706429	73.9	1e-15	KOG3444	Uncharacterized conserved protein	--	--	--	--	--	GO:0046907//intracellular transport;GO:0051641//cellular localization;GO:0016482//cytoplasmic transport;GO:0006810//transport;GO:0051179//localization;GO:0051649//establishment of localization in cell;GO:0051234//establishment of localization	-	GO:0044464//cell part;GO:0005623//cell
Unigene0000292	3985	gi|326473981|gb|EGD97990.1|	1053	0	serine/threonine protein kinase [Trichophyton tonsurans CBS 112818]	sp|P0CG63|UBI4P_YEAST	293	1e-118	Polyubiquitin OS=Saccharomyces cerevisiae (strain ATCC 204508 / S288c) GN=UBI4 PE=1 SV=1	YLL039c	293	2e-119	KOG0001	Ubiquitin and ubiquitin-like proteins	--	--	--	--	--	GO:0043412//macromolecule modification;GO:0044238//primary metabolic process;GO:0044267//cellular protein metabolic process;GO:0008152//metabolic process;GO:0009987//cellular process;GO:0019538//protein metabolic process;GO:0006464//cellular protein modification process;GO:0044260//cellular macromolecule metabolic process;GO:0036211//protein modification process;GO:0044237//cellular metabolic pro…	GO:0003824//catalytic activity;GO:0016773//phosphotransferase activity, alcohol group as acceptor;GO:0016772//transferase activity, transferring phosphorus-containing groups;GO:0016301//kinase activity;GO:0004672//protein kinase activity;GO:0016740//transferase activity	-
Unigene0000293	6401	gi|315050133|ref|XP_003174441.1|	937	0	HMG box protein [Microsporum gypseum CBS 118893]	sp|P36631|STE11_SCHPO	62	4e-08	Transcription factor ste11 OS=Schizosaccharomyces pombe (strain 972 / ATCC 24843) GN=ste11 PE=1 SV=2	SPBC32C12.02	62	7e-09	KOG0528	HMG-box transcription factor SOX5	--	--	--	--	--	-	-	-
Unigene0000294	1498	gi|326475645|gb|EGD99654.1|	874	0	NEDD8 activating enzyme [Trichophyton tonsurans CBS 112818]	sp|Q8TBC4|UBA3_HUMAN	457	5e-155	NEDD8-activating enzyme E1 catalytic subunit OS=Homo sapiens GN=UBA3 PE=1 SV=2	Hs19923744	453	3e-154	KOG2015	NEDD8-activating complex, catalytic component UBA3	K10686//ubiquitin-activating enzyme E1 C [EC:6.2.1.45]	0	782	cim:CIMG_04635	ko04120//Ubiquitin mediated proteolysis//Folding, sorting and degradation//Genetic Information Processing	GO:0070647//protein modification by small protein conjugation or removal;GO:0019538//protein metabolic process;GO:0043412//macromolecule modification;GO:0006464//cellular protein modification process;GO:0008152//metabolic process;GO:0044237//cellular metabolic process;GO:0071704//organic substance metabolic process;GO:0032446//protein modification by small protein conjugation;GO:0044260//cellular…	GO:0001883//purine nucleoside binding;GO:1901363//heterocyclic compound binding;GO:0003824//catalytic activity;GO:0001882//nucleoside binding;GO:0032550//purine ribonucleoside binding;GO:0016879//ligase activity, forming carbon-nitrogen bonds;GO:0032549//ribonucleoside binding;GO:0005488//binding;GO:0016877//ligase activity, forming carbon-sulfur bonds;GO:0097367//carbohydrate derivative binding;…	GO:0005737//cytoplasm;GO:0005623//cell;GO:0044464//cell part;GO:0005622//intracellular;GO:0044444//cytoplasmic part;GO:0043229//intracellular organelle;GO:0044424//intracellular part;GO:0043227//membrane-bounded organelle;GO:0043226//organelle;GO:0043231//intracellular membrane-bounded organelle
Unigene0000295	616	gi|326474183|gb|EGD98192.1|	89.7	2e-20	hypothetical protein TESG_08533 [Trichophyton tonsurans CBS 112818]	--	--	--	--	--	--	--	--	--	--	--	--	--	--	-	-	-
Unigene0000296	412	gi|326468928|gb|EGD92937.1|	151	3e-45	hypothetical protein TESG_00497 [Trichophyton tonsurans CBS 112818]	--	--	--	--	--	--	--	--	--	--	--	--	--	--	-	-	-
Unigene0000297	405	--	--	--	--	--	--	--	--	--	--	--	--	--	--	--	--	--	--	-	-	-
Unigene0000298	454	gi|326469403|gb|EGD93412.1|	266	7e-84	CECR1 family adenosine deaminase [Trichophyton tonsurans CBS 112818]	--	--	--	--	--	--	--	--	--	K19572//adenosine deaminase CECR1 [EC:3.5.4.4]	1e-80	256	abe:ARB_07529	ko00230//Purine metabolism//Nucleotide metabolism//Metabolism	-	GO:0003824//catalytic activity	-
Unigene0000299	413	--	--	--	--	--	--	--	--	--	--	--	--	--	--	--	--	--	--	-	-	-
Unigene0000300	623	gi|636767219|ref|XP_008085783.1|	135	3e-37	Thioredoxin-like protein [Glarea lozoyensis ATCC 20868]	--	--	--	--	--	--	--	--	--	--	--	--	--	--	GO:0044238//primary metabolic process;GO:0009987//cellular process;GO:1901360//organic cyclic compound metabolic process;GO:0043170//macromolecule metabolic process;GO:0016070//RNA metabolic process;GO:0044260//cellular macromolecule metabolic process;GO:0090304//nucleic acid metabolic process;GO:0044237//cellular metabolic process;GO:0006807//nitrogen compound metabolic process;GO:0006725//cellu…	GO:0003824//catalytic activity	GO:0043227//membrane-bounded organelle;GO:0043226//organelle;GO:0005623//cell;GO:0044424//intracellular part;GO:0043231//intracellular membrane-bounded organelle;GO:0005622//intracellular;GO:0044464//cell part;GO:0043229//intracellular organelle
Unigene0000301	484	gi|326479092|gb|EGE03102.1|	162	2e-48	cytochrome c subunit [Trichophyton equinum CBS 127.97]	--	--	--	--	--	--	--	--	--	K02272//cytochrome c oxidase subunit 7c	7e-33	118	cpw:CPC735_002600	ko00190//Oxidative phosphorylation//Energy metabolism//Metabolism	GO:0051234//establishment of localization;GO:0044765//single-organism transport;GO:0015672//monovalent inorganic cation transport;GO:0006811//ion transport;GO:0006810//transport;GO:0006812//cation transport;GO:1902578//single-organism localization;GO:0051179//localization;GO:0006818//hydrogen transport;GO:0044710//single-organism metabolic process;GO:0044699//single-organism process;GO:0008152//m…	GO:0003824//catalytic activity;GO:0009055//electron carrier activity	-
Unigene0000302	1722	gi|302668068|ref|XP_003025612.1|	1095	0	annexin ANXC4 [Trichophyton verrucosum HKI 0517]	sp|P19620|ANXA2_PIG	72	3e-12	Annexin A2 OS=Sus scrofa GN=ANXA2 PE=1 SV=4	Hs4757756	68.2	7e-12	KOG0819	Annexin	--	--	--	--	--	-	GO:0043167//ion binding;GO:0008289//lipid binding;GO:0046872//metal ion binding;GO:0043168//anion binding;GO:0043169//cation binding;GO:0005488//binding;GO:0005543//phospholipid binding	-
Unigene0000303	3157	gi|326485302|gb|EGE09312.1|	1008	0	carbapenem antibiotics biosynthesis protein carD [Trichophyton equinum CBS 127.97]	sp|O74524|PROD_SCHPO	145	3e-35	Probable proline dehydrogenase, mitochondrial OS=Schizosaccharomyces pombe (strain 972 / ATCC 24843) GN=SPCC70.03c PE=3 SV=1	SPCC70.03c	145	5e-36	KOG0186	Proline oxidase	--	--	--	--	--	GO:0006807//nitrogen compound metabolic process;GO:0043436//oxoacid metabolic process;GO:0009987//cellular process;GO:1901360//organic cyclic compound metabolic process;GO:0044281//small molecule metabolic process;GO:0046483//heterocycle metabolic process;GO:0044710//single-organism metabolic process;GO:0006082//organic acid metabolic process;GO:0006520//cellular amino acid metabolic process;GO:0…	GO:0003824//catalytic activity;GO:0016491//oxidoreductase activity;GO:0016645//oxidoreductase activity, acting on the CH-NH group of donors	-
Unigene0000304	694	--	--	--	--	--	--	--	--	--	--	--	--	--	--	--	--	--	--	-	-	-
Unigene0000305	785	gi|327298411|ref|XP_003233899.1|	194	2e-60	dynein light chain type 1 [Trichophyton rubrum CBS 118892]	sp|O94111|DYL1_EMENI	184	2e-57	Dynein light chain, cytoplasmic OS=Emericella nidulans (strain FGSC A4 / ATCC 38163 / CBS 112.46 / NRRL 194 / M139) GN=nudG PE=3 SV=1	Hs18087855	139	1e-40	KOG3430	Dynein light chain type 1	K10418//dynein light chain LC8-type	6e-58	187	aje:HCAG_04824	--	GO:0040023//establishment of nucleus localization;GO:0009987//cellular process;GO:0044093//positive regulation of molecular function;GO:0044699//single-organism process;GO:0008152//metabolic process;GO:0048518//positive regulation of biological process;GO:0043085//positive regulation of catalytic activity;GO:0022402//cell cycle process;GO:1902578//single-organism localization;GO:0051653//spindle …	GO:0016491//oxidoreductase activity;GO:0016817//hydrolase activity, acting on acid anhydrides;GO:0017111//nucleoside-triphosphatase activity;GO:0036094//small molecule binding;GO:0016614//oxidoreductase activity, acting on CH-OH group of donors;GO:1901363//heterocyclic compound binding;GO:0097159//organic cyclic compound binding;GO:0003824//catalytic activity;GO:1901265//nucleoside phosphate bind…	GO:0032991//macromolecular complex;GO:0016020//membrane;GO:0043226//organelle;GO:0099512//supramolecular fiber;GO:0005875//microtubule associated complex;GO:0043228//non-membrane-bounded organelle;GO:0005737//cytoplasm;GO:0043231//intracellular membrane-bounded organelle;GO:0005623//cell;GO:0005874//microtubule;GO:0046930//pore complex;GO:0044464//cell part;GO:0005622//intracellular;GO:0042579//m…
Unigene0000306	2983	gi|302503210|ref|XP_003013565.1|	947	0	Leucine Rich Repeat domain protein [Arthroderma benhamiae CBS 112371]	sp|P21772|RS26_NEUCR	215	1e-63	40S ribosomal protein S26E OS=Neurospora crassa (strain ATCC 24698 / 74-OR23-1A / CBS 708.71 / DSM 1257 / FGSC 987) GN=rps-26 PE=3 SV=2	SPAC1805.11c	179	2e-51	KOG1768	40s ribosomal protein S26	--	--	--	--	--	GO:0010467//gene expression;GO:0071704//organic substance metabolic process;GO:0043170//macromolecule metabolic process;GO:0008152//metabolic process	GO:0005198//structural molecule activity	GO:1990904//ribonucleoprotein complex;GO:0032991//macromolecular complex;GO:0005622//intracellular;GO:0044464//cell part;GO:0030529//intracellular ribonucleoprotein complex;GO:0044424//intracellular part;GO:0005623//cell
Unigene0000307	1458	gi|302656879|ref|XP_003020178.1|	123	4e-31	hypothetical protein TRV_05753 [Trichophyton verrucosum HKI 0517]	--	--	--	--	--	--	--	--	--	--	--	--	--	--	-	-	-
Unigene0000308	1868	gi|326485383|gb|EGE09393.1|	197	1e-57	hypothetical protein TEQG_08372 [Trichophyton equinum CBS 127.97]	--	--	--	--	--	--	--	--	--	--	--	--	--	--	-	-	-
Unigene0000309	1145	gi|326478692|gb|EGE02702.1|	519	3e-168	pre-mRNA splicing factor [Trichophyton equinum CBS 127.97]	--	--	--	--	--	--	--	--	--	--	--	--	--	--	GO:0008152//metabolic process;GO:0071704//organic substance metabolic process;GO:0043170//macromolecule metabolic process;GO:0010467//gene expression	GO:0005488//binding;GO:0036094//small molecule binding;GO:0097159//organic cyclic compound binding	GO:0005623//cell;GO:0044464//cell part
Unigene0000310	388	--	--	--	--	--	--	--	--	--	--	--	--	--	--	--	--	--	--	-	-	-
Unigene0000311	630	gi|326477299|gb|EGE01309.1|	310	2e-105	DUF866 domain-containing protein [Trichophyton equinum CBS 127.97]	sp|O74797|YGN3_SCHPO	133	2e-37	UPF0587 protein C2D10.03c OS=Schizosaccharomyces pombe (strain 972 / ATCC 24843) GN=SPBC2D10.03c PE=3 SV=1	CE26972	105	1e-27	KOG1296	Uncharacterized conserved protein	--	--	--	--	--	-	-	GO:0005622//intracellular;GO:0043231//intracellular membrane-bounded organelle;GO:0044464//cell part;GO:0043229//intracellular organelle;GO:0043226//organelle;GO:0005623//cell;GO:0044444//cytoplasmic part;GO:0043227//membrane-bounded organelle;GO:0005737//cytoplasm;GO:0044424//intracellular part
Unigene0000312	3920	gi|607890196|gb|EZF30294.1|	2353	0	potassium/sodium efflux P-type ATPase, fungal-type [Trichophyton interdigitale H6]	sp|P22189|ATC3_SCHPO	972	0	Calcium-transporting ATPase 3 OS=Schizosaccharomyces pombe (strain 972 / ATCC 24843) GN=cta3 PE=1 SV=1	SPBC839.06	972	0	KOG0202	Ca2+ transporting ATPase	--	--	--	--	--	GO:0051179//localization;GO:0006811//ion transport;GO:1902578//single-organism localization;GO:0051234//establishment of localization;GO:0006810//transport;GO:0006812//cation transport;GO:0044699//single-organism process;GO:0044765//single-organism transport	GO:0008324//cation transmembrane transporter activity;GO:0043167//ion binding;GO:0003824//catalytic activity;GO:0043169//cation binding;GO:1901363//heterocyclic compound binding;GO:0015075//ion transmembrane transporter activity;GO:0005215//transporter activity;GO:0032549//ribonucleoside binding;GO:0022891//substrate-specific transmembrane transporter activity;GO:0032550//purine ribonucleoside bi…	GO:0031224//intrinsic component of membrane;GO:0044425//membrane part;GO:0016020//membrane
Unigene0000313	1774	gi|327297490|ref|XP_003233439.1|	731	0	C-5 sterol desaturase [Trichophyton rubrum CBS 118892]	sp|Q8J207|ERG3_LEPMC	483	1e-165	C-5 sterol desaturase OS=Leptosphaeria maculans GN=ERG3 PE=3 SV=1	YLR056w	353	2e-115	KOG0872	Sterol C5 desaturase	K00227//delta7-sterol 5-desaturase [EC:1.14.19.20]	0	740	tve:TRV_06270	ko00100//Steroid biosynthesis//Lipid metabolism//Metabolism	GO:0009987//cellular process;GO:0006629//lipid metabolic process;GO:0006631//fatty acid metabolic process;GO:0032787//monocarboxylic acid metabolic process;GO:0071704//organic substance metabolic process;GO:0044255//cellular lipid metabolic process;GO:0008152//metabolic process;GO:0044710//single-organism metabolic process;GO:0044699//single-organism process;GO:0044237//cellular metabolic process…	GO:0005488//binding;GO:0043167//ion binding;GO:0046914//transition metal ion binding;GO:0046872//metal ion binding;GO:0043169//cation binding;GO:0003824//catalytic activity	GO:0044425//membrane part;GO:0016020//membrane;GO:0031224//intrinsic component of membrane
Unigene0000314	1920	gi|607890433|gb|EZF30445.1|	772	0	3-deoxy-7-phosphoheptulonate synthase [Trichophyton interdigitale H6]	sp|P14843|AROF_YEAST	478	1e-162	Phospho-2-dehydro-3-deoxyheptonate aldolase, phenylalanine-inhibited OS=Saccharomyces cerevisiae (strain ATCC 204508 / S288c) GN=ARO3 PE=1 SV=1	--	--	--	--	--	K01626//3-deoxy-7-phosphoheptulonate synthase [EC:2.5.1.54]	0	758	tve:TRV_07710	ko01230//Biosynthesis of amino acids//Global and Overview//Metabolism;ko00400//Phenylalanine, tyrosine and tryptophan biosynthesis//Amino acid metabolism//Metabolism	GO:0043648//dicarboxylic acid metabolic process;GO:0046394//carboxylic acid biosynthetic process;GO:0044283//small molecule biosynthetic process;GO:0009058//biosynthetic process;GO:0008652//cellular amino acid biosynthetic process;GO:0008152//metabolic process;GO:0044238//primary metabolic process;GO:0009987//cellular process;GO:0006520//cellular amino acid metabolic process;GO:0043650//dicarboxy…	GO:0016740//transferase activity;GO:0003824//catalytic activity;GO:0016765//transferase activity, transferring alkyl or aryl (other than methyl) groups	-
Unigene0000315	1849	gi|607890433|gb|EZF30445.1|	777	0	3-deoxy-7-phosphoheptulonate synthase [Trichophyton interdigitale H6]	sp|P14843|AROF_YEAST	478	3e-163	Phospho-2-dehydro-3-deoxyheptonate aldolase, phenylalanine-inhibited OS=Saccharomyces cerevisiae (strain ATCC 204508 / S288c) GN=ARO3 PE=1 SV=1	--	--	--	--	--	K01626//3-deoxy-7-phosphoheptulonate synthase [EC:2.5.1.54]	0	760	tve:TRV_07710	ko01230//Biosynthesis of amino acids//Global and Overview//Metabolism;ko00400//Phenylalanine, tyrosine and tryptophan biosynthesis//Amino acid metabolism//Metabolism	GO:0008152//metabolic process;GO:0044249//cellular biosynthetic process;GO:0044711//single-organism biosynthetic process;GO:0044237//cellular metabolic process;GO:0044238//primary metabolic process;GO:1901576//organic substance biosynthetic process;GO:0043436//oxoacid metabolic process;GO:0006807//nitrogen compound metabolic process;GO:0071704//organic substance metabolic process;GO:0006082//orga…	GO:0003824//catalytic activity;GO:0016765//transferase activity, transferring alkyl or aryl (other than methyl) groups;GO:0016740//transferase activity	GO:0043227//membrane-bounded organelle;GO:0005622//intracellular;GO:0043226//organelle;GO:0005623//cell;GO:0044464//cell part;GO:0044424//intracellular part;GO:0043231//intracellular membrane-bounded organelle;GO:0043229//intracellular organelle
Unigene0000316	438	gi|326481435|gb|EGE05445.1|	265	9e-81	DEAD box helicase [Trichophyton equinum CBS 127.97]	--	--	--	--	--	--	--	--	--	K11701//helicase required for RNAi-mediated heterochromatin assembly 1 [EC:3.6.4.13]	4e-53	186	abe:ARB_00760	--	-	GO:0016818//hydrolase activity, acting on acid anhydrides, in phosphorus-containing anhydrides;GO:0017111//nucleoside-triphosphatase activity;GO:0016787//hydrolase activity;GO:0003824//catalytic activity;GO:0016817//hydrolase activity, acting on acid anhydrides;GO:0016462//pyrophosphatase activity	-
Unigene0000317	5211	gi|327297799|ref|XP_003233593.1|	184	3e-157	CMGC/CLK protein kinase [Trichophyton rubrum CBS 118892]	sp|O70551|SRPK1_MOUSE	40.8	5e-06	SRSF protein kinase 1 OS=Mus musculus GN=Srpk1 PE=1 SV=2	7296535	43.9	3e-08	KOG1290	Serine/threonine protein kinase	--	--	--	--	--	GO:0044267//cellular protein metabolic process;GO:0044260//cellular macromolecule metabolic process;GO:0019538//protein metabolic process;GO:0044763//single-organism cellular process;GO:0071704//organic substance metabolic process;GO:0044238//primary metabolic process;GO:0006793//phosphorus metabolic process;GO:0036211//protein modification process;GO:0009987//cellular process;GO:0008152//metabol…	GO:1901363//heterocyclic compound binding;GO:0016772//transferase activity, transferring phosphorus-containing groups;GO:0004672//protein kinase activity;GO:0016773//phosphotransferase activity, alcohol group as acceptor;GO:0032549//ribonucleoside binding;GO:0032550//purine ribonucleoside binding;GO:0001883//purine nucleoside binding;GO:0005488//binding;GO:0016740//transferase activity;GO:0097367…	GO:0044425//membrane part;GO:0016020//membrane;GO:0031224//intrinsic component of membrane
Unigene0000318	2226	gi|326468966|gb|EGD92975.1|	733	0	translation initiation factor eIF4E3 [Trichophyton tonsurans CBS 112818]	sp|O60573|IF4E2_HUMAN	176	1e-48	Eukaryotic translation initiation factor 4E type 2 OS=Homo sapiens GN=EIF4E2 PE=1 SV=1	Hs4757702	176	2e-49	KOG1669	Predicted mRNA cap-binding protein related to eIF-4E	K03259//translation initiation factor 4E	0	728	abe:ARB_06859	ko03013//RNA transport//Translation//Genetic Information Processing	GO:0009987//cellular process;GO:0008152//metabolic process;GO:0043170//macromolecule metabolic process;GO:1901564//organonitrogen compound metabolic process;GO:0044260//cellular macromolecule metabolic process;GO:0034645//cellular macromolecule biosynthetic process;GO:1901566//organonitrogen compound biosynthetic process;GO:0044238//primary metabolic process;GO:0034641//cellular nitrogen compound…	GO:0005488//binding;GO:0003723//RNA binding;GO:0003676//nucleic acid binding;GO:1901363//heterocyclic compound binding;GO:0008135//translation factor activity, RNA binding;GO:0097159//organic cyclic compound binding	GO:0005623//cell;GO:0044424//intracellular part;GO:0005622//intracellular;GO:0044464//cell part
Unigene0000319	2287	gi|326477893|gb|EGE01903.1|	1345	0	nonribosomal peptide synthase [Trichophyton equinum CBS 127.97]	sp|Q4WLW5|NRP12_ASPFU	468	1e-141	Nonribosomal peptide synthetase 12 OS=Neosartorya fumigata (strain ATCC MYA-4609 / Af293 / CBS 101355 / FGSC A1100) GN=NRPS12 PE=1 SV=1	CE28795	60.8	7e-09	KOG1178	Non-ribosomal peptide synthetase/alpha-aminoadipate reductase and related enzymes	--	--	--	--	--	GO:0071704//organic substance metabolic process;GO:0044249//cellular biosynthetic process;GO:1901564//organonitrogen compound metabolic process;GO:0044271//cellular nitrogen compound biosynthetic process;GO:0008152//metabolic process;GO:0044237//cellular metabolic process;GO:0009058//biosynthetic process;GO:0009987//cellular process;GO:0034641//cellular nitrogen compound metabolic process;GO:1901…	-	-
Unigene0000320	4664	gi|326474110|gb|EGD98119.1|	1140	0	siderophore transcription factor SreA [Trichophyton tonsurans CBS 112818]	sp|Q92259|SREP_PENCH	309	3e-90	GATA factor SREP OS=Penicillium chrysogenum GN=SREP PE=3 SV=1	SPAC23E2.01	164	2e-41	KOG1601	GATA-4/5/6 transcription factors	--	--	--	--	--	GO:0065007//biological regulation;GO:0019222//regulation of metabolic process;GO:0043170//macromolecule metabolic process;GO:0071704//organic substance metabolic process;GO:0006725//cellular aromatic compound metabolic process;GO:0006139//nucleobase-containing compound metabolic process;GO:0008152//metabolic process;GO:0044238//primary metabolic process;GO:0046483//heterocycle metabolic process;G…	GO:0003677//DNA binding;GO:0097159//organic cyclic compound binding;GO:0003676//nucleic acid binding;GO:0043167//ion binding;GO:0001071//nucleic acid binding transcription factor activity;GO:0046872//metal ion binding;GO:0046914//transition metal ion binding;GO:1901363//heterocyclic compound binding;GO:0003824//catalytic activity;GO:0005488//binding;GO:0016787//hydrolase activity;GO:0043169//cati…	-
Unigene0000321	2131	gi|326482954|gb|EGE06964.1|	1022	0	cytochrome P450 monooxygenase [Trichophyton equinum CBS 127.97]	sp|A1DA65|FTMG_NEOFI	349	5e-110	Fumitremorgin C monooxygenase OS=Neosartorya fischeri (strain ATCC 1020 / DSM 3700 / FGSC A1164 / NRRL 181) GN=ftmP450-3 PE=3 SV=1	Hs13929429	83.6	3e-16	KOG0684	Cytochrome P450	--	--	--	--	--	GO:0044710//single-organism metabolic process;GO:0044699//single-organism process;GO:0008152//metabolic process	GO:1901363//heterocyclic compound binding;GO:0043169//cation binding;GO:0046872//metal ion binding;GO:0097159//organic cyclic compound binding;GO:0043167//ion binding;GO:0003824//catalytic activity;GO:0016491//oxidoreductase activity;GO:0046914//transition metal ion binding;GO:0005488//binding;GO:0046906//tetrapyrrole binding	-
Unigene0000322	2153	gi|607889208|gb|EZF29697.1|	1184	0	1-pyrroline-5-carboxylate dehydrogenase [Trichophyton interdigitale H6]	sp|Q9P8I0|PUT2_EMENI	736	0	Delta-1-pyrroline-5-carboxylate dehydrogenase, mitochondrial OS=Emericella nidulans (strain FGSC A4 / ATCC 38163 / CBS 112.46 / NRRL 194 / M139) GN=prnC PE=3 SV=2	SPBC24C6.04	657	0	KOG2455	Delta-1-pyrroline-5-carboxylate dehydrogenase	K00294//1-pyrroline-5-carboxylate dehydrogenase [EC:1.2.1.88]	0	1089	tve:TRV_03380	ko00250//Alanine, aspartate and glutamate metabolism//Amino acid metabolism//Metabolism;ko00330//Arginine and proline metabolism//Amino acid metabolism//Metabolism	GO:0044699//single-organism process;GO:0006520//cellular amino acid metabolic process;GO:0006807//nitrogen compound metabolic process;GO:0006560//proline metabolic process;GO:0006082//organic acid metabolic process;GO:1901605//alpha-amino acid metabolic process;GO:0044238//primary metabolic process;GO:0044237//cellular metabolic process;GO:0009987//cellular process;GO:0044763//single-organism cel…	GO:0016645//oxidoreductase activity, acting on the CH-NH group of donors;GO:0003824//catalytic activity;GO:0016903//oxidoreductase activity, acting on the aldehyde or oxo group of donors;GO:0016491//oxidoreductase activity;GO:0016646//oxidoreductase activity, acting on the CH-NH group of donors, NAD or NADP as acceptor	GO:0044429//mitochondrial part;GO:0044444//cytoplasmic part;GO:0044422//organelle part;GO:0005739//mitochondrion;GO:0005622//intracellular;GO:0043229//intracellular organelle;GO:0005623//cell;GO:0044464//cell part;GO:0044446//intracellular organelle part;GO:0005737//cytoplasm;GO:0043227//membrane-bounded organelle;GO:0043226//organelle;GO:0044424//intracellular part;GO:0043231//intracellular memb…
Unigene0000323	3090	gi|326471740|gb|EGD95749.1|	1956	0	SacI domain-containing protein [Trichophyton tonsurans CBS 112818]	sp|A8E7C5|SAC2_DANRE	285	8e-79	Phosphatidylinositide phosphatase SAC2 OS=Danio rerio GN=inpp5f PE=3 SV=1	Hs7662414	279	8e-78	KOG1890	Phosphoinositide phosphatase SAC1	--	--	--	--	--	-	GO:0016787//hydrolase activity;GO:0003824//catalytic activity;GO:0016788//hydrolase activity, acting on ester bonds	-
Unigene0000324	1761	gi|326477197|gb|EGE01207.1|	801	0	TOS1 [Trichophyton equinum CBS 127.97]	sp|P38288|TOS1_YEAST	218	3e-62	Protein TOS1 OS=Saccharomyces cerevisiae (strain ATCC 204508 / S288c) GN=TOS1 PE=1 SV=1	--	--	--	--	--	--	--	--	--	--	-	-	-
Unigene0000325	2732	--	--	--	--	--	--	--	--	--	--	--	--	--	--	--	--	--	--	-	-	-
Unigene0000326	1848	--	--	--	--	--	--	--	--	--	--	--	--	--	--	--	--	--	--	-	-	-
Unigene0000327	2067	gi|326476983|gb|EGE00993.1|	178	3e-47	serine/threonine protein kinase [Trichophyton equinum CBS 127.97]	--	--	--	--	--	--	--	--	--	--	--	--	--	--	GO:0008152//metabolic process;GO:0006464//cellular protein modification process;GO:0044237//cellular metabolic process;GO:0044260//cellular macromolecule metabolic process;GO:0044267//cellular protein metabolic process;GO:0006793//phosphorus metabolic process;GO:0009987//cellular process;GO:0044238//primary metabolic process;GO:0036211//protein modification process;GO:0006796//phosphate-containin…	GO:0016772//transferase activity, transferring phosphorus-containing groups;GO:0003824//catalytic activity;GO:0016773//phosphotransferase activity, alcohol group as acceptor;GO:0016740//transferase activity;GO:0004672//protein kinase activity;GO:0016301//kinase activity	-
Unigene0000328	3825	gi|302498429|ref|XP_003011212.1|	1832	0	conserved serine proline-rich protein [Arthroderma benhamiae CBS 112371]	sp|O94701|INN1_SCHPO	96.3	6e-20	Ingression protein fic1 OS=Schizosaccharomyces pombe (strain 972 / ATCC 24843) GN=fic1 PE=1 SV=1	Hs5454148	53.1	3e-06	KOG1011	Neurotransmitter release regulator, UNC-13	--	--	--	--	--	-	-	-
Unigene0000329	3389	gi|239610246|gb|EEQ87233.1|	528	5e-170	C2H2 finger domain-containing protein [Blastomyces dermatitidis ER-3]	--	--	--	--	--	--	--	--	--	--	--	--	--	--	-	GO:0005488//binding;GO:0043169//cation binding;GO:0043167//ion binding	-
Unigene0000330	2072	gi|326472848|gb|EGD96857.1|	607	0	tRNA(His) guanylyltransferase [Trichophyton tonsurans CBS 112818]	sp|Q7SDM8|THG1_NEUCR	392	7e-130	tRNA(His) guanylyltransferase OS=Neurospora crassa (strain ATCC 24698 / 74-OR23-1A / CBS 708.71 / DSM 1257 / FGSC 987) GN=rgt-1 PE=3 SV=1	SPCC63.07	293	8e-93	KOG2721	Uncharacterized conserved protein	K10761//tRNA(His) guanylyltransferase [EC:2.7.7.79]	5e-154	456	cim:CIMG_13693	--	GO:0006807//nitrogen compound metabolic process;GO:0008033//tRNA processing;GO:0044237//cellular metabolic process;GO:0006399//tRNA metabolic process;GO:0008152//metabolic process;GO:0044238//primary metabolic process;GO:0071704//organic substance metabolic process;GO:0044260//cellular macromolecule metabolic process;GO:0006725//cellular aromatic compound metabolic process;GO:0090304//nucleic aci…	GO:0016740//transferase activity;GO:0016772//transferase activity, transferring phosphorus-containing groups;GO:0003824//catalytic activity;GO:0008192//RNA guanylyltransferase activity;GO:0005515//protein binding;GO:0005488//binding;GO:0016779//nucleotidyltransferase activity;GO:0043167//ion binding;GO:0043169//cation binding;GO:0070568//guanylyltransferase activity;GO:0046872//metal ion binding	GO:0044464//cell part;GO:0005622//intracellular;GO:0044424//intracellular part;GO:0005623//cell;GO:0044444//cytoplasmic part;GO:0005737//cytoplasm
Unigene0000331	3461	gi|327308312|ref|XP_003238847.1|	387	7e-124	ribosome biogenesis protein RLP24 [Trichophyton rubrum CBS 118892]	sp|Q6FPU0|RLP24_CANGA	173	3e-47	Ribosome biogenesis protein RLP24 OS=Candida glabrata (strain ATCC 2001 / CBS 138 / JCM 3761 / NBRC 0622 / NRRL Y-65) GN=RLP24 PE=3 SV=1	SPAC22E12.13c	173	5e-48	KOG1723	60s ribosomal protein L30 isolog	K02896//large subunit ribosomal protein L24e	3e-125	389	tve:TRV_05663	ko03010//Ribosome//Translation//Genetic Information Processing	GO:0022618//ribonucleoprotein complex assembly;GO:0065009//regulation of molecular function;GO:0009987//cellular process;GO:0044085//cellular component biogenesis;GO:0051336//regulation of hydrolase activity;GO:0050790//regulation of catalytic activity;GO:0050789//regulation of biological process;GO:0019222//regulation of metabolic process;GO:0065007//biological regulation;GO:0071840//cellular co…	GO:0008047//enzyme activator activity;GO:0098772//molecular function regulator;GO:0030234//enzyme regulator activity	GO:1990904//ribonucleoprotein complex;GO:0044424//intracellular part;GO:0043231//intracellular membrane-bounded organelle;GO:0043226//organelle;GO:0043229//intracellular organelle;GO:0030684//preribosome;GO:0044464//cell part;GO:0043227//membrane-bounded organelle;GO:0043228//non-membrane-bounded organelle;GO:0005623//cell;GO:0043232//intracellular non-membrane-bounded organelle;GO:0030529//intra…
Unigene0000332	3304	gi|326485303|gb|EGE09313.1|	1589	0	tRNA wybutosine-synthesizing protein 1 [Trichophyton equinum CBS 127.97]	sp|O59761|TYW1_SCHPO	614	0	S-adenosyl-L-methionine-dependent tRNA 4-demethylwyosine synthase OS=Schizosaccharomyces pombe (strain 972 / ATCC 24843) GN=tyw1 PE=3 SV=1	SPCC1020.08	614	0	KOG1160	Fe-S oxidoreductase	K15449//tRNA wybutosine-synthesizing protein 1 [EC:4.1.3.44]	0	1422	tve:TRV_02645	--	GO:0071704//organic substance metabolic process;GO:0044238//primary metabolic process;GO:0046483//heterocycle metabolic process;GO:0034470//ncRNA processing;GO:0006396//RNA processing;GO:0034660//ncRNA metabolic process;GO:0009987//cellular process;GO:0009451//RNA modification;GO:0006139//nucleobase-containing compound metabolic process;GO:0044710//single-organism metabolic process;GO:0044260//ce…	GO:0032553//ribonucleotide binding;GO:0000166//nucleotide binding;GO:0097367//carbohydrate derivative binding;GO:0005488//binding;GO:1901363//heterocyclic compound binding;GO:0097159//organic cyclic compound binding;GO:0051540//metal cluster binding;GO:0036094//small molecule binding;GO:0003824//catalytic activity;GO:1901265//nucleoside phosphate binding	GO:0043231//intracellular membrane-bounded organelle;GO:0043227//membrane-bounded organelle;GO:0043229//intracellular organelle;GO:0005622//intracellular;GO:0044424//intracellular part;GO:0005623//cell;GO:0044464//cell part;GO:0043226//organelle
Unigene0000333	2081	gi|326473315|gb|EGD97324.1|	177	8e-59	hypothetical protein TESG_04734 [Trichophyton tonsurans CBS 112818]	--	--	--	--	--	--	--	--	--	--	--	--	--	--	-	-	-
Unigene0000334	2502	gi|326484055|gb|EGE08065.1|	437	1e-145	bromodomain associated protein [Trichophyton equinum CBS 127.97]	sp|Q9P6P0|TAF3_SCHPO	77.4	1e-14	Transcription initiation factor TFIID subunit 3 OS=Schizosaccharomyces pombe (strain 972 / ATCC 24843) GN=taf3 PE=3 SV=1	--	--	--	--	--	K14650//transcription initiation factor TFIID subunit 3	2e-145	435	abe:ARB_02397	ko03022//Basal transcription factors//Transcription//Genetic Information Processing	-	GO:0046983//protein dimerization activity;GO:0005488//binding;GO:0005515//protein binding	-
Unigene0000335	2576	gi|326479714|gb|EGE03724.1|	744	0	SRF-type transcription factor rlmA [Trichophyton equinum CBS 127.97]	sp|Q12224|RLM1_YEAST	117	1e-25	Transcription factor RLM1 OS=Saccharomyces cerevisiae (strain ATCC 204508 / S288c) GN=RLM1 PE=1 SV=1	YPL089c	117	2e-26	KOG0014	MADS box transcription factor	K09265//MADS-box transcription factor, other eukaryote	1e-164	500	tve:TRV_06898	--	GO:0009058//biosynthetic process;GO:0090304//nucleic acid metabolic process;GO:1901362//organic cyclic compound biosynthetic process;GO:0097659//nucleic acid-templated transcription;GO:0019222//regulation of metabolic process;GO:0043170//macromolecule metabolic process;GO:0006807//nitrogen compound metabolic process;GO:0006725//cellular aromatic compound metabolic process;GO:0034645//cellular mac…	GO:0097159//organic cyclic compound binding;GO:0003676//nucleic acid binding;GO:1901363//heterocyclic compound binding;GO:0005515//protein binding;GO:0005488//binding	GO:0005622//intracellular;GO:0043226//organelle;GO:0044464//cell part;GO:0005623//cell;GO:0043227//membrane-bounded organelle;GO:0044424//intracellular part;GO:0043229//intracellular organelle;GO:0043231//intracellular membrane-bounded organelle
Unigene0000336	2716	gi|326476577|gb|EGE00587.1|	1572	0	glycosyl hydrolase [Trichophyton tonsurans CBS 112818]	sp|P40566|YIS7_YEAST	558	0	Uncharacterized glycosyl hydrolase YIR007W OS=Saccharomyces cerevisiae (strain ATCC 204508 / S288c) GN=YIR007W PE=1 SV=1	--	--	--	--	--	--	--	--	--	--	GO:0008152//metabolic process;GO:0044238//primary metabolic process	GO:0003824//catalytic activity;GO:0016787//hydrolase activity;GO:0016798//hydrolase activity, acting on glycosyl bonds	-
Unigene0000337	1849	gi|326469971|gb|EGD93980.1|	451	1e-153	phosphoribulokinase/uridine kinase [Trichophyton tonsurans CBS 112818]	sp|A7TQF3|YFH7_VANPO	114	5e-26	ATP-dependent kinase YFH7 OS=Vanderwaltozyma polyspora (strain ATCC 22028 / DSM 70294) GN=YFH7 PE=3 SV=1	SPAC227.14	151	3e-41	KOG2702	Predicted panthothenate kinase/uridine kinase-related protein	--	--	--	--	--	GO:0044237//cellular metabolic process;GO:0009987//cellular process;GO:0006793//phosphorus metabolic process;GO:0006796//phosphate-containing compound metabolic process;GO:0008152//metabolic process	GO:0003824//catalytic activity;GO:0001883//purine nucleoside binding;GO:0036094//small molecule binding;GO:0097159//organic cyclic compound binding;GO:1901363//heterocyclic compound binding;GO:0016772//transferase activity, transferring phosphorus-containing groups;GO:0005488//binding;GO:0032550//purine ribonucleoside binding;GO:0016740//transferase activity;GO:0001882//nucleoside binding;GO:0097…	-
Unigene0000338	2121	gi|607894957|gb|EZF33747.1|	513	3e-176	hypothetical protein H101_02701 [Trichophyton interdigitale H6]	--	--	--	--	--	--	--	--	--	--	--	--	--	--	-	-	-
Unigene0000339	3711	gi|861301534|gb|KMQ45720.1|	1113	0	Chromo domain protein [Trichophyton rubrum]	sp|Q10103|CHP1_SCHPO	54.3	9e-06	Chromo domain-containing protein 1 OS=Schizosaccharomyces pombe (strain 972 / ATCC 24843) GN=chp1 PE=1 SV=1	SPAC18G6.02c	54.3	1e-06	KOG1911	Heterochromatin-associated protein HP1 and related CHROMO domain proteins	K11595//chromo domain-containing protein 1	0	1082	abe:ARB_07052	--	-	-	GO:0005623//cell;GO:0005622//intracellular;GO:0044464//cell part;GO:0044424//intracellular part;GO:0043229//intracellular organelle;GO:0043231//intracellular membrane-bounded organelle;GO:0043226//organelle;GO:0043227//membrane-bounded organelle
Unigene0000340	4655	gi|326471145|gb|EGD95154.1|	1018	0	deacetylase complex subunit Sds3 [Trichophyton tonsurans CBS 112818]	--	--	--	--	--	--	--	--	--	--	--	--	--	--	GO:0008152//metabolic process	GO:0016740//transferase activity;GO:0003824//catalytic activity;GO:0016741//transferase activity, transferring one-carbon groups	-
Unigene0000341	3108	gi|327308544|ref|XP_003238963.1|	928	0	camp independent regulatory protein [Trichophyton rubrum CBS 118892]	sp|Q10294|PAC2_SCHPO	206	1e-58	cAMP-independent regulatory protein pac2 OS=Schizosaccharomyces pombe (strain 972 / ATCC 24843) GN=pac2 PE=2 SV=1	SPAC31G5.11	206	2e-59	KOG4476	Gluconate transport-inducing protein	--	--	--	--	--	-	-	-
Unigene0000342	3332	gi|296811941|ref|XP_002846308.1|	1102	0	pre-mRNA-splicing factor 38B [Arthroderma otae CBS 113480]	--	--	--	--	Hs22068920	53.1	3e-06	KOG0314	Predicted E3 ubiquitin ligase	--	--	--	--	--	-	GO:0005488//binding;GO:0046872//metal ion binding;GO:0046914//transition metal ion binding;GO:0043169//cation binding;GO:0043167//ion binding	-
Unigene0000343	3464	gi|326475151|gb|EGD99160.1|	1875	0	hydrolase [Trichophyton tonsurans CBS 112818]	--	--	--	--	--	--	--	--	--	--	--	--	--	--	-	GO:0003824//catalytic activity	-
Unigene0000344	3557	gi|315050384|ref|XP_003174566.1|	881	0	phytoene synthase [Microsporum gypseum CBS 118893]	sp|D4D802|LCPS_TRIVH	998	0	Bifunctional lycopene cyclase/phytoene synthase OS=Trichophyton verrucosum (strain HKI 0517) GN=TRV_03236 PE=3 SV=1	At5g17230	73.2	9e-13	KOG1459	Squalene synthetase	K17841//15-cis-phytoene synthase / lycopene beta-cyclase [EC:2.5.1.32 5.5.1.19]	0	998	tve:TRV_03236	ko00906//Carotenoid biosynthesis//Metabolism of terpenoids and polyketides//Metabolism	GO:0008152//metabolic process;GO:0009058//biosynthetic process;GO:0008299//isoprenoid biosynthetic process;GO:0016114//terpenoid biosynthetic process;GO:0044699//single-organism process;GO:0044249//cellular biosynthetic process;GO:0008610//lipid biosynthetic process;GO:0044238//primary metabolic process;GO:0009987//cellular process;GO:0044763//single-organism cellular process;GO:0044710//single-o…	GO:0003824//catalytic activity;GO:0004659//prenyltransferase activity;GO:0016765//transferase activity, transferring alkyl or aryl (other than methyl) groups;GO:0004337//geranyltranstransferase activity;GO:0016853//isomerase activity;GO:0016740//transferase activity	GO:0044425//membrane part;GO:0031224//intrinsic component of membrane;GO:0016020//membrane
Unigene0000345	3928	gi|770306660|gb|KJK64366.1|	568	0	Vps51/Vps67 [Aspergillus parasiticus SU-1]	sp|Q9Z160|COG1_MOUSE	57.8	8e-07	Conserved oligomeric Golgi complex subunit 1 OS=Mus musculus GN=Cog1 PE=1 SV=3	--	--	--	--	--	--	--	--	--	--	-	-	-
Unigene0000346	4957	gi|326477987|gb|EGE01997.1|	1746	0	protein kinase subdomain-containing protein [Trichophyton equinum CBS 127.97]	sp|O74508|SPP1_SCHPO	146	2e-35	Set1 complex component spp1 OS=Schizosaccharomyces pombe (strain 972 / ATCC 24843) GN=spp1 PE=3 SV=1	SPCC594.05c	151	7e-38	KOG1632	Uncharacterized PHD Zn-finger protein	K14960//COMPASS component SPP1	0	1788	tve:TRV_01250	--	GO:0044237//cellular metabolic process;GO:0008152//metabolic process;GO:0006796//phosphate-containing compound metabolic process;GO:0006793//phosphorus metabolic process;GO:0009987//cellular process	GO:0005488//binding;GO:0003824//catalytic activity;GO:0046914//transition metal ion binding;GO:0016740//transferase activity;GO:0016772//transferase activity, transferring phosphorus-containing groups;GO:0046872//metal ion binding;GO:0043167//ion binding;GO:0043169//cation binding	-
Unigene0000347	3564	gi|326479708|gb|EGE03718.1|	1710	0	PHD finger domain-containing protein [Trichophyton equinum CBS 127.97]	sp|Q6C0K9|BYE1_YARLI	120	2e-26	Transcription factor BYE1 OS=Yarrowia lipolytica (strain CLIB 122 / E 150) GN=BYE1 PE=3 SV=1	Hs7662018	118	3e-26	KOG1634	Predicted transcription factor DATF1, contains PHD and TFS2M domains	--	--	--	--	--	GO:0008152//metabolic process;GO:0034645//cellular macromolecule biosynthetic process;GO:0009987//cellular process;GO:0044260//cellular macromolecule metabolic process;GO:0009058//biosynthetic process;GO:0044249//cellular biosynthetic process;GO:0043170//macromolecule metabolic process;GO:0044237//cellular metabolic process;GO:1901576//organic substance biosynthetic process;GO:0009059//macromolec…	GO:0046872//metal ion binding;GO:0043169//cation binding;GO:0043167//ion binding;GO:0046914//transition metal ion binding;GO:0005488//binding	-
Unigene0000348	2560	gi|326480274|gb|EGE04284.1|	746	0	citrinin biosynthesis oxygenase CtnA [Trichophyton equinum CBS 127.97]	sp|F4IY03|DIOX1_ARATH	135	5e-33	Probable 2-oxoglutarate-dependent dioxygenase At3g49630 OS=Arabidopsis thaliana GN=At3g49630 PE=3 SV=1	At3g19010	144	1e-36	KOG0143	Iron/ascorbate family oxidoreductases	--	--	--	--	--	GO:0044710//single-organism metabolic process;GO:0008152//metabolic process;GO:0044699//single-organism process	GO:0003824//catalytic activity;GO:0046914//transition metal ion binding;GO:0043167//ion binding;GO:0016491//oxidoreductase activity;GO:0005488//binding;GO:0046872//metal ion binding;GO:0016705//oxidoreductase activity, acting on paired donors, with incorporation or reduction of molecular oxygen;GO:0043169//cation binding	-
Unigene0000349	7966	gi|326480763|gb|EGE04773.1|	256	5e-75	hypothetical protein TEQG_03946 [Trichophyton equinum CBS 127.97]	--	--	--	--	--	--	--	--	--	--	--	--	--	--	-	-	-
Unigene0000350	3381	gi|326469448|gb|EGD93457.1|	1079	0	beta-1,3-glucanosyltransferase [Trichophyton tonsurans CBS 112818]	sp|P0C956|GEL4_ASPFU	566	0	1,3-beta-glucanosyltransferase gel4 OS=Neosartorya fumigata (strain ATCC MYA-4609 / Af293 / CBS 101355 / FGSC A1100) GN=gel4 PE=3 SV=1	--	--	--	--	--	--	--	--	--	--	GO:0044238//primary metabolic process;GO:0008152//metabolic process	GO:0003824//catalytic activity	GO:0044425//membrane part;GO:0016020//membrane;GO:0031224//intrinsic component of membrane
Unigene0000351	3296	gi|358365510|dbj|GAA82132.1|	530	4e-168	similar to An02g06220 [Aspergillus kawachii IFO 4308]	--	--	--	--	--	--	--	--	--	--	--	--	--	--	-	-	-
Unigene0000352	3325	gi|326482136|gb|EGE06146.1|	897	0	phosphoglycerate mutase family domain-containing protein [Trichophyton equinum CBS 127.97]	sp|Q9MAA2|AT74_ARATH	169	2e-44	Phosphoglycerate mutase-like protein AT74 OS=Arabidopsis thaliana GN=At3g05170 PE=2 SV=1	At5g11980	85.5	2e-16	KOG2069	Golgi transport complex subunit	--	--	--	--	--	-	-	GO:0043234//protein complex;GO:0032991//macromolecular complex
Unigene0000353	3990	gi|607893266|gb|EZF32429.1|	451	4e-146	hypothetical protein H101_03973 [Trichophyton interdigitale H6]	--	--	--	--	--	--	--	--	--	--	--	--	--	--	-	-	-
Unigene0000354	3296	gi|326472098|gb|EGD96107.1|	1766	0	C6 transcription factor [Trichophyton tonsurans CBS 112818]	sp|Q9UTN0|YII3_SCHPO	123	1e-27	Uncharacterized transcriptional regulatory protein C139.03 OS=Schizosaccharomyces pombe (strain 972 / ATCC 24843) GN=SPAC139.03 PE=3 SV=1	--	--	--	--	--	--	--	--	--	--	GO:0065007//biological regulation;GO:0010468//regulation of gene expression;GO:1903506//regulation of nucleic acid-templated transcription;GO:0060255//regulation of macromolecule metabolic process;GO:0019219//regulation of nucleobase-containing compound metabolic process;GO:2000112//regulation of cellular macromolecule biosynthetic process;GO:2001141//regulation of RNA biosynthetic process;GO:001…	GO:0043169//cation binding;GO:0046872//metal ion binding;GO:0003700//transcription factor activity, sequence-specific DNA binding;GO:0097159//organic cyclic compound binding;GO:0001071//nucleic acid binding transcription factor activity;GO:0003676//nucleic acid binding;GO:1901363//heterocyclic compound binding;GO:0046914//transition metal ion binding;GO:0005488//binding;GO:0043167//ion binding	GO:0043231//intracellular membrane-bounded organelle;GO:0005623//cell;GO:0043227//membrane-bounded organelle;GO:0043229//intracellular organelle;GO:0043226//organelle;GO:0044424//intracellular part;GO:0044464//cell part;GO:0005622//intracellular
Unigene0000355	7892	gi|326473562|gb|EGD97571.1|	1627	0	AP-3 adaptor complex subunit beta [Trichophyton tonsurans CBS 112818]	sp|Q9JME5|AP3B2_MOUSE	410	3e-118	AP-3 complex subunit beta-2 OS=Mus musculus GN=Ap3b2 PE=1 SV=2	Hs4758760	407	7e-118	KOG1060	Vesicle coat complex AP-3, beta subunit	--	--	--	--	--	GO:0051234//establishment of localization;GO:0051179//localization;GO:0008104//protein localization;GO:0006810//transport;GO:0045184//establishment of protein localization;GO:0071702//organic substance transport;GO:0015031//protein transport;GO:0033036//macromolecule localization	-	GO:0044464//cell part;GO:0044424//intracellular part;GO:0048475//coated membrane;GO:0030119//AP-type membrane coat adaptor complex;GO:0016020//membrane;GO:0044444//cytoplasmic part;GO:0044425//membrane part;GO:0098796//membrane protein complex;GO:0005622//intracellular;GO:0005737//cytoplasm;GO:0043234//protein complex;GO:0030117//membrane coat;GO:0005623//cell;GO:0032991//macromolecular complex
Unigene0000356	3380	gi|326471111|gb|EGD95120.1|	389	7e-125	U3 small nucleolar ribonucleoprotein IMP3 [Trichophyton tonsurans CBS 112818]	sp|P32899|IMP3_YEAST	218	2e-63	U3 small nucleolar ribonucleoprotein protein IMP3 OS=Saccharomyces cerevisiae (strain ATCC 204508 / S288c) GN=IMP3 PE=1 SV=1	YHR148w	218	3e-64	KOG4655	U3 small nucleolar ribonucleoprotein (snoRNP) component	K14560//U3 small nucleolar ribonucleoprotein protein IMP3	4e-125	389	abe:ARB_05250	ko03008//Ribosome biogenesis in eukaryotes//Translation//Genetic Information Processing	-	GO:0046914//transition metal ion binding;GO:0097159//organic cyclic compound binding;GO:0003676//nucleic acid binding;GO:0046872//metal ion binding;GO:0043169//cation binding;GO:0043167//ion binding;GO:0003723//RNA binding;GO:1901363//heterocyclic compound binding;GO:0005488//binding	GO:0019012//virion;GO:0032991//macromolecular complex;GO:0044423//virion part;GO:0005623//cell;GO:0044464//cell part
Unigene0000357	3410	gi|327308858|ref|XP_003239120.1|	1794	0	spindle pole body component [Trichophyton rubrum CBS 118892]	sp|O94534|ALP14_SCHPO	409	7e-125	Spindle pole body component alp14 OS=Schizosaccharomyces pombe (strain 972 / ATCC 24843) GN=alp14 PE=1 SV=1	SPCC895.07	409	1e-125	KOG1820	Microtubule-associated protein	K16803//cytoskeleton-associated protein 5	0	1805	tve:TRV_06481	--	GO:0044699//single-organism process;GO:0006996//organelle organization;GO:0007010//cytoskeleton organization;GO:1902589//single-organism organelle organization;GO:0000226//microtubule cytoskeleton organization;GO:0043933//macromolecular complex subunit organization;GO:0071840//cellular component organization or biogenesis;GO:0007017//microtubule-based process;GO:0050896//response to stimulus;GO:0…	GO:0098772//molecular function regulator;GO:0005488//binding;GO:0030234//enzyme regulator activity;GO:0008092//cytoskeletal protein binding;GO:0015631//tubulin binding;GO:0008047//enzyme activator activity;GO:0008017//microtubule binding;GO:0032403//protein complex binding;GO:0044877//macromolecular complex binding;GO:0005515//protein binding	GO:0043228//non-membrane-bounded organelle;GO:0099512//supramolecular fiber;GO:0005856//cytoskeleton;GO:0015630//microtubule cytoskeleton;GO:0043232//intracellular non-membrane-bounded organelle;GO:0005622//intracellular;GO:0044464//cell part;GO:0043226//organelle;GO:0044422//organelle part;GO:0044430//cytoskeletal part;GO:0005623//cell;GO:0044424//intracellular part;GO:0044444//cytoplasmic part;…
Unigene0000358	3904	gi|326473018|gb|EGD97027.1|	1911	0	DENN domain-containing protein [Trichophyton tonsurans CBS 112818]	sp|Q7Z401|MYCPP_HUMAN	69.7	2e-10	C-myc promoter-binding protein OS=Homo sapiens GN=DENND4A PE=1 SV=2	7290957	64.3	1e-09	KOG2127	Calmodulin-binding protein CRAG, contains DENN domain	--	--	--	--	--	-	-	-
Unigene0000359	5828	gi|315040373|ref|XP_003169564.1|	1104	0	RNA polymerase II transcription subunit 17 mediator [Microsporum gypseum CBS 118893]	sp|Q4W9B9|ISN1_ASPFU	560	2e-180	IMP-specific 5'-nucleotidase 1 OS=Neosartorya fumigata (strain ATCC MYA-4609 / Af293 / CBS 101355 / FGSC A1100) GN=isn1 PE=3 SV=1	--	--	--	--	--	K15134//mediator of RNA polymerase II transcription subunit 17, fungi type	0	1285	tve:TRV_06350	ko00760//Nicotinate and nicotinamide metabolism//Metabolism of cofactors and vitamins//Metabolism	GO:0006725//cellular aromatic compound metabolic process;GO:0019219//regulation of nucleobase-containing compound metabolic process;GO:0031323//regulation of cellular metabolic process;GO:0006355//regulation of transcription, DNA-templated;GO:0060255//regulation of macromolecule metabolic process;GO:2001141//regulation of RNA biosynthetic process;GO:0019637//organophosphate metabolic process;GO:0…	GO:0005488//binding;GO:0042578//phosphoric ester hydrolase activity;GO:0046872//metal ion binding;GO:0000989//transcription factor activity, transcription factor binding;GO:0043167//ion binding;GO:0043169//cation binding;GO:0016787//hydrolase activity;GO:0016788//hydrolase activity, acting on ester bonds;GO:0000988//transcription factor activity, protein binding;GO:0001076//transcription factor a…	GO:0043234//protein complex;GO:0032991//macromolecular complex
Unigene0000360	1986	gi|815889174|ref|XP_001246647.2|	773	0	urea transporter [Coccidioides immitis RS]	--	--	--	--	--	--	--	--	--	--	--	--	--	--	GO:0044699//single-organism process;GO:0009987//cellular process;GO:0051234//establishment of localization;GO:0044763//single-organism cellular process;GO:0051179//localization	-	GO:0044425//membrane part;GO:0016020//membrane;GO:0031224//intrinsic component of membrane
Unigene0000361	2173	gi|326473195|gb|EGD97204.1|	1074	0	UTP-glucose-1-phosphate uridylyltransferase [Trichophyton tonsurans CBS 112818]	sp|P78811|UGPA1_SCHPO	715	0	Probable UTP--glucose-1-phosphate uridylyltransferase OS=Schizosaccharomyces pombe (strain 972 / ATCC 24843) GN=fyu1 PE=1 SV=2	SPCC1322.04	715	0	KOG2638	UDP-glucose pyrophosphorylase	K00963//UTP--glucose-1-phosphate uridylyltransferase [EC:2.7.7.9]	0	974	tve:TRV_07876	ko00520//Amino sugar and nucleotide sugar metabolism//Carbohydrate metabolism//Metabolism;ko00500//Starch and sucrose metabolism//Carbohydrate metabolism//Metabolism;ko00040//Pentose and glucuronate interconversions//Carbohydrate metabolism//Metabolism;ko00052//Galactose metabolism//Carbohydrate metabolism//Metabolism	GO:0046483//heterocycle metabolic process;GO:0006139//nucleobase-containing compound metabolic process;GO:0044237//cellular metabolic process;GO:0009225//nucleotide-sugar metabolic process;GO:0006725//cellular aromatic compound metabolic process;GO:0008152//metabolic process;GO:0071704//organic substance metabolic process;GO:0044238//primary metabolic process;GO:0034641//cellular nitrogen compoun…	GO:0016740//transferase activity;GO:0070569//uridylyltransferase activity;GO:0051748//UTP-monosaccharide-1-phosphate uridylyltransferase activity;GO:0016779//nucleotidyltransferase activity;GO:0003824//catalytic activity;GO:0016772//transferase activity, transferring phosphorus-containing groups	-
Unigene0000362	1384	gi|607891967|gb|EZF31495.1|	716	0	spermidine synthase [Trichophyton interdigitale H6]	sp|Q9Y8H7|SPEE_NEUCR	498	1e-174	Spermidine synthase OS=Neurospora crassa (strain ATCC 24698 / 74-OR23-1A / CBS 708.71 / DSM 1257 / FGSC 987) GN=spe-3 PE=3 SV=1	SPBC12C2.07c	435	2e-150	KOG1562	Spermidine synthase	K00797//spermidine synthase [EC:2.5.1.16]	0	569	ure:UREG_04563	ko00270//Cysteine and methionine metabolism//Amino acid metabolism//Metabolism;ko00480//Glutathione metabolism//Metabolism of other amino acids//Metabolism;ko00330//Arginine and proline metabolism//Amino acid metabolism//Metabolism;ko00410//beta-Alanine metabolism//Metabolism of other amino acids//Metabolism	-	GO:0016740//transferase activity;GO:0016765//transferase activity, transferring alkyl or aryl (other than methyl) groups;GO:0003824//catalytic activity	GO:0005737//cytoplasm;GO:0044424//intracellular part;GO:0044444//cytoplasmic part;GO:0005622//intracellular;GO:0005623//cell;GO:0044464//cell part
Unigene0000363	1745	gi|326470270|gb|EGD94279.1|	634	0	rRNA processing protein Bystin [Trichophyton tonsurans CBS 112818]	sp|Q80WL2|BYST_RAT	169	3e-80	Bystin OS=Rattus norvegicus GN=Bysl PE=2 SV=3	CE25013	162	8e-76	KOG3871	Cell adhesion complex protein bystin	K14797//essential nuclear protein 1	0	564	tve:TRV_08121	--	-	-	-
Unigene0000364	3221	gi|326468813|gb|EGD92822.1|	947	0	ferric-chelate reductase [Trichophyton tonsurans CBS 112818]	sp|P23641|MPCP_YEAST	363	2e-114	Mitochondrial phosphate carrier protein OS=Saccharomyces cerevisiae (strain ATCC 204508 / S288c) GN=MIR1 PE=1 SV=1	YJR077c	363	4e-115	KOG0767	Mitochondrial phosphate carrier protein	K15102//solute carrier family 25 (mitochondrial phosphate transporter), member 3	0	664	abe:ARB_00749	--	GO:0009987//cellular process;GO:0044763//single-organism cellular process;GO:0044710//single-organism metabolic process;GO:0008152//metabolic process;GO:0051234//establishment of localization;GO:0044699//single-organism process;GO:0051179//localization	GO:0003824//catalytic activity	GO:0016020//membrane;GO:0031224//intrinsic component of membrane;GO:0044425//membrane part
Unigene0000365	2735	gi|315048791|ref|XP_003173770.1|	924	0	chloramphenicol resistance protein [Microsporum gypseum CBS 118893]	sp|P40475|QDR1_YEAST	245	5e-69	Quinidine resistance protein 1 OS=Saccharomyces cerevisiae (strain ATCC 204508 / S288c) GN=QDR1 PE=1 SV=1	YIL120w	245	8e-70	KOG0255	Synaptic vesicle transporter SVOP and related transporters (major facilitator superfamily)	--	--	--	--	--	GO:0009987//cellular process;GO:0044699//single-organism process;GO:0044763//single-organism cellular process	-	GO:0044425//membrane part;GO:0016020//membrane;GO:0031224//intrinsic component of membrane
Unigene0000366	1421	gi|261190632|ref|XP_002621725.1|	554	0	UPF0553 protein c [Blastomyces dermatitidis SLH14081]	sp|Q9HDZ9|YKP5_SCHPO	305	8e-98	UPF0553 protein C589.05c OS=Schizosaccharomyces pombe (strain 972 / ATCC 24843) GN=SPAC589.05c PE=3 SV=1	SPAC589.05c	305	1e-98	KOG2524	Cobyrinic acid a,c-diamide synthase	--	--	--	--	--	-	-	-
Unigene0000367	3980	gi|296814248|ref|XP_002847461.1|	741	0	specific RNA polymerase II transcription factor [Arthroderma otae CBS 113480]	sp|Q09838|PRZ1_SCHPO	70.9	5e-11	Transcriptional regulator prz1 OS=Schizosaccharomyces pombe (strain 972 / ATCC 24843) GN=prz1 PE=1 SV=1	7296866	73.2	3e-13	KOG1721	FOG: Zn-finger	--	--	--	--	--	-	GO:0005488//binding;GO:0043169//cation binding;GO:0043167//ion binding;GO:0097159//organic cyclic compound binding	-
Unigene0000368	1639	gi|326476477|gb|EGE00487.1|	745	0	NAD-dependent formate dehydrogenase [Trichophyton tonsurans CBS 112818]	sp|Q03134|FDH_EMENI	653	0	Probable formate dehydrogenase OS=Emericella nidulans (strain FGSC A4 / ATCC 38163 / CBS 112.46 / NRRL 194 / M139) GN=aciA PE=2 SV=3	YOR388c	448	3e-153	KOG0069	Glyoxylate/hydroxypyruvate reductase (D-isomer-specific 2-hydroxy acid dehydrogenase superfamily)	K00122//formate dehydrogenase [EC:1.2.1.2]	0	730	abe:ARB_04112	ko01200//Carbon metabolism//Global and Overview//Metabolism;ko00630//Glyoxylate and dicarboxylate metabolism//Carbohydrate metabolism//Metabolism;ko00680//Methane metabolism//Energy metabolism//Metabolism	GO:0015942//formate metabolic process;GO:0009987//cellular process;GO:0006082//organic acid metabolic process;GO:0044237//cellular metabolic process;GO:0044699//single-organism process;GO:0008152//metabolic process;GO:0044281//small molecule metabolic process;GO:0044710//single-organism metabolic process;GO:0044763//single-organism cellular process;GO:0043436//oxoacid metabolic process;GO:0019752…	GO:1901265//nucleoside phosphate binding;GO:0016491//oxidoreductase activity;GO:0036094//small molecule binding;GO:0016614//oxidoreductase activity, acting on CH-OH group of donors;GO:0016620//oxidoreductase activity, acting on the aldehyde or oxo group of donors, NAD or NADP as acceptor;GO:0003824//catalytic activity;GO:0000166//nucleotide binding;GO:1901363//heterocyclic compound binding;GO:001…	GO:0044424//intracellular part;GO:0044464//cell part;GO:0005622//intracellular;GO:0044444//cytoplasmic part;GO:0005737//cytoplasm;GO:0005623//cell
Unigene0000369	3348	gi|326471295|gb|EGD95304.1|	1097	0	GTPase activating protein Gyp1 [Trichophyton tonsurans CBS 112818]	sp|Q6FKY3|DIM1_CANGA	394	7e-126	Dimethyladenosine transferase OS=Candida glabrata (strain ATCC 2001 / CBS 138 / JCM 3761 / NBRC 0622 / NRRL Y-65) GN=DIM1 PE=3 SV=1	YPL266w	389	9e-125	KOG0820	Ribosomal RNA adenine dimethylase	K14191//18S rRNA (adenine1779-N6/adenine1780-N6)-dimethyltransferase [EC:2.1.1.183]	0	739	abe:ARB_05072	--	GO:0043170//macromolecule metabolic process;GO:0044237//cellular metabolic process;GO:0022613//ribonucleoprotein complex biogenesis;GO:0071704//organic substance metabolic process;GO:0071840//cellular component organization or biogenesis;GO:0043412//macromolecule modification;GO:0042254//ribosome biogenesis;GO:0044238//primary metabolic process;GO:0044085//cellular component biogenesis;GO:0034641…	GO:0008170//N-methyltransferase activity;GO:0003824//catalytic activity;GO:0008168//methyltransferase activity;GO:0016741//transferase activity, transferring one-carbon groups;GO:0008173//RNA methyltransferase activity;GO:0016740//transferase activity	-
Unigene0000370	2558	gi|327304513|ref|XP_003236948.1|	128	1e-33	hypothetical protein TERG_01672 [Trichophyton rubrum CBS 118892]	--	--	--	--	--	--	--	--	--	--	--	--	--	--	-	-	-
Unigene0000371	333	gi|302508083|ref|XP_003016002.1|	54.7	3e-08	hypothetical protein ARB_05399 [Arthroderma benhamiae CBS 112371]	--	--	--	--	--	--	--	--	--	--	--	--	--	--	-	-	-
Unigene0000372	7496	gi|861299348|gb|KMQ43640.1|	1255	0	Zinc finger, FYVE/PHD-type [Trichophyton rubrum]	--	--	--	--	SPBC1685.08	100	2e-21	KOG1844	PHD Zn-finger proteins	--	--	--	--	--	-	GO:0046872//metal ion binding;GO:0046914//transition metal ion binding;GO:0043167//ion binding;GO:0005488//binding;GO:0043169//cation binding	-
Unigene0000373	2726	gi|326479501|gb|EGE03511.1|	975	0	penicillin-binding protein [Trichophyton equinum CBS 127.97]	sp|Q8NUZ4|FLP_STAAW	70.5	4e-11	Protein flp OS=Staphylococcus aureus (strain MW2) GN=flp PE=3 SV=1	--	--	--	--	--	--	--	--	--	--	-	-	-
Unigene0000374	2665	gi|607892695|gb|EZF32017.1|	749	0	ribonuclease HII [Trichophyton interdigitale H6]	sp|Q9P5X8|RNH2A_NEUCR	335	3e-105	Ribonuclease H2 subunit A OS=Neurospora crassa (strain ATCC 24698 / 74-OR23-1A / CBS 708.71 / DSM 1257 / FGSC 987) GN=rnh-201 PE=3 SV=1	SPAC4G9.02	220	1e-63	KOG2299	Ribonuclease HI	K10743//ribonuclease H2 subunit A [EC:3.1.26.4]	0	727	abe:ARB_04241	ko04146//Peroxisome//Transport and catabolism//Cellular Processes	GO:0090305//nucleic acid phosphodiester bond hydrolysis;GO:0006807//nitrogen compound metabolic process;GO:1901360//organic cyclic compound metabolic process;GO:0046483//heterocycle metabolic process;GO:0006725//cellular aromatic compound metabolic process;GO:0090304//nucleic acid metabolic process;GO:0008152//metabolic process;GO:0009987//cellular process;GO:0044237//cellular metabolic process;G…	GO:0004519//endonuclease activity;GO:0005488//binding;GO:0016893//endonuclease activity, active with either ribo- or deoxyribonucleic acids and producing 5'-phosphomonoesters;GO:0003824//catalytic activity;GO:0004521//endoribonuclease activity;GO:1901363//heterocyclic compound binding;GO:0016891//endoribonuclease activity, producing 5'-phosphomonoesters;GO:0004518//nuclease activity;GO:0004540//r…	-
Unigene0000375	2852	gi|326485157|gb|EGE09167.1|	1353	0	calcium influx-promoting protein ehs1 [Trichophyton equinum CBS 127.97]	sp|Q10063|EHS1_SCHPO	239	2e-67	Calcium influx-promoting protein ehs1 OS=Schizosaccharomyces pombe (strain 972 / ATCC 24843) GN=ehs1 PE=3 SV=1	--	--	--	--	--	K08284//calcium channel MID1	0	1311	abe:ARB_07018	--	-	-	-
Unigene0000376	3002	gi|326484749|gb|EGE08759.1|	692	0	lectin family integral membrane protein [Trichophyton equinum CBS 127.97]	sp|O94401|YQF8_SCHPO	187	5e-51	L-type lectin-like domain-containing protein C126.08c OS=Schizosaccharomyces pombe (strain 972 / ATCC 24843) GN=SPCC126.08c PE=3 SV=1	SPCC126.08c	187	7e-52	KOG3839	Lectin VIP36, involved in the transport of glycoproteins carrying high mannose-type glycans	K10082//lectin, mannose-binding 2	2e-165	493	tve:TRV_02143	ko04141//Protein processing in endoplasmic reticulum//Folding, sorting and degradation//Genetic Information Processing	-	GO:0005488//binding	-
Unigene0000377	4610	gi|327298113|ref|XP_003233750.1|	1954	0	C6 transcription factor [Trichophyton rubrum CBS 118892]	sp|P52958|CTF1A_FUSSO	1112	0	Cutinase transcription factor 1 alpha OS=Fusarium solani subsp. pisi GN=CTF1-ALPHA PE=2 SV=1	--	--	--	--	--	--	--	--	--	--	GO:0051252//regulation of RNA metabolic process;GO:0019222//regulation of metabolic process;GO:0009889//regulation of biosynthetic process;GO:0051171//regulation of nitrogen compound metabolic process;GO:0006355//regulation of transcription, DNA-templated;GO:0080090//regulation of primary metabolic process;GO:0010468//regulation of gene expression;GO:0050789//regulation of biological process;GO:0…	GO:0003700//transcription factor activity, sequence-specific DNA binding;GO:0043169//cation binding;GO:0005488//binding;GO:0001071//nucleic acid binding transcription factor activity;GO:0097159//organic cyclic compound binding;GO:0003676//nucleic acid binding;GO:0043167//ion binding;GO:1901363//heterocyclic compound binding;GO:0046872//metal ion binding;GO:0046914//transition metal ion binding	GO:0005623//cell;GO:0044424//intracellular part;GO:0043227//membrane-bounded organelle;GO:0005622//intracellular;GO:0043229//intracellular organelle;GO:0043226//organelle;GO:0044464//cell part;GO:0043231//intracellular membrane-bounded organelle
Unigene0000378	1726	gi|296810734|ref|XP_002845705.1|	289	6e-90	salivary glue protein sgs-3 [Arthroderma otae CBS 113480]	--	--	--	--	--	--	--	--	--	--	--	--	--	--	-	-	-
Unigene0000379	3000	gi|326475169|gb|EGD99178.1|	1043	0	MFS transporter [Trichophyton tonsurans CBS 112818]	sp|P36032|MCH2_YEAST	288	4e-85	Probable transporter MCH2 OS=Saccharomyces cerevisiae (strain ATCC 204508 / S288c) GN=MCH2 PE=1 SV=2	YKL221w	288	6e-86	KOG2504	Monocarboxylate transporter	--	--	--	--	--	GO:1902578//single-organism localization;GO:0051234//establishment of localization;GO:0006811//ion transport;GO:0051179//localization;GO:0009987//cellular process;GO:0044763//single-organism cellular process;GO:0044699//single-organism process;GO:0055085//transmembrane transport;GO:0006810//transport;GO:0044765//single-organism transport	-	GO:0098796//membrane protein complex;GO:0044425//membrane part;GO:0033177//proton-transporting two-sector ATPase complex, proton-transporting domain;GO:0043234//protein complex;GO:0032991//macromolecular complex;GO:0016020//membrane;GO:0031224//intrinsic component of membrane;GO:0016469//proton-transporting two-sector ATPase complex
Unigene0000380	2453	gi|633047156|gb|KDB23695.1|	1055	0	eukaryotic translation initiation factor 2 subunit gamma [Trichophyton interdigitale MR816]	sp|P32481|IF2G_YEAST	756	0	Eukaryotic translation initiation factor 2 subunit gamma OS=Saccharomyces cerevisiae (strain ATCC 204508 / S288c) GN=GCD11 PE=1 SV=1	YER025w	756	0	KOG0466	Translation initiation factor 2, gamma subunit (eIF-2gamma; GTPase)	K03242//translation initiation factor 2 subunit 3	0	1035	abe:ARB_01058	ko03013//RNA transport//Translation//Genetic Information Processing	GO:0010467//gene expression;GO:0044271//cellular nitrogen compound biosynthetic process;GO:0006412//translation;GO:0044260//cellular macromolecule metabolic process;GO:1901576//organic substance biosynthetic process;GO:0044237//cellular metabolic process;GO:0019538//protein metabolic process;GO:0006518//peptide metabolic process;GO:0043170//macromolecule metabolic process;GO:0009987//cellular pro…	GO:0001882//nucleoside binding;GO:0016787//hydrolase activity;GO:0016817//hydrolase activity, acting on acid anhydrides;GO:0008135//translation factor activity, RNA binding;GO:0036094//small molecule binding;GO:0001883//purine nucleoside binding;GO:0016818//hydrolase activity, acting on acid anhydrides, in phosphorus-containing anhydrides;GO:0003824//catalytic activity;GO:0017111//nucleoside-trip…	-
Unigene0000381	1770	gi|326472090|gb|EGD96099.1|	476	9e-164	FAS1 domain-containing protein [Trichophyton tonsurans CBS 112818]	sp|Q4WC84|YFAS1_ASPFU	182	3e-51	FAS1 domain-containing protein AFUA_8G05360 OS=Neosartorya fumigata (strain ATCC MYA-4609 / Af293 / CBS 101355 / FGSC A1100) GN=AFUA_8G05360 PE=3 SV=1	SPBC1711.03	134	1e-34	KOG3188	Uncharacterized conserved protein	--	--	--	--	--	GO:0006457//protein folding;GO:0009987//cellular process	-	GO:0005737//cytoplasm;GO:0044424//intracellular part;GO:0005623//cell;GO:0043234//protein complex;GO:0044444//cytoplasmic part;GO:0044464//cell part;GO:0016020//membrane;GO:0032991//macromolecular complex;GO:0031224//intrinsic component of membrane;GO:0005622//intracellular;GO:0044425//membrane part
Unigene0000382	1428	gi|326472917|gb|EGD96926.1|	643	0	tetratricopeptide repeat domain-containing protein [Trichophyton tonsurans CBS 112818]	sp|O60110|OCA3_SCHPO	159	3e-43	TPR repeat protein oca3 OS=Schizosaccharomyces pombe (strain 972 / ATCC 24843) GN=oca3 PE=3 SV=3	SPBC14C8.18c	157	2e-43	KOG3060	Uncharacterized conserved protein	--	--	--	--	--	-	-	-
Unigene0000383	3658	gi|607895185|gb|EZF33929.1|	1529	0	V-type proton ATPase catalytic subunit A [Trichophyton interdigitale H6]	sp|P11592|VATA_NEUCR	998	0	V-type proton ATPase catalytic subunit A OS=Neurospora crassa (strain ATCC 24698 / 74-OR23-1A / CBS 708.71 / DSM 1257 / FGSC 987) GN=vma-1 PE=3 SV=1	SPAC343.05	857	0	KOG1352	Vacuolar H+-ATPase V1 sector, subunit A	K17065//dynamin 1-like protein [EC:3.6.5.5]	0	1300	tve:TRV_06750	ko00190//Oxidative phosphorylation//Energy metabolism//Metabolism;ko04145//Phagosome//Transport and catabolism//Cellular Processes	GO:0055085//transmembrane transport;GO:1902578//single-organism localization;GO:0006139//nucleobase-containing compound metabolic process;GO:0006810//transport;GO:0044710//single-organism metabolic process;GO:1901360//organic cyclic compound metabolic process;GO:0044765//single-organism transport;GO:0006807//nitrogen compound metabolic process;GO:0098662//inorganic cation transmembrane transport;…	GO:0016818//hydrolase activity, acting on acid anhydrides, in phosphorus-containing anhydrides;GO:0015078//hydrogen ion transmembrane transporter activity;GO:0015075//ion transmembrane transporter activity;GO:0022857//transmembrane transporter activity;GO:0022891//substrate-specific transmembrane transporter activity;GO:0008324//cation transmembrane transporter activity;GO:0001882//nucleoside bin…	GO:0043234//protein complex;GO:0032991//macromolecular complex;GO:0098796//membrane protein complex;GO:0016469//proton-transporting two-sector ATPase complex;GO:0033176//proton-transporting V-type ATPase complex;GO:0044425//membrane part;GO:0016020//membrane
Unigene0000384	1849	gi|768699586|gb|KJJ28440.1|	135	3e-33	Triosephosphate isomerase [Penicillium solitum]	--	--	--	--	--	--	--	--	--	--	--	--	--	--	-	-	-
Unigene0000385	1873	gi|607889420|gb|EZF29820.1|	1178	0	hypothetical protein H101_06527 [Trichophyton interdigitale H6]	--	--	--	--	--	--	--	--	--	--	--	--	--	--	-	-	-
Unigene0000386	2127	gi|326470137|gb|EGD94146.1|	244	1e-73	hypothetical protein TESG_01670 [Trichophyton tonsurans CBS 112818]	--	--	--	--	--	--	--	--	--	--	--	--	--	--	-	-	-
Unigene0000387	1849	gi|607892115|gb|EZF31598.1|	134	3e-34	hypothetical protein H101_04792 [Trichophyton interdigitale H6]	--	--	--	--	--	--	--	--	--	--	--	--	--	--	-	-	-
Unigene0000388	3385	gi|861304926|gb|KMQ48995.1|	433	9e-140	Trypsin-like cysteine/serine peptidase domain [Trichophyton rubrum]	--	--	--	--	--	--	--	--	--	--	--	--	--	--	GO:0044238//primary metabolic process;GO:0043170//macromolecule metabolic process;GO:0019538//protein metabolic process;GO:0008152//metabolic process;GO:0071704//organic substance metabolic process	GO:0003824//catalytic activity;GO:0008233//peptidase activity;GO:0016787//hydrolase activity;GO:0070011//peptidase activity, acting on L-amino acid peptides;GO:0004175//endopeptidase activity	-
Unigene0000389	2337	gi|358373887|dbj|GAA90482.1|	205	2e-57	similar to An15g03410 [Aspergillus kawachii IFO 4308]	--	--	--	--	--	--	--	--	--	--	--	--	--	--	-	-	-
Unigene0000390	4682	gi|326475515|gb|EGD99524.1|	570	0	small monomeric GTPase [Trichophyton tonsurans CBS 112818]	sp|Q63486|RRAGA_RAT	198	2e-77	Ras-related GTP-binding protein A OS=Rattus norvegicus GN=Rraga PE=1 SV=1	Hs8051629	199	1e-78	KOG3886	GTP-binding protein	K16185//Ras-related GTP-binding protein A/B	0	566	tve:TRV_07532	--	GO:1902531//regulation of intracellular signal transduction;GO:0031324//negative regulation of cellular metabolic process;GO:0010605//negative regulation of macromolecule metabolic process;GO:0009966//regulation of signal transduction;GO:0048523//negative regulation of cellular process;GO:0051234//establishment of localization;GO:0048583//regulation of response to stimulus;GO:0050794//regulation …	GO:0017111//nucleoside-triphosphatase activity;GO:0016462//pyrophosphatase activity;GO:0097367//carbohydrate derivative binding;GO:0003824//catalytic activity;GO:0016817//hydrolase activity, acting on acid anhydrides;GO:0032550//purine ribonucleoside binding;GO:1901363//heterocyclic compound binding;GO:0005488//binding;GO:0097159//organic cyclic compound binding;GO:0001882//nucleoside binding;GO:…	GO:0043234//protein complex;GO:0010008//endosome membrane;GO:0005773//vacuole;GO:0031090//organelle membrane;GO:0044424//intracellular part;GO:0043231//intracellular membrane-bounded organelle;GO:0044440//endosomal part;GO:0044437//vacuolar part;GO:0005737//cytoplasm;GO:0043227//membrane-bounded organelle;GO:0016020//membrane;GO:0098805//whole membrane;GO:0005774//vacuolar membrane;GO:0005768//en…
Unigene0000391	2849	gi|261191759|ref|XP_002622287.1|	667	0	DNA topoisomerase III [Blastomyces dermatitidis SLH14081]	sp|O60126|TOP3_SCHPO	272	5e-78	DNA topoisomerase 3 OS=Schizosaccharomyces pombe (strain 972 / ATCC 24843) GN=top3 PE=1 SV=2	SPBC16G5.12c	272	8e-79	KOG1956	DNA topoisomerase III alpha	K03165//DNA topoisomerase III [EC:5.99.1.2]	0	580	tve:TRV_04955	ko03440//Homologous recombination//Replication and repair//Genetic Information Processing	GO:0006259//DNA metabolic process;GO:0008152//metabolic process;GO:0044260//cellular macromolecule metabolic process;GO:0090304//nucleic acid metabolic process;GO:0046483//heterocycle metabolic process;GO:0044237//cellular metabolic process;GO:0006807//nitrogen compound metabolic process;GO:0034641//cellular nitrogen compound metabolic process;GO:0044238//primary metabolic process;GO:0071704//org…	GO:0097159//organic cyclic compound binding;GO:0003824//catalytic activity;GO:0016853//isomerase activity;GO:1901363//heterocyclic compound binding;GO:0003916//DNA topoisomerase activity;GO:0003676//nucleic acid binding;GO:0005488//binding	-
Unigene0000392	3877	gi|326484624|gb|EGE08634.1|	1380	0	glutathione transferase [Trichophyton equinum CBS 127.97]	sp|Q9ZW29|GSTU2_ARATH	89.7	5e-18	Glutathione S-transferase U2 OS=Arabidopsis thaliana GN=GSTU2 PE=2 SV=1	At2g29480	89.7	7e-19	KOG0406	Glutathione S-transferase	--	--	--	--	--	-	GO:0003824//catalytic activity	-
Unigene0000393	1342	gi|326470881|gb|EGD94890.1|	566	0	alcohol dehydrogenase [Trichophyton tonsurans CBS 112818]	sp|O07737|Y1895_MYCTU	155	7e-41	Probable zinc-binding alcohol dehydrogenase Rv1895 OS=Mycobacterium tuberculosis (strain ATCC 25618 / H37Rv) GN=Rv1895 PE=1 SV=1	SPBC1198.01	102	2e-23	KOG0024	Sorbitol dehydrogenase	--	--	--	--	--	GO:0044699//single-organism process;GO:0008152//metabolic process;GO:0044710//single-organism metabolic process	GO:0046872//metal ion binding;GO:0003824//catalytic activity;GO:0043169//cation binding;GO:0043167//ion binding;GO:0046914//transition metal ion binding;GO:0005488//binding	-
Unigene0000394	3914	gi|255937601|ref|XP_002559827.1|	337	6e-99	Pc13g14190 [Penicillium rubens Wisconsin 54-1255]	--	--	--	--	--	--	--	--	--	--	--	--	--	--	-	-	-
Unigene0000395	8887	gi|326480736|gb|EGE04746.1|	3249	0	non ribosomal peptide synthase [Trichophyton equinum CBS 127.97]	sp|Q4WMJ7|NRP10_ASPFU	598	7e-174	Nonribosomal peptide synthetase 10 OS=Neosartorya fumigata (strain ATCC MYA-4609 / Af293 / CBS 101355 / FGSC A1100) GN=NRPS10 PE=1 SV=1	SPAC23G3.02c	186	4e-46	KOG1178	Non-ribosomal peptide synthetase/alpha-aminoadipate reductase and related enzymes	--	--	--	--	--	-	-	-
Unigene0000396	2386	gi|326485218|gb|EGE09228.1|	1448	0	iron-sulfur clusters transporter atm1 [Trichophyton equinum CBS 127.97]	sp|Q2ULH4|ATM1_ASPOR	1094	0	Iron-sulfur clusters transporter atm1, mitochondrial OS=Aspergillus oryzae (strain ATCC 42149 / RIB 40) GN=atm1 PE=3 SV=1	YMR301c	743	0	KOG0057	Mitochondrial Fe/S cluster exporter, ABC superfamily	K05663//mitochondrial ABC transporter ATM	0	1342	abe:ARB_07493	ko02010//ABC transporters//Membrane transport//Environmental Information Processing	GO:0019725//cellular homeostasis;GO:0051234//establishment of localization;GO:0006875//cellular metal ion homeostasis;GO:0055082//cellular chemical homeostasis;GO:0050801//ion homeostasis;GO:0042592//homeostatic process;GO:0051179//localization;GO:0050896//response to stimulus;GO:0006810//transport;GO:0044699//single-organism process;GO:0055065//metal ion homeostasis;GO:0048878//chemical homeosta…	GO:0016787//hydrolase activity;GO:0042623//ATPase activity, coupled;GO:0016462//pyrophosphatase activity;GO:0015399//primary active transmembrane transporter activity;GO:1901363//heterocyclic compound binding;GO:0005488//binding;GO:0005215//transporter activity;GO:0022804//active transmembrane transporter activity;GO:0001883//purine nucleoside binding;GO:0015405//P-P-bond-hydrolysis-driven transm…	GO:0044424//intracellular part;GO:0043226//organelle;GO:0005622//intracellular;GO:0044446//intracellular organelle part;GO:0044422//organelle part;GO:0031224//intrinsic component of membrane;GO:0043231//intracellular membrane-bounded organelle;GO:0043227//membrane-bounded organelle;GO:0044425//membrane part;GO:0031090//organelle membrane;GO:0031975//envelope;GO:0043229//intracellular organelle;GO…
Unigene0000397	1831	gi|861305082|gb|KMQ49151.1|	1170	0	Ankyrin repeat-containing domain [Trichophyton rubrum]	--	--	--	--	--	--	--	--	--	--	--	--	--	--	-	GO:0043169//cation binding;GO:0005488//binding;GO:0043167//ion binding	-
Unigene0000398	2445	gi|315044289|ref|XP_003171520.1|	797	0	UTR2 protein [Microsporum gypseum CBS 118893]	sp|Q4WI46|CRF2_ASPFU	429	4e-140	Probable glycosidase crf2 OS=Neosartorya fumigata (strain ATCC MYA-4609 / Af293 / CBS 101355 / FGSC A1100) GN=crf1 PE=1 SV=1	--	--	--	--	--	--	--	--	--	--	GO:0044699//single-organism process;GO:0008152//metabolic process;GO:0044710//single-organism metabolic process;GO:0071704//organic substance metabolic process;GO:0005975//carbohydrate metabolic process;GO:0044238//primary metabolic process	GO:0016787//hydrolase activity;GO:0005488//binding;GO:0003824//catalytic activity;GO:0016798//hydrolase activity, acting on glycosyl bonds	-
Unigene0000399	2161	gi|816189436|emb|CRG89029.1|	132	2e-29	Regulatory protein SWI6 [Talaromyces islandicus]	--	--	--	--	--	--	--	--	--	--	--	--	--	--	-	-	-
Unigene0000400	4989	gi|326481800|gb|EGE05810.1|	1183	0	2,3-cyclic-nucleotide 2-phosphodiesterase [Trichophyton equinum CBS 127.97]	sp|O34313|NTPES_BACSU	107	7e-22	Trifunctional nucleotide phosphoesterase protein YfkN OS=Bacillus subtilis (strain 168) GN=yfkN PE=1 SV=1	7303718	196	4e-51	KOG4419	5' nucleotidase	--	--	--	--	--	GO:0006793//phosphorus metabolic process;GO:0009117//nucleotide metabolic process;GO:0006807//nitrogen compound metabolic process;GO:0044763//single-organism cellular process;GO:0044237//cellular metabolic process;GO:0006753//nucleoside phosphate metabolic process;GO:0006725//cellular aromatic compound metabolic process;GO:0006796//phosphate-containing compound metabolic process;GO:0071704//organ…	GO:0003824//catalytic activity	-
Unigene0000401	2433	gi|607894273|gb|EZF33201.1|	1469	0	arginine-tRNA ligase [Trichophyton interdigitale H6]	sp|Q05506|SYRC_YEAST	660	0	Arginine--tRNA ligase, cytoplasmic OS=Saccharomyces cerevisiae (strain ATCC 204508 / S288c) GN=YDR341C PE=1 SV=1	YDR341c	660	0	KOG1195	Arginyl-tRNA synthetase	K01887//arginyl-tRNA synthetase [EC:6.1.1.19]	0	1427	tve:TRV_03489	ko00970//Aminoacyl-tRNA biosynthesis//Translation//Genetic Information Processing	GO:0044267//cellular protein metabolic process;GO:0034645//cellular macromolecule biosynthetic process;GO:0043039//tRNA aminoacylation;GO:0071704//organic substance metabolic process;GO:0006082//organic acid metabolic process;GO:0043603//cellular amide metabolic process;GO:0043436//oxoacid metabolic process;GO:0006399//tRNA metabolic process;GO:0008152//metabolic process;GO:0006139//nucleobase-co…	GO:0097159//organic cyclic compound binding;GO:0097367//carbohydrate derivative binding;GO:0003824//catalytic activity;GO:0016876//ligase activity, forming aminoacyl-tRNA and related compounds;GO:0016874//ligase activity;GO:0001882//nucleoside binding;GO:1901363//heterocyclic compound binding;GO:0004812//aminoacyl-tRNA ligase activity;GO:0001883//purine nucleoside binding;GO:0032549//ribonucleosi…	GO:0044464//cell part;GO:0044424//intracellular part;GO:0005623//cell;GO:0005622//intracellular
Unigene0000402	2647	gi|326480273|gb|EGE04283.1|	613	0	pinin/SDK/memA domain-containing protein [Trichophyton equinum CBS 127.97]	sp|P80299|HYES_RAT	184	5e-48	Bifunctional epoxide hydrolase 2 OS=Rattus norvegicus GN=Ephx2 PE=1 SV=1	Hs4503585_2	162	3e-43	KOG4178	Soluble epoxide hydrolase	--	--	--	--	--	-	GO:0003824//catalytic activity	-
Unigene0000403	4967	gi|327299466|ref|XP_003234426.1|	2177	0	C6 transcription factor [Trichophyton rubrum CBS 118892]	sp|Q1MTM9|YFN1_SCHPO	99.8	1e-19	Uncharacterized transcriptional regulatory protein C1327.01c OS=Schizosaccharomyces pombe (strain 972 / ATCC 24843) GN=SPAC1327.01c PE=1 SV=2	--	--	--	--	--	--	--	--	--	--	GO:0051171//regulation of nitrogen compound metabolic process;GO:0080090//regulation of primary metabolic process;GO:0050794//regulation of cellular process;GO:0031323//regulation of cellular metabolic process;GO:2000112//regulation of cellular macromolecule biosynthetic process;GO:0065007//biological regulation;GO:0019222//regulation of metabolic process;GO:0006355//regulation of transcription, …	GO:0003676//nucleic acid binding;GO:1901363//heterocyclic compound binding;GO:0005488//binding;GO:0003700//transcription factor activity, sequence-specific DNA binding;GO:0097159//organic cyclic compound binding;GO:0001071//nucleic acid binding transcription factor activity;GO:0043169//cation binding;GO:0046914//transition metal ion binding;GO:0043167//ion binding;GO:0046872//metal ion binding	GO:0043229//intracellular organelle;GO:0005623//cell;GO:0043227//membrane-bounded organelle;GO:0044464//cell part;GO:0044424//intracellular part;GO:0043231//intracellular membrane-bounded organelle;GO:0043226//organelle;GO:0005622//intracellular
Unigene0000404	4507	gi|302509832|ref|XP_003016876.1|	1145	0	NDT80 / PhoG like DNA-binding family protein [Arthroderma benhamiae CBS 112371]	sp|Q9C2N1|VIB1_NEUCR	66.6	1e-09	Transcription factor vib-1 OS=Neurospora crassa (strain ATCC 24698 / 74-OR23-1A / CBS 708.71 / DSM 1257 / FGSC 987) GN=vib-1 PE=3 SV=1	--	--	--	--	--	K12769//meiosis-specific transcription factor NDT80	0	1145	abe:ARB_05169	ko04113//Meiosis - yeast//Cell growth and death//Cellular Processes	GO:0010468//regulation of gene expression;GO:0019222//regulation of metabolic process;GO:0060255//regulation of macromolecule metabolic process;GO:0065007//biological regulation;GO:0050789//regulation of biological process	GO:1901363//heterocyclic compound binding;GO:0005488//binding;GO:0003676//nucleic acid binding;GO:0001071//nucleic acid binding transcription factor activity;GO:0097159//organic cyclic compound binding	-
Unigene0000405	4941	gi|679994821|gb|KFX47309.1|	761	0	Lon protease like, mitochondrial [Talaromyces marneffei PM1]	--	--	--	--	--	--	--	--	--	--	--	--	--	--	-	-	-
Unigene0000406	5355	gi|326468735|gb|EGD92744.1|	3046	0	ABC transporter [Trichophyton tonsurans CBS 112818]	sp|Q55DQ2|ABCGB_DICDI	1039	0	ABC transporter G family member 11 OS=Dictyostelium discoideum GN=abcG11 PE=3 SV=1	YDR011w	939	0	KOG0065	Pleiotropic drug resistance proteins (PDR1-15), ABC superfamily	--	--	--	--	--	GO:0044763//single-organism cellular process;GO:0051234//establishment of localization;GO:0051179//localization;GO:0044699//single-organism process;GO:0009987//cellular process	GO:0015405//P-P-bond-hydrolysis-driven transmembrane transporter activity;GO:0097159//organic cyclic compound binding;GO:0001883//purine nucleoside binding;GO:0022857//transmembrane transporter activity;GO:0032549//ribonucleoside binding;GO:0036094//small molecule binding;GO:1901363//heterocyclic compound binding;GO:0016462//pyrophosphatase activity;GO:0097367//carbohydrate derivative binding;GO:…	GO:0031224//intrinsic component of membrane;GO:0016020//membrane;GO:0044425//membrane part
Unigene0000407	4814	gi|327304168|ref|XP_003236776.1|	1281	0	import receptor [Trichophyton rubrum CBS 118892]	sp|P23231|TOM70_NEUCR	805	0	Mitochondrial import receptor subunit tom70 OS=Neurospora crassa (strain ATCC 24698 / 74-OR23-1A / CBS 708.71 / DSM 1257 / FGSC 987) GN=tom70 PE=2 SV=3	SPAC6B12.12	499	3e-158	KOG0547	Translocase of outer mitochondrial membrane complex, subunit TOM70/TOM72	K17768//mitochondrial import receptor subunit TOM70	0	1281	abe:ARB_00704	--	GO:0051179//localization;GO:0006810//transport;GO:0051234//establishment of localization;GO:0071702//organic substance transport;GO:0015031//protein transport;GO:0045184//establishment of protein localization;GO:0033036//macromolecule localization;GO:0008104//protein localization	GO:0022891//substrate-specific transmembrane transporter activity;GO:0008565//protein transporter activity;GO:0008320//protein transmembrane transporter activity;GO:0022857//transmembrane transporter activity;GO:0022884//macromolecule transmembrane transporter activity;GO:0022892//substrate-specific transporter activity;GO:0005215//transporter activity	GO:0043226//organelle;GO:0044429//mitochondrial part;GO:0005737//cytoplasm;GO:0005622//intracellular;GO:0016020//membrane;GO:0044444//cytoplasmic part;GO:0031967//organelle envelope;GO:0031090//organelle membrane;GO:0044422//organelle part;GO:0044424//intracellular part;GO:0043229//intracellular organelle;GO:0005623//cell;GO:0005740//mitochondrial envelope;GO:0005739//mitochondrion;GO:0031966//mi…
Unigene0000408	5013	gi|326474069|gb|EGD98078.1|	2721	0	pentatricopeptide repeat protein [Trichophyton tonsurans CBS 112818]	sp|Q10451|PPR5_SCHPO	284	1e-76	Pentatricopeptide repeat-containing protein 5, mitochondrial OS=Schizosaccharomyces pombe (strain 972 / ATCC 24843) GN=ppr5 PE=3 SV=2	At5g59900	107	9e-23	KOG4197	FOG: PPR repeat	--	--	--	--	--	-	-	-
Unigene0000409	5252	gi|327297574|ref|XP_003233481.1|	649	0	GTP-binding protein ypt4 [Trichophyton rubrum CBS 118892]	sp|P92963|RAB1C_ARATH	145	8e-37	Ras-related protein RABB1c OS=Arabidopsis thaliana GN=RABB1C PE=1 SV=1	CE10986	145	1e-37	KOG0098	GTPase Rab2, small G protein superfamily	--	--	--	--	--	GO:0035556//intracellular signal transduction;GO:0051179//localization;GO:0009987//cellular process;GO:0050794//regulation of cellular process;GO:0044700//single organism signaling;GO:0050789//regulation of biological process;GO:0007154//cell communication;GO:0023052//signaling;GO:0065007//biological regulation;GO:0007165//signal transduction;GO:0050896//response to stimulus;GO:0044699//single-or…	GO:0001882//nucleoside binding;GO:0097367//carbohydrate derivative binding;GO:0032550//purine ribonucleoside binding;GO:0097159//organic cyclic compound binding;GO:0036094//small molecule binding;GO:0005488//binding;GO:1901363//heterocyclic compound binding;GO:0032549//ribonucleoside binding;GO:0001883//purine nucleoside binding	-
Unigene0000410	7919	gi|326480012|gb|EGE04022.1|	1621	0	non-imprinted in Prader-Willi/Angelman syndrome region protein 1 [Trichophyton equinum CBS 127.97]	sp|Q9UT73|YIPH_SCHPO	276	3e-77	Uncharacterized WD repeat-containing protein C343.17c OS=Schizosaccharomyces pombe (strain 972 / ATCC 24843) GN=SPAC343.17c PE=3 SV=1	SPAC343.17c	276	4e-78	KOG0772	Uncharacterized conserved protein, contains WD40 repeat	--	--	--	--	--	GO:0006811//ion transport;GO:0006812//cation transport;GO:1902578//single-organism localization;GO:0044765//single-organism transport;GO:0051234//establishment of localization;GO:0051179//localization;GO:0072511//divalent inorganic cation transport;GO:0044699//single-organism process;GO:0030001//metal ion transport;GO:0070838//divalent metal ion transport;GO:0006810//transport	GO:0022857//transmembrane transporter activity;GO:0022892//substrate-specific transporter activity;GO:0022890//inorganic cation transmembrane transporter activity;GO:0046873//metal ion transmembrane transporter activity;GO:0022891//substrate-specific transmembrane transporter activity;GO:0008324//cation transmembrane transporter activity;GO:0005215//transporter activity;GO:0015075//ion transmembr…	GO:0031224//intrinsic component of membrane;GO:0016020//membrane;GO:0044425//membrane part
Unigene0000411	6891	gi|358367411|dbj|GAA84030.1|	305	1e-85	similar to An11g01990 [Aspergillus kawachii IFO 4308]	--	--	--	--	--	--	--	--	--	--	--	--	--	--	-	-	-
Unigene0000412	8272	gi|326485362|gb|EGE09372.1|	1967	0	gamma-tubulin complex component GCP6 [Trichophyton equinum CBS 127.97]	sp|Q5ZI58|F214A_CHICK	111	6e-23	Protein FAM214A OS=Gallus gallus GN=FAM214A PE=2 SV=2	Hs16160851	110	2e-23	KOG2306	Uncharacterized conserved protein	--	--	--	--	--	GO:0007017//microtubule-based process;GO:0044763//single-organism cellular process;GO:0044699//single-organism process;GO:0009987//cellular process	-	GO:0005856//cytoskeleton;GO:0044422//organelle part;GO:0044464//cell part;GO:0005623//cell;GO:0005819//spindle;GO:0015630//microtubule cytoskeleton;GO:0043226//organelle;GO:0044424//intracellular part;GO:0005622//intracellular;GO:0044430//cytoskeletal part;GO:0043228//non-membrane-bounded organelle;GO:0043229//intracellular organelle;GO:0043232//intracellular non-membrane-bounded organelle;GO:004…
Unigene0000413	3953	gi|326483935|gb|EGE07945.1|	1062	0	UDP-N-acetylglucosamine pyrophosphorylase [Trichophyton equinum CBS 127.97]	sp|Q4WAQ9|PPIL4_ASPFU	607	0	Peptidyl-prolyl cis-trans isomerase-like 4 OS=Neosartorya fumigata (strain ATCC MYA-4609 / Af293 / CBS 101355 / FGSC A1100) GN=cyp6 PE=3 SV=1	YDL103c	444	3e-141	KOG2388	UDP-N-acetylglucosamine pyrophosphorylase	K00972//UDP-N-acetylglucosamine/UDP-N-acetylgalactosamine diphosphorylase [EC:2.7.7.23 2.7.7.83]	0	1033	tve:TRV_03114	ko00520//Amino sugar and nucleotide sugar metabolism//Carbohydrate metabolism//Metabolism	GO:0044238//primary metabolic process;GO:0043412//macromolecule modification;GO:0008152//metabolic process;GO:0009987//cellular process;GO:0006139//nucleobase-containing compound metabolic process;GO:0019538//protein metabolic process;GO:0006047//UDP-N-acetylglucosamine metabolic process;GO:0006725//cellular aromatic compound metabolic process;GO:0006040//amino sugar metabolic process;GO:0006464/…	GO:0005488//binding;GO:0016772//transferase activity, transferring phosphorus-containing groups;GO:0036094//small molecule binding;GO:0016740//transferase activity;GO:0097159//organic cyclic compound binding;GO:0016779//nucleotidyltransferase activity;GO:0016859//cis-trans isomerase activity;GO:0003824//catalytic activity;GO:0070569//uridylyltransferase activity;GO:0016853//isomerase activity	GO:0005622//intracellular;GO:0043227//membrane-bounded organelle;GO:0043226//organelle;GO:0044444//cytoplasmic part;GO:0044424//intracellular part;GO:0005623//cell;GO:0005737//cytoplasm;GO:0043231//intracellular membrane-bounded organelle;GO:0043229//intracellular organelle;GO:0044464//cell part
Unigene0000414	4491	gi|327300629|ref|XP_003235007.1|	1482	0	C2H2 transcription factor [Trichophyton rubrum CBS 118892]	sp|P78871|RST2_SCHPO	81.6	3e-14	Zinc finger protein rst2 OS=Schizosaccharomyces pombe (strain 972 / ATCC 24843) GN=rst2 PE=2 SV=2	SPAC6F12.02	81.6	4e-15	KOG1721	FOG: Zn-finger	--	--	--	--	--	GO:0016070//RNA metabolic process;GO:0044237//cellular metabolic process;GO:0034645//cellular macromolecule biosynthetic process;GO:0019438//aromatic compound biosynthetic process;GO:0010468//regulation of gene expression;GO:0006807//nitrogen compound metabolic process;GO:0097659//nucleic acid-templated transcription;GO:0046483//heterocycle metabolic process;GO:0044271//cellular nitrogen compound…	GO:0043169//cation binding;GO:0043167//ion binding;GO:0003677//DNA binding;GO:0001067//regulatory region nucleic acid binding;GO:0097159//organic cyclic compound binding;GO:0001071//nucleic acid binding transcription factor activity;GO:1901363//heterocyclic compound binding;GO:0003676//nucleic acid binding;GO:0046914//transition metal ion binding;GO:0000975//regulatory region DNA binding;GO:00054…	GO:0044424//intracellular part;GO:0043231//intracellular membrane-bounded organelle;GO:0043226//organelle;GO:0043229//intracellular organelle;GO:0043227//membrane-bounded organelle;GO:0044464//cell part;GO:0005622//intracellular;GO:0005623//cell
Unigene0000415	3973	gi|326482473|gb|EGE06483.1|	1027	0	carboxypeptidase cpdS [Trichophyton equinum CBS 127.97]	sp|P52719|PEPS_ASPPH	504	1e-162	Carboxypeptidase cpdS OS=Aspergillus phoenicis GN=cpdS PE=2 SV=1	At2g35780	129	1e-30	KOG1282	Serine carboxypeptidases (lysosomal cathepsin A)	K01288//carboxypeptidase D [EC:3.4.16.6]	0	1093	tve:TRV_05861	--	GO:0044238//primary metabolic process;GO:0071704//organic substance metabolic process;GO:0008152//metabolic process;GO:0019538//protein metabolic process;GO:0043170//macromolecule metabolic process	GO:0008238//exopeptidase activity;GO:0016787//hydrolase activity;GO:0070011//peptidase activity, acting on L-amino acid peptides;GO:0003824//catalytic activity;GO:0004180//carboxypeptidase activity;GO:0008233//peptidase activity	-
Unigene0000416	3928	gi|326485515|gb|EGE09525.1|	2261	0	DNA methyltransferase Dim-2 [Trichophyton equinum CBS 127.97]	sp|Q9T0I1|DNMT3_ARATH	143	6e-33	DNA (cytosine-5)-methyltransferase 3 OS=Arabidopsis thaliana GN=MET3 PE=3 SV=1	--	--	--	--	--	K00558//DNA (cytosine-5)-methyltransferase 1 [EC:2.1.1.37]	0	2014	abe:ARB_03486	ko00270//Cysteine and methionine metabolism//Amino acid metabolism//Metabolism	GO:0032259//methylation;GO:0008152//metabolic process	GO:0016741//transferase activity, transferring one-carbon groups;GO:0005488//binding;GO:0016740//transferase activity;GO:0003824//catalytic activity	-
Unigene0000417	5733	gi|296809880|ref|XP_002845278.1|	1186	0	C6 zinc finger domain-containing protein [Arthroderma otae CBS 113480]	sp|Q4WVH0|IRS4_ASPFU	182	2e-46	Increased rDNA silencing protein 4 OS=Neosartorya fumigata (strain ATCC MYA-4609 / Af293 / CBS 101355 / FGSC A1100) GN=irs4 PE=3 SV=1	SPAC1687.09	107	1e-22	KOG0998	Synaptic vesicle protein EHS-1 and related EH domain proteins	--	--	--	--	--	GO:0051252//regulation of RNA metabolic process;GO:0051171//regulation of nitrogen compound metabolic process;GO:0019222//regulation of metabolic process;GO:0060255//regulation of macromolecule metabolic process;GO:0050794//regulation of cellular process;GO:0010468//regulation of gene expression;GO:1903506//regulation of nucleic acid-templated transcription;GO:0080090//regulation of primary metab…	GO:0043167//ion binding;GO:1901363//heterocyclic compound binding;GO:0043169//cation binding;GO:0001071//nucleic acid binding transcription factor activity;GO:0003676//nucleic acid binding;GO:0003700//transcription factor activity, sequence-specific DNA binding;GO:0097159//organic cyclic compound binding;GO:0046872//metal ion binding;GO:0005488//binding;GO:0046914//transition metal ion binding	GO:0044424//intracellular part;GO:0044464//cell part;GO:0043227//membrane-bounded organelle;GO:0005622//intracellular;GO:0043231//intracellular membrane-bounded organelle;GO:0005623//cell;GO:0043226//organelle;GO:0043229//intracellular organelle
Unigene0000418	7265	gi|326478190|gb|EGE02200.1|	2643	0	multidrug resistance protein [Trichophyton equinum CBS 127.97]	sp|P36619|PMD1_SCHPO	975	0	Leptomycin B resistance protein pmd1 OS=Schizosaccharomyces pombe (strain 972 / ATCC 24843) GN=pmd1 PE=3 SV=2	SPCC663.03	975	0	KOG0055	Multidrug/pheromone exporter, ABC superfamily	K05658//ATP-binding cassette, subfamily B (MDR/TAP), member 1 [EC:3.6.3.44]	0	2600	abe:ARB_03857	ko02010//ABC transporters//Membrane transport//Environmental Information Processing	GO:0010467//gene expression;GO:0043170//macromolecule metabolic process;GO:0044699//single-organism process;GO:0071704//organic substance metabolic process;GO:0009987//cellular process;GO:0051179//localization;GO:0044763//single-organism cellular process;GO:0008152//metabolic process;GO:0051234//establishment of localization	GO:0016817//hydrolase activity, acting on acid anhydrides;GO:0022857//transmembrane transporter activity;GO:0016462//pyrophosphatase activity;GO:0017111//nucleoside-triphosphatase activity;GO:0015405//P-P-bond-hydrolysis-driven transmembrane transporter activity;GO:0097159//organic cyclic compound binding;GO:0016818//hydrolase activity, acting on acid anhydrides, in phosphorus-containing anhydrid…	GO:0044424//intracellular part;GO:0043232//intracellular non-membrane-bounded organelle;GO:0030529//intracellular ribonucleoprotein complex;GO:0044391//ribosomal subunit;GO:0044444//cytoplasmic part;GO:1990904//ribonucleoprotein complex;GO:0005840//ribosome;GO:0044446//intracellular organelle part;GO:0016020//membrane;GO:0005622//intracellular;GO:0043229//intracellular organelle;GO:0043226//organ…
Unigene0000419	4434	gi|633045212|gb|KDB22076.1|	1048	0	alpha,alpha-trehalose-phosphate synthase [UDP-forming] [Trichophyton interdigitale MR816]	sp|Q00075|TPSA_ASPNG	874	0	Alpha,alpha-trehalose-phosphate synthase [UDP-forming] 1 OS=Aspergillus niger GN=tpsA PE=3 SV=1	SPAC328.03	729	0	KOG1050	Trehalose-6-phosphate synthase component TPS1 and related subunits	K00697//trehalose 6-phosphate synthase [EC:2.4.1.15]	0	961	tve:TRV_03997	ko00500//Starch and sucrose metabolism//Carbohydrate metabolism//Metabolism	GO:0044237//cellular metabolic process;GO:0044238//primary metabolic process;GO:0044262//cellular carbohydrate metabolic process;GO:0071704//organic substance metabolic process;GO:0008152//metabolic process;GO:0009987//cellular process;GO:0044710//single-organism metabolic process;GO:0009311//oligosaccharide metabolic process;GO:0005975//carbohydrate metabolic process;GO:0005984//disaccharide met…	GO:0008194//UDP-glycosyltransferase activity;GO:0016757//transferase activity, transferring glycosyl groups;GO:0016758//transferase activity, transferring hexosyl groups;GO:0016740//transferase activity;GO:0035251//UDP-glucosyltransferase activity;GO:0046527//glucosyltransferase activity;GO:0003824//catalytic activity	-
Unigene0000420	4021	gi|326478129|gb|EGE02139.1|	2484	0	ubiquitin-protein ligase E3C [Trichophyton equinum CBS 127.97]	sp|Q1K9C4|YFK7_SCHPO	361	5e-104	Probable E3 ubiquitin protein ligase C167.07c OS=Schizosaccharomyces pombe (strain 972 / ATCC 24843) GN=SPAC167.07c PE=2 SV=1	SPAC167.07c	361	8e-105	KOG0942	E3 ubiquitin protein ligase	K10589//ubiquitin-protein ligase E3 C [EC:2.3.2.26]	0	2465	tve:TRV_05281	ko04120//Ubiquitin mediated proteolysis//Folding, sorting and degradation//Genetic Information Processing	GO:0044238//primary metabolic process;GO:0006464//cellular protein modification process;GO:0044260//cellular macromolecule metabolic process;GO:0044267//cellular protein metabolic process;GO:0044237//cellular metabolic process;GO:0070647//protein modification by small protein conjugation or removal;GO:0043412//macromolecule modification;GO:0016567//protein ubiquitination;GO:0043170//macromolecule…	GO:0019787//ubiquitin-like protein transferase activity;GO:0016740//transferase activity;GO:0003824//catalytic activity;GO:0004842//ubiquitin-protein transferase activity	GO:0044464//cell part;GO:0005623//cell;GO:0005622//intracellular;GO:0044424//intracellular part
Unigene0000421	3886	gi|302498126|ref|XP_003011061.1|	415	6e-132	bZIP transcription factor JlbA/IDI-4 [Arthroderma benhamiae CBS 112371]	--	--	--	--	--	--	--	--	--	--	--	--	--	--	GO:0050789//regulation of biological process;GO:0010468//regulation of gene expression;GO:0060255//regulation of macromolecule metabolic process;GO:0065007//biological regulation;GO:0019222//regulation of metabolic process	GO:0003677//DNA binding;GO:0005488//binding;GO:0097159//organic cyclic compound binding;GO:1901363//heterocyclic compound binding;GO:0001071//nucleic acid binding transcription factor activity;GO:0003676//nucleic acid binding	-
Unigene0000422	4976	gi|607896700|gb|EZF35165.1|	1148	0	phosphoglycerate dehydrogenase [Trichophyton interdigitale H6]	sp|Q4QQW3|HOT_RAT	488	7e-155	Hydroxyacid-oxoacid transhydrogenase, mitochondrial OS=Rattus norvegicus GN=Adhfe1 PE=1 SV=1	Hs21389519	462	5e-147	KOG3857	Alcohol dehydrogenase, class IV	K00058//D-3-phosphoglycerate dehydrogenase [EC:1.1.1.95]	0	1089	tve:TRV_00953	--	GO:0044763//single-organism cellular process;GO:1901564//organonitrogen compound metabolic process;GO:1901605//alpha-amino acid metabolic process;GO:0009069//serine family amino acid metabolic process;GO:0044281//small molecule metabolic process;GO:0009987//cellular process;GO:0044710//single-organism metabolic process;GO:0008152//metabolic process;GO:0044699//single-organism process;GO:0006082//…	GO:0097159//organic cyclic compound binding;GO:0043168//anion binding;GO:0005488//binding;GO:0043177//organic acid binding;GO:1901265//nucleoside phosphate binding;GO:0016616//oxidoreductase activity, acting on the CH-OH group of donors, NAD or NADP as acceptor;GO:1901363//heterocyclic compound binding;GO:0000166//nucleotide binding;GO:0043167//ion binding;GO:0036094//small molecule binding;GO:00…	-
Unigene0000423	3864	gi|326483776|gb|EGE07786.1|	2269	0	transmembrane and coiled-coil domain-containing protein 4 [Trichophyton equinum CBS 127.97]	sp|P43564|YFD4_YEAST	595	0	Uncharacterized membrane protein YFL034W OS=Saccharomyces cerevisiae (strain ATCC 204508 / S288c) GN=YFL034W PE=1 SV=2	YFL034w	593	0	KOG2385	Uncharacterized conserved protein	--	--	--	--	--	-	-	GO:0044425//membrane part;GO:0016020//membrane;GO:0031224//intrinsic component of membrane
Unigene0000424	5318	gi|326476532|gb|EGE00542.1|	1008	0	sister chromatid cohesion acetyltransferase Eco1 [Trichophyton tonsurans CBS 112818]	sp|Q2KHZ9|GCDH_BOVIN	474	6e-150	Glutaryl-CoA dehydrogenase, mitochondrial OS=Bos taurus GN=GCDH PE=2 SV=1	Hs4503943	462	2e-146	KOG0138	Glutaryl-CoA dehydrogenase	K00252//glutaryl-CoA dehydrogenase [EC:1.3.8.6]	0	828	tve:TRV_03945	ko00380//Tryptophan metabolism//Amino acid metabolism//Metabolism;ko00310//Lysine degradation//Amino acid metabolism//Metabolism;ko00071//Fatty acid degradation//Lipid metabolism//Metabolism	GO:0008152//metabolic process;GO:0044710//single-organism metabolic process;GO:0044699//single-organism process	GO:0000166//nucleotide binding;GO:0016627//oxidoreductase activity, acting on the CH-CH group of donors;GO:0016491//oxidoreductase activity;GO:1901363//heterocyclic compound binding;GO:0036094//small molecule binding;GO:1901265//nucleoside phosphate binding;GO:0005488//binding;GO:0003824//catalytic activity;GO:0097159//organic cyclic compound binding	-
Unigene0000425	4582	gi|326475875|gb|EGD99884.1|	2378	0	C6 transcription factor [Trichophyton tonsurans CBS 112818]	sp|Q9UTN0|YII3_SCHPO	92.4	1e-17	Uncharacterized transcriptional regulatory protein C139.03 OS=Schizosaccharomyces pombe (strain 972 / ATCC 24843) GN=SPAC139.03 PE=3 SV=1	--	--	--	--	--	--	--	--	--	--	GO:0050794//regulation of cellular process;GO:2001141//regulation of RNA biosynthetic process;GO:0044802//single-organism membrane organization;GO:0044699//single-organism process;GO:1902580//single-organism cellular localization;GO:0010556//regulation of macromolecule biosynthetic process;GO:0051171//regulation of nitrogen compound metabolic process;GO:0070727//cellular macromolecule localizatio…	GO:0097159//organic cyclic compound binding;GO:0046872//metal ion binding;GO:0003723//RNA binding;GO:1901363//heterocyclic compound binding;GO:0003700//transcription factor activity, sequence-specific DNA binding;GO:0001071//nucleic acid binding transcription factor activity;GO:0005488//binding;GO:0046914//transition metal ion binding;GO:0003676//nucleic acid binding;GO:0043169//cation binding;GO…	GO:0005622//intracellular;GO:0030529//intracellular ribonucleoprotein complex;GO:0005623//cell;GO:0044424//intracellular part;GO:0043231//intracellular membrane-bounded organelle;GO:0044464//cell part;GO:0043229//intracellular organelle;GO:0043227//membrane-bounded organelle;GO:1990904//ribonucleoprotein complex;GO:0032991//macromolecular complex;GO:0043226//organelle
Unigene0000426	2624	gi|255947634|ref|XP_002564584.1|	147	6e-37	Pc22g05500 [Penicillium rubens Wisconsin 54-1255]	--	--	--	--	--	--	--	--	--	--	--	--	--	--	-	-	-
Unigene0000427	5377	gi|326469901|gb|EGD93910.1|	2921	0	ankyrin repeat protein [Trichophyton tonsurans CBS 112818]	sp|P35210|SPT23_YEAST	108	3e-22	Protein SPT23 OS=Saccharomyces cerevisiae (strain ATCC 204508 / S288c) GN=SPT23 PE=1 SV=2	YKL020c	108	5e-23	KOG3836	HLH transcription factor EBF/Olf-1 and related DNA binding proteins	--	--	--	--	--	GO:0050789//regulation of biological process;GO:0065007//biological regulation	-	-
Unigene0000428	6692	gi|327299732|ref|XP_003234559.1|	1403	0	pps1 dual specificty phosphatase [Trichophyton rubrum CBS 118892]	sp|Q2U6D4|TYW4_ASPOR	637	0	tRNA wybutosine-synthesizing protein 4 OS=Aspergillus oryzae (strain ATCC 42149 / RIB 40) GN=ppm2 PE=3 SV=2	SPBC19C7.08c	277	9e-78	KOG2918	Carboxymethyl transferase	K15451//tRNA wybutosine-synthesizing protein 4 [EC:2.1.1.290 2.3.1.231]	0	1200	abe:ARB_03109	--	GO:0006464//cellular protein modification process;GO:0009987//cellular process;GO:0016311//dephosphorylation;GO:0043412//macromolecule modification;GO:0019538//protein metabolic process;GO:0036211//protein modification process;GO:0006793//phosphorus metabolic process;GO:0044267//cellular protein metabolic process;GO:0044237//cellular metabolic process;GO:0008152//metabolic process;GO:0044238//pri…	GO:0016740//transferase activity;GO:0016788//hydrolase activity, acting on ester bonds;GO:0042578//phosphoric ester hydrolase activity;GO:0016741//transferase activity, transferring one-carbon groups;GO:0016787//hydrolase activity;GO:0004721//phosphoprotein phosphatase activity;GO:0003824//catalytic activity;GO:0016791//phosphatase activity	-
Unigene0000429	8320	gi|326476400|gb|EGE00410.1|	1735	0	Neurofilament heavy polypeptide [Trichophyton tonsurans CBS 112818]	sp|Q8IDX6|RBP2A_PLAF7	55.8	7e-06	Reticulocyte-binding protein 2 homolog a OS=Plasmodium falciparum (isolate 3D7) GN=PF13_0198 PE=3 SV=1	--	--	--	--	--	--	--	--	--	--	-	-	-
Unigene0000430	7809	gi|326470337|gb|EGD94346.1|	2147	0	phosphatidylinositol-4-phosphate 5-kinase [Trichophyton tonsurans CBS 112818]	sp|O13853|ITS3_SCHPO	588	0	Phosphatidylinositol 4-phosphate 5-kinase its3 OS=Schizosaccharomyces pombe (strain 972 / ATCC 24843) GN=its3 PE=1 SV=3	SPAC19G12.14	588	0	KOG0229	Phosphatidylinositol-4-phosphate 5-kinase	K00889//1-phosphatidylinositol-4-phosphate 5-kinase [EC:2.7.1.68]	0	2056	tve:TRV_07668	ko04144//Endocytosis//Transport and catabolism//Cellular Processes;ko04139//Regulation of mitophagy - yeast//Transport and catabolism//Cellular Processes;ko00562//Inositol phosphate metabolism//Carbohydrate metabolism//Metabolism;ko04070//Phosphatidylinositol signaling system//Signal transduction//Environmental Information Processing	GO:0044699//single-organism process;GO:0044238//primary metabolic process;GO:0043170//macromolecule metabolic process;GO:0006629//lipid metabolic process;GO:0071704//organic substance metabolic process;GO:0044255//cellular lipid metabolic process;GO:0043412//macromolecule modification;GO:0006650//glycerophospholipid metabolic process;GO:0046486//glycerolipid metabolic process;GO:0044260//cellular…	GO:0097159//organic cyclic compound binding;GO:1901363//heterocyclic compound binding;GO:0001882//nucleoside binding;GO:0001883//purine nucleoside binding;GO:0032549//ribonucleoside binding;GO:0016301//kinase activity;GO:0016740//transferase activity;GO:0003824//catalytic activity;GO:0036094//small molecule binding;GO:0005488//binding;GO:0097367//carbohydrate derivative binding;GO:0016772//transf…	-
Unigene0000431	8237	gi|315054865|ref|XP_003176807.1|	1504	0	TBC1 domain family member 10A [Microsporum gypseum CBS 118893]	sp|Q12629|PDC1_KLULA	424	2e-128	Pyruvate decarboxylase OS=Kluyveromyces lactis (strain ATCC 8585 / CBS 2359 / DSM 70799 / NBRC 1267 / NRRL Y-1140 / WM37) GN=PDC1 PE=1 SV=2	SPAC3G9.11c	448	1e-137	KOG1184	Thiamine pyrophosphate-requiring enzyme	K01568//pyruvate decarboxylase [EC:4.1.1.1]	0	1233	tve:TRV_02907	ko00010//Glycolysis / Gluconeogenesis//Carbohydrate metabolism//Metabolism	-	GO:0046872//metal ion binding;GO:0043167//ion binding;GO:0016830//carbon-carbon lyase activity;GO:0005488//binding;GO:0019842//vitamin binding;GO:0003824//catalytic activity;GO:0036094//small molecule binding;GO:0016829//lyase activity;GO:0043169//cation binding	-
Unigene0000432	7353	gi|302661634|ref|XP_003022483.1|	1670	0	GATA transcriptional activator AreA, partial [Trichophyton verrucosum HKI 0517]	sp|P17429|AREA_EMENI	531	2e-162	Nitrogen regulatory protein areA OS=Emericella nidulans (strain FGSC A4 / ATCC 38163 / CBS 112.46 / NRRL 194 / M139) GN=areA PE=1 SV=2	SPCC1902.01	105	4e-22	KOG1601	GATA-4/5/6 transcription factors	K09184//GATA-binding protein, other eukaryote	0	1670	tve:TRV_03433	--	GO:0065007//biological regulation;GO:0019222//regulation of metabolic process;GO:0060255//regulation of macromolecule metabolic process;GO:0050789//regulation of biological process;GO:0010468//regulation of gene expression	GO:0003676//nucleic acid binding;GO:0043167//ion binding;GO:0003677//DNA binding;GO:0046872//metal ion binding;GO:0001071//nucleic acid binding transcription factor activity;GO:1901363//heterocyclic compound binding;GO:0005488//binding;GO:0043169//cation binding;GO:0046914//transition metal ion binding;GO:0097159//organic cyclic compound binding	-
Unigene0000433	6000	gi|326481729|gb|EGE05739.1|	1285	0	hexokinase-1 [Trichophyton equinum CBS 127.97]	sp|Q4U3Y2|HXK1_ASPFU	151	2e-36	Hexokinase-1 OS=Neosartorya fumigata (strain ATCC MYA-4609 / Af293 / CBS 101355 / FGSC A1100) GN=hxkA PE=2 SV=1	SPAC24H6.04	114	9e-26	KOG1369	Hexokinase	--	--	--	--	--	GO:0006090//pyruvate metabolic process;GO:1901576//organic substance biosynthetic process;GO:0006796//phosphate-containing compound metabolic process;GO:0050794//regulation of cellular process;GO:0044699//single-organism process;GO:0009058//biosynthetic process;GO:0043170//macromolecule metabolic process;GO:0032787//monocarboxylic acid metabolic process;GO:0019222//regulation of metabolic process…	GO:0016772//transferase activity, transferring phosphorus-containing groups;GO:0005488//binding;GO:0019899//enzyme binding;GO:0019887//protein kinase regulator activity;GO:0019207//kinase regulator activity;GO:0030234//enzyme regulator activity;GO:0097159//organic cyclic compound binding;GO:0019900//kinase binding;GO:0098772//molecular function regulator;GO:1901363//heterocyclic compound binding;…	GO:0044464//cell part;GO:0043234//protein complex;GO:0005622//intracellular;GO:0044424//intracellular part;GO:0043231//intracellular membrane-bounded organelle;GO:0043226//organelle;GO:0043227//membrane-bounded organelle;GO:0043229//intracellular organelle;GO:0032991//macromolecular complex;GO:0005623//cell
Unigene0000434	6708	gi|326469446|gb|EGD93455.1|	3981	0	glucan synthase [Trichophyton tonsurans CBS 112818]	sp|A2QLK4|FKS1_ASPNC	3056	0	1,3-beta-glucan synthase component FKS1 OS=Aspergillus niger (strain CBS 513.88 / FGSC A1513) GN=fksA PE=3 SV=1	YGR032w	2451	0	KOG0916	1,3-beta-glucan synthase/callose synthase catalytic subunit	K00706//1,3-beta-glucan synthase [EC:2.4.1.34]	0	3966	abe:ARB_07489	ko00500//Starch and sucrose metabolism//Carbohydrate metabolism//Metabolism	GO:0044238//primary metabolic process;GO:0006074//(1->3)-beta-D-glucan metabolic process;GO:0071704//organic substance metabolic process;GO:0044260//cellular macromolecule metabolic process;GO:0008152//metabolic process;GO:0009987//cellular process;GO:0044264//cellular polysaccharide metabolic process;GO:0005975//carbohydrate metabolic process;GO:0044042//glucan metabolic process;GO:0051273//beta…	GO:0008194//UDP-glycosyltransferase activity;GO:0046527//glucosyltransferase activity;GO:0003824//catalytic activity;GO:0016757//transferase activity, transferring glycosyl groups;GO:0016740//transferase activity;GO:0016758//transferase activity, transferring hexosyl groups;GO:0035251//UDP-glucosyltransferase activity	GO:0005623//cell;GO:0071944//cell periphery;GO:0044464//cell part;GO:0005886//plasma membrane;GO:0016020//membrane;GO:0044459//plasma membrane part;GO:0044425//membrane part
Unigene0000435	5802	gi|326472920|gb|EGD96929.1|	2221	0	kinesin family protein [Trichophyton tonsurans CBS 112818]	sp|Q6S001|KIF11_DICDI	298	3e-84	Kinesin-related protein 11 OS=Dictyostelium discoideum GN=kif11 PE=3 SV=1	At5g06670	296	4e-82	KOG0242	Kinesin-like protein	K11498//centromeric protein E	0	2179	tve:TRV_00724	--	GO:0007017//microtubule-based process;GO:0044699//single-organism process;GO:0009987//cellular process;GO:0044763//single-organism cellular process	GO:0008092//cytoskeletal protein binding;GO:0032549//ribonucleoside binding;GO:0097159//organic cyclic compound binding;GO:0016787//hydrolase activity;GO:0017111//nucleoside-triphosphatase activity;GO:0003774//motor activity;GO:0097367//carbohydrate derivative binding;GO:0016817//hydrolase activity, acting on acid anhydrides;GO:0016462//pyrophosphatase activity;GO:0032550//purine ribonucleoside b…	GO:0043234//protein complex;GO:0005623//cell;GO:0015630//microtubule cytoskeleton;GO:0044446//intracellular organelle part;GO:0044422//organelle part;GO:0005856//cytoskeleton;GO:0043226//organelle;GO:0044430//cytoskeletal part;GO:0044424//intracellular part;GO:0043229//intracellular organelle;GO:0005622//intracellular;GO:0044464//cell part;GO:0043232//intracellular non-membrane-bounded organelle;…
Unigene0000436	4550	gi|255942561|ref|XP_002562049.1|	398	4e-123	Pc18g02050 [Penicillium rubens Wisconsin 54-1255]	--	--	--	--	--	--	--	--	--	--	--	--	--	--	-	-	-
Unigene0000437	1126	gi|326484467|gb|EGE08477.1|	685	0	rab geranylgeranyltransferase beta subunit [Trichophyton equinum CBS 127.97]	sp|P20133|PGTB2_YEAST	368	4e-124	Geranylgeranyl transferase type-2 subunit beta OS=Saccharomyces cerevisiae (strain ATCC 204508 / S288c) GN=BET2 PE=1 SV=3	YPR176c	368	6e-125	KOG0366	Protein geranylgeranyltransferase type II, beta subunit	K05956//geranylgeranyl transferase type-2 subunit beta [EC:2.5.1.60]	0	581	cim:CIMG_07542	--	GO:0044260//cellular macromolecule metabolic process;GO:0044238//primary metabolic process;GO:0019538//protein metabolic process;GO:0009987//cellular process;GO:0097354//prenylation;GO:0044237//cellular metabolic process;GO:0043412//macromolecule modification;GO:0006464//cellular protein modification process;GO:0008152//metabolic process;GO:0043170//macromolecule metabolic process;GO:0044267//cel…	GO:0008318//protein prenyltransferase activity;GO:0016740//transferase activity;GO:0004661//protein geranylgeranyltransferase activity;GO:0004659//prenyltransferase activity;GO:0003824//catalytic activity;GO:0016765//transferase activity, transferring alkyl or aryl (other than methyl) groups	-
Unigene0000438	4595	gi|326470749|gb|EGD94758.1|	2253	0	WD repeat protein [Trichophyton tonsurans CBS 112818]	sp|P47104|RAV1_YEAST	410	4e-147	Regulator of V-ATPase in vacuolar membrane protein 1 OS=Saccharomyces cerevisiae (strain ATCC 204508 / S288c) GN=RAV1 PE=1 SV=1	YJR033c	410	8e-148	KOG1064	RAVE (regulator of V-ATPase assembly) complex subunit RAV1/DMX protein, WD repeat superfamily	--	--	--	--	--	-	-	-
Unigene0000439	5205	gi|607895190|gb|EZF33932.1|	2378	0	CAMK/CAMKL/PASK protein kinase [Trichophyton interdigitale H6]	sp|Q9UTH3|PPK6_SCHPO	311	5e-88	Serine/threonine-protein kinase ppk6 OS=Schizosaccharomyces pombe (strain 972 / ATCC 24843) GN=ppk6 PE=1 SV=2	YOL045w	295	1e-81	KOG1152	Signal transduction serine/threonine kinase with PAS/PAC sensor domain	K08286//protein-serine/threonine kinase [EC:2.7.11.-]	0	1145	cpw:CPC735_004110	--	GO:0044238//primary metabolic process;GO:0006464//cellular protein modification process;GO:0050789//regulation of biological process;GO:0050794//regulation of cellular process;GO:0008152//metabolic process;GO:0043412//macromolecule modification;GO:0009987//cellular process;GO:0043170//macromolecule metabolic process;GO:0019538//protein metabolic process;GO:0006793//phosphorus metabolic process;GO…	GO:0003824//catalytic activity;GO:1901363//heterocyclic compound binding;GO:0036094//small molecule binding;GO:0097159//organic cyclic compound binding;GO:0016301//kinase activity;GO:0032549//ribonucleoside binding;GO:0032550//purine ribonucleoside binding;GO:0001882//nucleoside binding;GO:0005488//binding;GO:0016773//phosphotransferase activity, alcohol group as acceptor;GO:0016740//transferase …	-
Unigene0000440	3974	gi|326476576|gb|EGE00586.1|	2544	0	nuclear import and export protein Msn5 [Trichophyton tonsurans CBS 112818]	sp|P52918|MSN5_YEAST	381	7e-110	Protein MSN5 OS=Saccharomyces cerevisiae (strain ATCC 204508 / S288c) GN=MSN5 PE=1 SV=1	YDR335w	381	1e-110	KOG2020	Nuclear transport receptor CRM1/MSN5 (importin beta superfamily)	K14289//exportin-5	0	2390	abe:ARB_04686	ko03013//RNA transport//Translation//Genetic Information Processing	GO:1902578//single-organism localization;GO:0050658//RNA transport;GO:0051641//cellular localization;GO:0071702//organic substance transport;GO:0033036//macromolecule localization;GO:0034613//cellular protein localization;GO:0006405//RNA export from nucleus;GO:0051179//localization;GO:0006913//nucleocytoplasmic transport;GO:0051236//establishment of RNA localization;GO:0051649//establishment of l…	GO:0008565//protein transporter activity;GO:0005215//transporter activity;GO:0022892//substrate-specific transporter activity;GO:0005487//nucleocytoplasmic transporter activity;GO:0005049//nuclear export signal receptor activity	GO:0012505//endomembrane system;GO:0044464//cell part;GO:0043231//intracellular membrane-bounded organelle;GO:0043227//membrane-bounded organelle;GO:0043229//intracellular organelle;GO:0005623//cell;GO:0043226//organelle;GO:0005622//intracellular;GO:0044444//cytoplasmic part;GO:0044424//intracellular part;GO:0005737//cytoplasm
Unigene0000441	4567	gi|296806637|ref|XP_002844118.1|	584	0	DNA-directed RNA polymerase III complex subunit Rpc37 [Arthroderma otae CBS 113480]	sp|O74883|RPC5_SCHPO	83.6	8e-16	DNA-directed RNA polymerase III subunit rpc5 OS=Schizosaccharomyces pombe (strain 972 / ATCC 24843) GN=rpc37 PE=3 SV=1	SPCC330.13	83.6	1e-16	KOG2354	RNA Polymerase C (III) 37 kDa subunit	--	--	--	--	--	GO:1901576//organic substance biosynthetic process;GO:0008152//metabolic process;GO:0044237//cellular metabolic process;GO:0071704//organic substance metabolic process;GO:0009987//cellular process;GO:0044260//cellular macromolecule metabolic process;GO:0044249//cellular biosynthetic process;GO:0009058//biosynthetic process;GO:0009059//macromolecule biosynthetic process;GO:0034645//cellular macrom…	GO:0016740//transferase activity;GO:0034062//RNA polymerase activity;GO:0016772//transferase activity, transferring phosphorus-containing groups;GO:0003824//catalytic activity;GO:0016779//nucleotidyltransferase activity	GO:0043227//membrane-bounded organelle;GO:0043229//intracellular organelle;GO:0005623//cell;GO:0043226//organelle;GO:0005622//intracellular;GO:0043231//intracellular membrane-bounded organelle;GO:0044424//intracellular part;GO:0044464//cell part
Unigene0000442	4740	gi|327304603|ref|XP_003236993.1|	1047	0	rho-GTPase-activating protein [Trichophyton rubrum CBS 118892]	sp|Q09697|RGA8_SCHPO	258	3e-102	Rho-GTPase-activating protein 8 OS=Schizosaccharomyces pombe (strain 972 / ATCC 24843) GN=rga8 PE=1 SV=1	Hs5902012_2	56.6	3e-07	KOG1453	Chimaerin and related Rho GTPase activating proteins	--	--	--	--	--	GO:0009987//cellular process;GO:0050794//regulation of cellular process;GO:0044763//single-organism cellular process;GO:0044700//single organism signaling;GO:0023052//signaling;GO:0007165//signal transduction;GO:0044699//single-organism process;GO:0007154//cell communication;GO:0051716//cellular response to stimulus;GO:0065007//biological regulation;GO:0050896//response to stimulus;GO:0050789//re…	-	GO:0044464//cell part;GO:0005623//cell
Unigene0000443	5687	gi|327304297|ref|XP_003236840.1|	3455	0	clathrin heavy chain [Trichophyton rubrum CBS 118892]	sp|Q10161|CLH_SCHPO	1985	0	Probable clathrin heavy chain OS=Schizosaccharomyces pombe (strain 972 / ATCC 24843) GN=chc1 PE=1 SV=1	SPAC26A3.05	1985	0	KOG0985	Vesicle coat protein clathrin, heavy chain	K04646//clathrin heavy chain	0	3388	tve:TRV_02849	ko04144//Endocytosis//Transport and catabolism//Cellular Processes	GO:0033036//macromolecule localization;GO:0071702//organic substance transport;GO:0008104//protein localization;GO:0045184//establishment of protein localization;GO:0051179//localization;GO:0015031//protein transport;GO:0016192//vesicle-mediated transport;GO:0006810//transport;GO:0051234//establishment of localization	-	GO:0005737//cytoplasm;GO:0098588//bounding membrane of organelle;GO:0031410//cytoplasmic vesicle;GO:0044464//cell part;GO:0030125//clathrin vesicle coat;GO:0043226//organelle;GO:0048475//coated membrane;GO:0030659//cytoplasmic vesicle membrane;GO:0031982//vesicle;GO:0044425//membrane part;GO:0012506//vesicle membrane;GO:0016020//membrane;GO:0043231//intracellular membrane-bounded organelle;GO:004…
Unigene0000444	4875	gi|326478957|gb|EGE02967.1|	2217	0	fungal specific transcription factor domain-containing protein [Trichophyton equinum CBS 127.97]	sp|Q9UTN0|YII3_SCHPO	110	4e-23	Uncharacterized transcriptional regulatory protein C139.03 OS=Schizosaccharomyces pombe (strain 972 / ATCC 24843) GN=SPAC139.03 PE=3 SV=1	--	--	--	--	--	--	--	--	--	--	GO:0031326//regulation of cellular biosynthetic process;GO:0050794//regulation of cellular process;GO:0009889//regulation of biosynthetic process;GO:0065007//biological regulation;GO:0006355//regulation of transcription, DNA-templated;GO:1903506//regulation of nucleic acid-templated transcription;GO:0050789//regulation of biological process;GO:0031323//regulation of cellular metabolic process;GO:…	GO:0043169//cation binding;GO:1901363//heterocyclic compound binding;GO:0005488//binding;GO:0097159//organic cyclic compound binding;GO:0001071//nucleic acid binding transcription factor activity;GO:0046914//transition metal ion binding;GO:0043167//ion binding;GO:0003676//nucleic acid binding;GO:0003700//transcription factor activity, sequence-specific DNA binding;GO:0046872//metal ion binding	GO:0044464//cell part;GO:0043229//intracellular organelle;GO:0005623//cell;GO:0043226//organelle;GO:0043231//intracellular membrane-bounded organelle;GO:0043227//membrane-bounded organelle;GO:0005622//intracellular;GO:0044424//intracellular part
Unigene0000445	5212	gi|74612194|sp|Q6WIH1.1|MEP4_ARTBE	1209	0	RecName: Full=Extracellular metalloproteinase 4; AltName: Full=Fungalysin MEP4; Flags: Precursor [Arthroderma benhamiae]	sp|Q6WIH1|MEP4_ARTBE	1209	0	Extracellular metalloproteinase 4 OS=Arthroderma benhamiae GN=MEP4 PE=1 SV=1	--	--	--	--	--	K01417//extracellular elastinolytic metalloproteinase [EC:3.4.24.-]	0	1177	tve:TRV_00081	--	GO:0044238//primary metabolic process;GO:0071704//organic substance metabolic process;GO:0051704//multi-organism process;GO:0043170//macromolecule metabolic process;GO:0019538//protein metabolic process;GO:0008152//metabolic process	GO:0016787//hydrolase activity;GO:0070011//peptidase activity, acting on L-amino acid peptides;GO:0046872//metal ion binding;GO:0043167//ion binding;GO:0005488//binding;GO:0046914//transition metal ion binding;GO:0008233//peptidase activity;GO:0043169//cation binding;GO:0003824//catalytic activity;GO:0004175//endopeptidase activity	GO:0005576//extracellular region;GO:0044421//extracellular region part
Unigene0000446	2952	gi|326478644|gb|EGE02654.1|	971	0	CobW domain-containing protein [Trichophyton equinum CBS 127.97]	sp|Q869Q0|Y4527_DICDI	240	7e-68	COBW domain-containing protein DDB_G0274527 OS=Dictyostelium discoideum GN=DDB_G0274527 PE=3 SV=1	At1g80480	131	1e-31	KOG2743	Cobalamin synthesis protein	--	--	--	--	--	-	-	-
Unigene0000447	2937	gi|255939540|ref|XP_002560539.1|	287	3e-82	Pc16g01210 [Penicillium rubens Wisconsin 54-1255]	--	--	--	--	--	--	--	--	--	--	--	--	--	--	-	-	-
Unigene0000448	1907	gi|326480456|gb|EGE04466.1|	625	0	vacuolar membrane PQ loop repeat protein [Trichophyton equinum CBS 127.97]	sp|P38279|YPQ3_YEAST	184	3e-51	Probable vacuolar amino acid transporter YPQ3 OS=Saccharomyces cerevisiae (strain ATCC 204508 / S288c) GN=RTC2 PE=1 SV=1	YBR147w	184	5e-52	KOG2913	Predicted membrane protein	--	--	--	--	--	-	-	-
Unigene0000449	2812	gi|303321866|ref|XP_003070927.1|	558	0	Acyltransferase family protein [Coccidioides posadasii C735 delta SOWgp]	--	--	--	--	--	--	--	--	--	--	--	--	--	--	GO:0031326//regulation of cellular biosynthetic process;GO:0009889//regulation of biosynthetic process;GO:0051252//regulation of RNA metabolic process;GO:0010556//regulation of macromolecule biosynthetic process;GO:0051171//regulation of nitrogen compound metabolic process;GO:0050794//regulation of cellular process;GO:0080090//regulation of primary metabolic process;GO:0060255//regulation of macr…	GO:0043167//ion binding;GO:0005488//binding;GO:0046872//metal ion binding;GO:0016740//transferase activity;GO:0003824//catalytic activity;GO:0043169//cation binding;GO:0016746//transferase activity, transferring acyl groups	-
Unigene0000450	3126	gi|303315169|ref|XP_003067592.1|	357	4e-106	phosphatase regulatory subunit family protein [Coccidioides posadasii C735 delta SOWgp]	sp|Q5U2R5|PPR3C_RAT	72.4	4e-12	Protein phosphatase 1 regulatory subunit 3C OS=Rattus norvegicus GN=Ppp1r3c PE=2 SV=1	7294385	71.2	3e-12	KOG3986	Protein phosphatase, regulatory subunit PPP1R3C/D	--	--	--	--	--	-	-	-
Unigene0000451	2961	gi|327309356|ref|XP_003239369.1|	112	1e-26	plasma membrane proteolipid 3 [Trichophyton rubrum CBS 118892]	sp|Q4WYA5|PMP3_ASPFU	103	1e-24	Plasma membrane proteolipid 3 OS=Neosartorya fumigata (strain ATCC MYA-4609 / Af293 / CBS 101355 / FGSC A1100) GN=pmp3 PE=3 SV=1	SPBC713.11c	79	9e-17	KOG1773	Stress responsive protein	--	--	--	--	--	-	-	GO:0044464//cell part;GO:0016020//membrane;GO:0005623//cell;GO:0005622//intracellular;GO:0031224//intrinsic component of membrane;GO:0044424//intracellular part;GO:0044425//membrane part
Unigene0000452	3004	gi|326470875|gb|EGD94884.1|	1561	0	F-box protein [Trichophyton tonsurans CBS 112818]	sp|A6H779|FBXL2_BOVIN	147	3e-36	F-box/LRR-repeat protein 2 OS=Bos taurus GN=FBXL2 PE=2 SV=1	Hs14249620	145	2e-36	KOG4341	F-box protein containing LRR	K10268//F-box and leucine-rich repeat protein 2/20	0	1536	abe:ARB_05601	--	-	-	-
Unigene0000453	3058	gi|326482447|gb|EGE06457.1|	925	0	rab geranylgeranyl transferase escort protein [Trichophyton equinum CBS 127.97]	sp|Q4WCR3|PPIL1_ASPFU	303	1e-94	Peptidyl-prolyl cis-trans isomerase-like 1 OS=Neosartorya fumigata (strain ATCC MYA-4609 / Af293 / CBS 101355 / FGSC A1100) GN=cyp1 PE=3 SV=1	SPAC57A10.03	240	1e-72	KOG0881	Cyclophilin type peptidyl-prolyl cis-trans isomerase	--	--	--	--	--	-	GO:0003824//catalytic activity	-
Unigene0000454	2987	gi|326469969|gb|EGD93978.1|	1832	0	ribonucleoside-diphosphate reductase large subunit [Trichophyton tonsurans CBS 112818]	sp|Q9UW15|RIR1_NEUCR	1402	0	Ribonucleoside-diphosphate reductase large chain OS=Neurospora crassa (strain ATCC 24698 / 74-OR23-1A / CBS 708.71 / DSM 1257 / FGSC 987) GN=rnr-1 PE=1 SV=2	YER070w	1305	0	KOG1112	Ribonucleotide reductase, alpha subunit	K10807//ribonucleoside-diphosphate reductase subunit M1 [EC:1.17.4.1]	0	1808	abe:ARB_02698	ko00230//Purine metabolism//Nucleotide metabolism//Metabolism;ko00240//Pyrimidine metabolism//Nucleotide metabolism//Metabolism;ko00480//Glutathione metabolism//Metabolism of other amino acids//Metabolism	GO:0006807//nitrogen compound metabolic process;GO:0009987//cellular process;GO:0006259//DNA metabolic process;GO:0044710//single-organism metabolic process;GO:0006725//cellular aromatic compound metabolic process;GO:0044237//cellular metabolic process;GO:0006139//nucleobase-containing compound metabolic process;GO:0044238//primary metabolic process;GO:0044260//cellular macromolecule metabolic pr…	GO:0032550//purine ribonucleoside binding;GO:0016725//oxidoreductase activity, acting on CH or CH2 groups;GO:0097159//organic cyclic compound binding;GO:0016728//oxidoreductase activity, acting on CH or CH2 groups, disulfide as acceptor;GO:0032549//ribonucleoside binding;GO:0001882//nucleoside binding;GO:0016491//oxidoreductase activity;GO:0003824//catalytic activity;GO:1901363//heterocyclic comp…	-
Unigene0000455	4848	gi|849271015|dbj|GAO86536.1|	448	3e-139	frizzled and smoothened-like protein P [Neosartorya udagawae]	--	--	--	--	--	--	--	--	--	--	--	--	--	--	GO:0023052//signaling;GO:0050794//regulation of cellular process;GO:0050789//regulation of biological process;GO:0044700//single organism signaling;GO:0050896//response to stimulus;GO:0009987//cellular process;GO:0065007//biological regulation;GO:0051716//cellular response to stimulus;GO:0044699//single-organism process;GO:0007165//signal transduction;GO:0007154//cell communication;GO:0044763//si…	GO:0004871//signal transducer activity;GO:0038023//signaling receptor activity;GO:0004872//receptor activity;GO:0060089//molecular transducer activity	-
Unigene0000456	3051	gi|326480206|gb|EGE04216.1|	1093	0	translation initiation factor 4B [Trichophyton equinum CBS 127.97]	sp|O14369|SCE3_SCHPO	138	2e-33	Probable RNA-binding protein sce3 OS=Schizosaccharomyces pombe (strain 972 / ATCC 24843) GN=sce3 PE=1 SV=1	SPBC18H10.04c	138	3e-34	KOG0118	FOG: RRM domain	K03258//translation initiation factor 4B	0	937	tve:TRV_02454	ko03013//RNA transport//Translation//Genetic Information Processing	GO:0009059//macromolecule biosynthetic process;GO:1901576//organic substance biosynthetic process;GO:0009987//cellular process;GO:0044271//cellular nitrogen compound biosynthetic process;GO:0019538//protein metabolic process;GO:0043043//peptide biosynthetic process;GO:1901566//organonitrogen compound biosynthetic process;GO:0044237//cellular metabolic process;GO:0044267//cellular protein metaboli…	GO:0008135//translation factor activity, RNA binding;GO:0003676//nucleic acid binding;GO:0003723//RNA binding;GO:0097159//organic cyclic compound binding;GO:0005488//binding;GO:0036094//small molecule binding;GO:1901363//heterocyclic compound binding	-
Unigene0000457	3630	gi|326485454|gb|EGE09464.1|	1045	0	SWI-SNF complex subunit [Trichophyton equinum CBS 127.97]	sp|Q9P7S3|SSR3_SCHPO	201	2e-54	SWI/SNF and RSC complexes subunit ssr3 OS=Schizosaccharomyces pombe (strain 972 / ATCC 24843) GN=ssr3 PE=1 SV=1	SPAC23G3.10c	201	4e-55	KOG2570	SWI/SNF transcription activation complex subunit	K11650//SWI/SNF-related matrix-associated actin-dependent regulator of chromatin subfamily D	0	1016	abe:ARB_05417	--	-	-	GO:0044425//membrane part;GO:0016020//membrane;GO:0031224//intrinsic component of membrane
Unigene0000458	3631	gi|326483034|gb|EGE07044.1|	2296	0	pre-mRNA-splicing factor ATP-dependent RNA helicase PRP43 [Trichophyton equinum CBS 127.97]	sp|Q04217|DHR1_YEAST	803	0	Probable ATP-dependent RNA helicase DHR1 OS=Saccharomyces cerevisiae (strain ATCC 204508 / S288c) GN=ECM16 PE=1 SV=1	SPAPB1A10.06c	801	0	KOG0926	DEAH-box RNA helicase	K14780//ATP-dependent RNA helicase DHX37/DHR1 [EC:3.6.4.13]	0	2095	tve:TRV_07024	--	-	GO:0003824//catalytic activity;GO:1901363//heterocyclic compound binding;GO:0016818//hydrolase activity, acting on acid anhydrides, in phosphorus-containing anhydrides;GO:0001882//nucleoside binding;GO:0032549//ribonucleoside binding;GO:0016462//pyrophosphatase activity;GO:0016787//hydrolase activity;GO:0016887//ATPase activity;GO:0097367//carbohydrate derivative binding;GO:0016817//hydrolase act…	-
Unigene0000459	6439	gi|607889734|gb|EZF30007.1|	1083	0	STE/STE7/MKK protein kinase [Trichophyton interdigitale H6]	sp|P32491|MKK2_YEAST	344	5e-102	MAP kinase kinase MKK2/SSP33 OS=Saccharomyces cerevisiae (strain ATCC 204508 / S288c) GN=MKK2 PE=1 SV=2	YPL140c	344	8e-103	KOG0581	Mitogen-activated protein kinase kinase (MAP2K)	K08294//mitogen-activated protein kinase kinase [EC:2.7.12.2]	0	944	abe:ARB_05664	ko04139//Regulation of mitophagy - yeast//Transport and catabolism//Cellular Processes;ko04011//MAPK signaling pathway - yeast//Signal transduction//Environmental Information Processing	GO:1902578//single-organism localization;GO:0051234//establishment of localization;GO:0044260//cellular macromolecule metabolic process;GO:0006796//phosphate-containing compound metabolic process;GO:0051649//establishment of localization in cell;GO:0044238//primary metabolic process;GO:0071704//organic substance metabolic process;GO:0019538//protein metabolic process;GO:0044237//cellular metaboli…	GO:0004672//protein kinase activity;GO:0001882//nucleoside binding;GO:0032550//purine ribonucleoside binding;GO:0016301//kinase activity;GO:1901363//heterocyclic compound binding;GO:0016740//transferase activity;GO:0003824//catalytic activity;GO:0097367//carbohydrate derivative binding;GO:0036094//small molecule binding;GO:0016772//transferase activity, transferring phosphorus-containing groups;G…	-
Unigene0000460	3047	gi|326484786|gb|EGE08796.1|	1375	0	MFS phosphate transporter [Trichophyton equinum CBS 127.97]	sp|Q8GSD9|PHT12_ORYSJ	174	1e-44	Inorganic phosphate transporter 1-2 OS=Oryza sativa subsp. japonica GN=PTH1-2 PE=2 SV=1	At2g32830	162	3e-41	KOG0252	Inorganic phosphate transporter	--	--	--	--	--	GO:0044710//single-organism metabolic process;GO:0044699//single-organism process;GO:0008152//metabolic process;GO:0044763//single-organism cellular process;GO:0009987//cellular process	GO:0005215//transporter activity;GO:0003824//catalytic activity	GO:0044425//membrane part;GO:0016020//membrane;GO:0031224//intrinsic component of membrane
Unigene0000461	3607	gi|326482079|gb|EGE06089.1|	1372	0	ATP-dependent RNA helicase DED1 [Trichophyton equinum CBS 127.97]	sp|Q1DJF0|DED1_COCIM	987	0	ATP-dependent RNA helicase DED1 OS=Coccidioides immitis (strain RS) GN=DED1 PE=3 SV=2	YPL119c	707	0	KOG0335	ATP-dependent RNA helicase	K11594//ATP-dependent RNA helicase DDX3X [EC:3.6.4.13]	0	1353	tve:TRV_02846	--	GO:0009059//macromolecule biosynthetic process;GO:0010467//gene expression;GO:0044699//single-organism process;GO:0050896//response to stimulus;GO:0043043//peptide biosynthetic process;GO:0006412//translation;GO:0009987//cellular process;GO:0044267//cellular protein metabolic process;GO:0065007//biological regulation;GO:0009058//biosynthetic process;GO:0060255//regulation of macromolecule metabol…	GO:0003676//nucleic acid binding;GO:0016887//ATPase activity;GO:1901363//heterocyclic compound binding;GO:0016818//hydrolase activity, acting on acid anhydrides, in phosphorus-containing anhydrides;GO:0001882//nucleoside binding;GO:0016817//hydrolase activity, acting on acid anhydrides;GO:0042623//ATPase activity, coupled;GO:0032550//purine ribonucleoside binding;GO:0032549//ribonucleoside bindin…	GO:0044444//cytoplasmic part;GO:0005622//intracellular;GO:0044424//intracellular part;GO:0043226//organelle;GO:0043231//intracellular membrane-bounded organelle;GO:0005737//cytoplasm;GO:0043229//intracellular organelle;GO:0005623//cell;GO:0043227//membrane-bounded organelle;GO:0044464//cell part
Unigene0000462	3590	gi|326479942|gb|EGE03952.1|	2391	0	filamentation protein [Trichophyton equinum CBS 127.97]	--	--	--	--	SPAC637.04	55.1	7e-07	KOG4162	Predicted calmodulin-binding protein	--	--	--	--	--	GO:0008152//metabolic process	GO:0016741//transferase activity, transferring one-carbon groups;GO:0016740//transferase activity;GO:0003824//catalytic activity	-
Unigene0000463	4516	gi|315044875|ref|XP_003171813.1|	55.5	4e-06	hypothetical protein MGYG_06357 [Microsporum gypseum CBS 118893]	--	--	--	--	--	--	--	--	--	--	--	--	--	--	-	-	-
Unigene0000464	2798	gi|326476556|gb|EGE00566.1|	1391	0	C6 zinc finger domain-containing protein [Trichophyton tonsurans CBS 112818]	--	--	--	--	--	--	--	--	--	--	--	--	--	--	GO:0065007//biological regulation;GO:0010468//regulation of gene expression;GO:0050789//regulation of biological process;GO:0031323//regulation of cellular metabolic process;GO:2000112//regulation of cellular macromolecule biosynthetic process;GO:0031326//regulation of cellular biosynthetic process;GO:0080090//regulation of primary metabolic process;GO:0010556//regulation of macromolecule biosynt…	GO:0005488//binding;GO:0046914//transition metal ion binding;GO:0043169//cation binding;GO:0001071//nucleic acid binding transcription factor activity;GO:0043167//ion binding;GO:0046872//metal ion binding;GO:0003700//transcription factor activity, sequence-specific DNA binding	GO:0005623//cell;GO:0043231//intracellular membrane-bounded organelle;GO:0043227//membrane-bounded organelle;GO:0044464//cell part;GO:0005622//intracellular;GO:0043226//organelle;GO:0043229//intracellular organelle;GO:0044424//intracellular part
Unigene0000465	3939	gi|327306816|ref|XP_003238099.1|	795	0	sugar isomerase [Trichophyton rubrum CBS 118892]	sp|P87230|COQ5_SCHPO	318	5e-97	2-methoxy-6-polyprenyl-1,4-benzoquinol methylase, mitochondrial OS=Schizosaccharomyces pombe (strain 972 / ATCC 24843) GN=coq5 PE=3 SV=1	SPCC4G3.04c	318	8e-98	KOG1540	Ubiquinone biosynthesis methyltransferase COQ5	K06127//2-methoxy-6-polyprenyl-1,4-benzoquinol methylase [EC:2.1.1.201]	0	657	abe:ARB_01967	ko00130//Ubiquinone and other terpenoid-quinone biosynthesis//Metabolism of cofactors and vitamins//Metabolism	GO:0044238//primary metabolic process;GO:0008152//metabolic process	GO:0016740//transferase activity;GO:0016741//transferase activity, transferring one-carbon groups;GO:0003824//catalytic activity;GO:0005488//binding	-
Unigene0000466	2869	gi|326479585|gb|EGE03595.1|	114	4e-43	hypothetical protein TEQG_02625 [Trichophyton equinum CBS 127.97]	--	--	--	--	--	--	--	--	--	--	--	--	--	--	-	-	-
Unigene0000467	2840	gi|326480491|gb|EGE04501.1|	1326	0	chromatin structure-remodeling complex protein RSC9 [Trichophyton equinum CBS 127.97]	sp|Q9P7W8|RSC9_SCHPO	149	1e-35	Chromatin structure-remodeling complex subunit rsc9 OS=Schizosaccharomyces pombe (strain 972 / ATCC 24843) GN=rsc9 PE=1 SV=1	--	--	--	--	--	K11763//chromatin structure-remodeling complex subunit RSC9	0	1329	abe:ARB_02964	--	GO:0044699//single-organism process;GO:0009889//regulation of biosynthetic process;GO:0019219//regulation of nucleobase-containing compound metabolic process;GO:0009987//cellular process;GO:0051171//regulation of nitrogen compound metabolic process;GO:1903506//regulation of nucleic acid-templated transcription;GO:0010556//regulation of macromolecule biosynthetic process;GO:0065007//biological reg…	GO:0003676//nucleic acid binding;GO:1901363//heterocyclic compound binding;GO:0005488//binding;GO:0097159//organic cyclic compound binding	GO:0043226//organelle;GO:0005622//intracellular;GO:0005623//cell;GO:0043231//intracellular membrane-bounded organelle;GO:0043229//intracellular organelle;GO:0044464//cell part;GO:0043227//membrane-bounded organelle;GO:0044424//intracellular part
Unigene0000468	3453	gi|607893821|gb|EZF32848.1|	1962	0	aspartate-tRNA(Asn) ligase [Trichophyton interdigitale H6]	sp|O74407|SYDC_SCHPO	425	2e-133	Aspartate--tRNA ligase, cytoplasmic OS=Schizosaccharomyces pombe (strain 972 / ATCC 24843) GN=dps1 PE=1 SV=1	SPCC1223.07c	425	3e-134	KOG0556	Aspartyl-tRNA synthetase	K01876//aspartyl-tRNA synthetase [EC:6.1.1.12]	0	1933	tve:TRV_01140	ko00970//Aminoacyl-tRNA biosynthesis//Translation//Genetic Information Processing	GO:0044271//cellular nitrogen compound biosynthetic process;GO:1901564//organonitrogen compound metabolic process;GO:0043603//cellular amide metabolic process;GO:0034660//ncRNA metabolic process;GO:0006725//cellular aromatic compound metabolic process;GO:0044237//cellular metabolic process;GO:0006412//translation;GO:0043038//amino acid activation;GO:0006520//cellular amino acid metabolic process;…	GO:0032550//purine ribonucleoside binding;GO:0036094//small molecule binding;GO:0001883//purine nucleoside binding;GO:0005488//binding;GO:0016876//ligase activity, forming aminoacyl-tRNA and related compounds;GO:0097367//carbohydrate derivative binding;GO:0001882//nucleoside binding;GO:0004812//aminoacyl-tRNA ligase activity;GO:1901363//heterocyclic compound binding;GO:0016874//ligase activity;GO…	GO:0044424//intracellular part;GO:0005623//cell;GO:0044464//cell part;GO:0005622//intracellular
Unigene0000469	4494	gi|326483372|gb|EGE07382.1|	550	0	MYB DNA-binding domain-containing protein [Trichophyton equinum CBS 127.97]	--	--	--	--	--	--	--	--	--	--	--	--	--	--	-	GO:0005488//binding;GO:0003676//nucleic acid binding;GO:1901363//heterocyclic compound binding;GO:0097159//organic cyclic compound binding	-
Unigene0000470	5537	gi|326477113|gb|EGE01123.1|	2690	0	C2H2 finger domain-containing protein [Trichophyton equinum CBS 127.97]	--	--	--	--	--	--	--	--	--	--	--	--	--	--	-	GO:0043167//ion binding;GO:0005488//binding;GO:0043169//cation binding	-
Unigene0000471	3268	gi|358372821|dbj|GAA89422.1|	273	1e-80	similar to An08g03700 [Aspergillus kawachii IFO 4308]	--	--	--	--	--	--	--	--	--	--	--	--	--	--	-	-	-
Unigene0000472	4385	gi|633042448|gb|KDB20133.1|	1877	0	trehalose-phosphatase [Trichophyton interdigitale MR816]	sp|P31688|TPS2_YEAST	682	0	Trehalose-phosphatase OS=Saccharomyces cerevisiae (strain ATCC 204508 / S288c) GN=TPS2 PE=1 SV=3	YDR074w	682	0	KOG1050	Trehalose-6-phosphate synthase component TPS1 and related subunits	K16055//trehalose 6-phosphate synthase/phosphatase [EC:2.4.1.15 3.1.3.12]	0	1822	tve:TRV_03077	ko00500//Starch and sucrose metabolism//Carbohydrate metabolism//Metabolism	GO:0030154//cell differentiation;GO:0071840//cellular component organization or biogenesis;GO:0005991//trehalose metabolic process;GO:0044237//cellular metabolic process;GO:0045229//external encapsulating structure organization;GO:0016043//cellular component organization;GO:0051704//multi-organism process;GO:0009311//oligosaccharide metabolic process;GO:0030435//sporulation resulting in formation…	GO:0019203//carbohydrate phosphatase activity;GO:0016787//hydrolase activity;GO:0003824//catalytic activity;GO:0042578//phosphoric ester hydrolase activity;GO:0016757//transferase activity, transferring glycosyl groups;GO:0016791//phosphatase activity;GO:0016740//transferase activity;GO:0016788//hydrolase activity, acting on ester bonds	-
Unigene0000473	4075	gi|358372174|dbj|GAA88779.1|	82.8	2e-13	similar to An01g02510 [Aspergillus kawachii IFO 4308]	--	--	--	--	--	--	--	--	--	--	--	--	--	--	-	-	-
Unigene0000474	6484	gi|607898148|gb|EZF36422.1|	1494	0	CAMK protein kinase [Trichophyton interdigitale H6]	sp|Q9Y7M5|RM10_SCHPO	129	1e-30	54S ribosomal protein L10, mitochondrial OS=Schizosaccharomyces pombe (strain 972 / ATCC 24843) GN=mrpl10 PE=3 SV=2	SPBC9B6.06	126	6e-31	KOG0846	Mitochondrial/chloroplast ribosomal protein L15/L10	K02876//large subunit ribosomal protein L15	0	654	abe:ARB_04351	ko03010//Ribosome//Translation//Genetic Information Processing	GO:0071704//organic substance metabolic process;GO:0010467//gene expression;GO:0019538//protein metabolic process;GO:0036211//protein modification process;GO:0006796//phosphate-containing compound metabolic process;GO:0043412//macromolecule modification;GO:0043170//macromolecule metabolic process;GO:0009987//cellular process;GO:0044267//cellular protein metabolic process;GO:0044260//cellular macr…	GO:0001883//purine nucleoside binding;GO:0001882//nucleoside binding;GO:0016740//transferase activity;GO:0036094//small molecule binding;GO:0005488//binding;GO:0097159//organic cyclic compound binding;GO:0003824//catalytic activity;GO:0004672//protein kinase activity;GO:0016772//transferase activity, transferring phosphorus-containing groups;GO:1901363//heterocyclic compound binding;GO:0032550//p…	GO:0043229//intracellular organelle;GO:0044391//ribosomal subunit;GO:0005737//cytoplasm;GO:0030529//intracellular ribonucleoprotein complex;GO:1990904//ribonucleoprotein complex;GO:0044464//cell part;GO:0043228//non-membrane-bounded organelle;GO:0044422//organelle part;GO:0005840//ribosome;GO:0032991//macromolecular complex;GO:0044444//cytoplasmic part;GO:0005622//intracellular;GO:0043232//intrac…
Unigene0000475	4921	gi|607889268|gb|EZF29729.1|	2892	0	STE/STE11/SSK protein kinase [Trichophyton interdigitale H6]	sp|O14299|WIS4_SCHPO	875	0	MAP kinase kinase kinase wis4 OS=Schizosaccharomyces pombe (strain 972 / ATCC 24843) GN=wis4 PE=3 SV=1	SPAC9G1.02	875	0	KOG4645	MAPKKK (MAP kinase kinase kinase) SSK2 and related serine/threonine protein kinases	K11230//mitogen-activated protein kinase kinase kinase [EC:2.7.11.25]	0	2854	abe:ARB_02855	ko04011//MAPK signaling pathway - yeast//Signal transduction//Environmental Information Processing	GO:0008152//metabolic process;GO:0036211//protein modification process;GO:0044260//cellular macromolecule metabolic process;GO:0044238//primary metabolic process;GO:0043170//macromolecule metabolic process;GO:0019538//protein metabolic process;GO:0043412//macromolecule modification;GO:0006464//cellular protein modification process;GO:0009987//cellular process;GO:0006796//phosphate-containing comp…	GO:0016772//transferase activity, transferring phosphorus-containing groups;GO:0004672//protein kinase activity;GO:0008233//peptidase activity;GO:0016773//phosphotransferase activity, alcohol group as acceptor;GO:0046914//transition metal ion binding;GO:0036094//small molecule binding;GO:0070011//peptidase activity, acting on L-amino acid peptides;GO:0003824//catalytic activity;GO:0046872//metal …	-
Unigene0000476	3976	gi|326471258|gb|EGD95267.1|	1165	0	hexokinase [Trichophyton tonsurans CBS 112818]	sp|Q4U3Y2|HXK1_ASPFU	600	0	Hexokinase-1 OS=Neosartorya fumigata (strain ATCC MYA-4609 / Af293 / CBS 101355 / FGSC A1100) GN=hxkA PE=2 SV=1	SPAC24H6.04	165	3e-42	KOG1369	Hexokinase	K00844//hexokinase [EC:2.7.1.1]	0	1008	tve:TRV_07869	ko01200//Carbon metabolism//Global and Overview//Metabolism;ko00520//Amino sugar and nucleotide sugar metabolism//Carbohydrate metabolism//Metabolism;ko00500//Starch and sucrose metabolism//Carbohydrate metabolism//Metabolism;ko00010//Glycolysis / Gluconeogenesis//Carbohydrate metabolism//Metabolism;ko00051//Fructose and mannose metabolism//Carbohydrate metabolism//Metabolism;ko00052//Galactose m…	GO:0009987//cellular process;GO:0071704//organic substance metabolic process;GO:0044699//single-organism process;GO:0032787//monocarboxylic acid metabolic process;GO:0060255//regulation of macromolecule metabolic process;GO:0044710//single-organism metabolic process;GO:0044763//single-organism cellular process;GO:0043436//oxoacid metabolic process;GO:0006082//organic acid metabolic process;GO:001…	GO:0032549//ribonucleoside binding;GO:0016740//transferase activity;GO:0005488//binding;GO:0001882//nucleoside binding;GO:0003676//nucleic acid binding;GO:0016773//phosphotransferase activity, alcohol group as acceptor;GO:0097159//organic cyclic compound binding;GO:0036094//small molecule binding;GO:0097367//carbohydrate derivative binding;GO:0001071//nucleic acid binding transcription factor act…	-
Unigene0000477	4622	gi|326469727|gb|EGD93736.1|	2225	0	SNF2 family helicase/ATPase [Trichophyton tonsurans CBS 112818]	sp|Q14527|HLTF_HUMAN	286	3e-78	Helicase-like transcription factor OS=Homo sapiens GN=HLTF PE=1 SV=2	At5g43530	303	6e-84	KOG1001	Helicase-like transcription factor HLTF/DNA helicase RAD5, DEAD-box superfamily	--	--	--	--	--	-	GO:0097159//organic cyclic compound binding;GO:0003676//nucleic acid binding;GO:0001883//purine nucleoside binding;GO:0005488//binding;GO:0003824//catalytic activity;GO:0036094//small molecule binding;GO:0032550//purine ribonucleoside binding;GO:0016462//pyrophosphatase activity;GO:0001882//nucleoside binding;GO:0016787//hydrolase activity;GO:0017111//nucleoside-triphosphatase activity;GO:1901363…	-
Unigene0000478	4651	gi|326483747|gb|EGE07757.1|	2325	0	cellular morphogenesis protein [Trichophyton equinum CBS 127.97]	sp|O14239|RAX2_SCHPO	167	1e-40	Polarized growth protein rax2 OS=Schizosaccharomyces pombe (strain 972 / ATCC 24843) GN=rax2 PE=1 SV=1	--	--	--	--	--	--	--	--	--	--	-	-	-
Unigene0000479	5010	gi|326484025|gb|EGE08035.1|	1734	0	DNA repair protein Pso2/Snm1 [Trichophyton equinum CBS 127.97]	sp|Q10264|PSO2_SCHPO	376	2e-113	DNA cross-link repair protein pso2/snm1 OS=Schizosaccharomyces pombe (strain 972 / ATCC 24843) GN=pso2 PE=3 SV=3	SPAC22A12.01c	375	3e-114	KOG1361	Predicted hydrolase involved in interstrand cross-link repair	K15340//DNA cross-link repair 1A protein	0	1548	abe:ARB_02373	--	GO:0044710//single-organism metabolic process;GO:0044699//single-organism process;GO:0008152//metabolic process	GO:1901265//nucleoside phosphate binding;GO:0097159//organic cyclic compound binding;GO:0000166//nucleotide binding;GO:0016614//oxidoreductase activity, acting on CH-OH group of donors;GO:0005488//binding;GO:1901363//heterocyclic compound binding;GO:0016491//oxidoreductase activity;GO:0036094//small molecule binding;GO:0003824//catalytic activity;GO:0016616//oxidoreductase activity, acting on the…	-
Unigene0000480	4324	gi|326474180|gb|EGD98189.1|	382	3e-120	bZIP transcription factor [Trichophyton tonsurans CBS 112818]	--	--	--	--	--	--	--	--	--	--	--	--	--	--	-	-	-
Unigene0000481	3415	gi|326480110|gb|EGE04120.1|	848	0	C6 zinc finger domain-containing protein [Trichophyton equinum CBS 127.97]	sp|P40113|RTM1_YEASX	79	3e-14	Protein RTM1 OS=Saccharomyces cerevisiae GN=RTM1 PE=3 SV=1	--	--	--	--	--	--	--	--	--	--	GO:0019219//regulation of nucleobase-containing compound metabolic process;GO:0065007//biological regulation;GO:0009889//regulation of biosynthetic process;GO:2001141//regulation of RNA biosynthetic process;GO:0031323//regulation of cellular metabolic process;GO:0006355//regulation of transcription, DNA-templated;GO:0010556//regulation of macromolecule biosynthetic process;GO:0051252//regulation …	GO:0043169//cation binding;GO:0005488//binding;GO:0046914//transition metal ion binding;GO:0003700//transcription factor activity, sequence-specific DNA binding;GO:0043167//ion binding;GO:0046872//metal ion binding;GO:0001071//nucleic acid binding transcription factor activity	GO:0043229//intracellular organelle;GO:0044425//membrane part;GO:0031224//intrinsic component of membrane;GO:0043231//intracellular membrane-bounded organelle;GO:0044424//intracellular part;GO:0044464//cell part;GO:0016020//membrane;GO:0005623//cell;GO:0043226//organelle;GO:0043227//membrane-bounded organelle;GO:0005622//intracellular
Unigene0000482	3207	gi|326471256|gb|EGD95265.1|	1376	0	beta-N-acetylglucosaminidase [Trichophyton tonsurans CBS 112818]	sp|P40406|NAGZ_BACSU	169	3e-42	Beta-hexosaminidase OS=Bacillus subtilis (strain 168) GN=nagZ PE=1 SV=1	--	--	--	--	--	K01207//beta-N-acetylhexosaminidase [EC:3.2.1.52]	0	1186	abe:ARB_05102	ko00520//Amino sugar and nucleotide sugar metabolism//Carbohydrate metabolism//Metabolism;ko00531//Glycosaminoglycan degradation//Glycan biosynthesis and metabolism//Metabolism	GO:0008152//metabolic process;GO:0044238//primary metabolic process	GO:0003824//catalytic activity;GO:0016798//hydrolase activity, acting on glycosyl bonds;GO:0016407//acetyltransferase activity;GO:0016787//hydrolase activity;GO:0016747//transferase activity, transferring acyl groups other than amino-acyl groups;GO:0016740//transferase activity;GO:0016746//transferase activity, transferring acyl groups	-
Unigene0000483	2693	gi|315044495|ref|XP_003171623.1|	1441	0	XPG I-region protein [Microsporum gypseum CBS 118893]	sp|P40850|MKT1_YEAST	154	2e-37	Protein MKT1 OS=Saccharomyces cerevisiae (strain ATCC 204508 / S288c) GN=MKT1 PE=1 SV=2	ECU02g0390	67	7e-11	KOG2519	5'-3' exonuclease	--	--	--	--	--	GO:0009987//cellular process;GO:0044237//cellular metabolic process;GO:0034641//cellular nitrogen compound metabolic process;GO:0006139//nucleobase-containing compound metabolic process;GO:0043170//macromolecule metabolic process;GO:0071704//organic substance metabolic process;GO:1901360//organic cyclic compound metabolic process;GO:0046483//heterocycle metabolic process;GO:0008152//metabolic pro…	GO:0003824//catalytic activity;GO:0016787//hydrolase activity;GO:0016788//hydrolase activity, acting on ester bonds	-
Unigene0000484	4074	gi|326485118|gb|EGE09128.1|	899	0	MFS monosaccharide transporter [Trichophyton equinum CBS 127.97]	sp|P39932|STL1_YEAST	169	3e-42	Sugar transporter STL1 OS=Saccharomyces cerevisiae (strain ATCC 204508 / S288c) GN=STL1 PE=1 SV=2	YDR536w	169	5e-43	KOG0254	Predicted transporter (major facilitator superfamily)	--	--	--	--	--	GO:0051234//establishment of localization;GO:0051179//localization;GO:0044699//single-organism process;GO:1902578//single-organism localization;GO:0009987//cellular process;GO:0044765//single-organism transport;GO:0044763//single-organism cellular process;GO:0006810//transport	GO:0022857//transmembrane transporter activity;GO:0005215//transporter activity	GO:0031224//intrinsic component of membrane;GO:0016020//membrane;GO:0044425//membrane part
Unigene0000485	4417	gi|326478813|gb|EGE02823.1|	550	0	calcineurin binding protein [Trichophyton equinum CBS 127.97]	sp|Q5RE25|RCAN2_PONAB	57.4	1e-07	Calcipressin-2 OS=Pongo abelii GN=RCAN2 PE=2 SV=1	Hs7305009	52.8	1e-06	KOG4019	Calcineurin-mediated signaling pathway inhibitor DSCR1	--	--	--	--	--	GO:0044699//single-organism process;GO:0007154//cell communication;GO:0019932//second-messenger-mediated signaling;GO:0007165//signal transduction;GO:0050789//regulation of biological process;GO:0044700//single organism signaling;GO:0023052//signaling;GO:0009987//cellular process;GO:0044763//single-organism cellular process;GO:0065007//biological regulation;GO:0050794//regulation of cellular proc…	-	-
Unigene0000486	3248	gi|326472098|gb|EGD96107.1|	1766	0	C6 transcription factor [Trichophyton tonsurans CBS 112818]	sp|Q9UTN0|YII3_SCHPO	123	1e-27	Uncharacterized transcriptional regulatory protein C139.03 OS=Schizosaccharomyces pombe (strain 972 / ATCC 24843) GN=SPAC139.03 PE=3 SV=1	--	--	--	--	--	--	--	--	--	--	GO:0006355//regulation of transcription, DNA-templated;GO:0010556//regulation of macromolecule biosynthetic process;GO:0080090//regulation of primary metabolic process;GO:0065007//biological regulation;GO:0060255//regulation of macromolecule metabolic process;GO:0031326//regulation of cellular biosynthetic process;GO:2000112//regulation of cellular macromolecule biosynthetic process;GO:2001141//r…	GO:0003676//nucleic acid binding;GO:0005488//binding;GO:0001071//nucleic acid binding transcription factor activity;GO:0043167//ion binding;GO:0043169//cation binding;GO:0046914//transition metal ion binding;GO:1901363//heterocyclic compound binding;GO:0097159//organic cyclic compound binding;GO:0003700//transcription factor activity, sequence-specific DNA binding;GO:0046872//metal ion binding	GO:0043231//intracellular membrane-bounded organelle;GO:0005622//intracellular;GO:0043227//membrane-bounded organelle;GO:0043226//organelle;GO:0044464//cell part;GO:0044424//intracellular part;GO:0005623//cell;GO:0043229//intracellular organelle
Unigene0000487	3948	gi|358366733|dbj|GAA83353.1|	122	7e-29	similar to An18g03350 [Aspergillus kawachii IFO 4308]	--	--	--	--	--	--	--	--	--	--	--	--	--	--	-	-	-
Unigene0000488	6932	gi|326474319|gb|EGD98328.1|	1182	0	MFS peptide transporter [Trichophyton tonsurans CBS 112818]	sp|Q92222|CHIB_EMEND	550	6e-176	Endochitinase B OS=Emericella nidulans GN=chiB PE=1 SV=3	YKR093w	537	3e-169	KOG1237	H+/oligopeptide symporter	K03305//proton-dependent oligopeptide transporter, POT family	0	1159	tve:TRV_03373	--	GO:0015833//peptide transport;GO:0071705//nitrogen compound transport;GO:0051179//localization;GO:0009987//cellular process;GO:0006810//transport;GO:0035672//oligopeptide transmembrane transport;GO:0055085//transmembrane transport;GO:0042886//amide transport;GO:1902578//single-organism localization;GO:0044699//single-organism process;GO:0006857//oligopeptide transport;GO:0071702//organic substanc…	GO:0022892//substrate-specific transporter activity;GO:1904680//peptide transmembrane transporter activity;GO:0015197//peptide transporter activity;GO:0022857//transmembrane transporter activity;GO:0022891//substrate-specific transmembrane transporter activity;GO:0005215//transporter activity;GO:0042887//amide transmembrane transporter activity;GO:0035673//oligopeptide transmembrane transporter a…	GO:0071944//cell periphery;GO:0043226//organelle;GO:0044459//plasma membrane part;GO:0043229//intracellular organelle;GO:0044444//cytoplasmic part;GO:0044425//membrane part;GO:0005622//intracellular;GO:0005737//cytoplasm;GO:0044424//intracellular part;GO:0005773//vacuole;GO:0016020//membrane;GO:0005886//plasma membrane;GO:0031224//intrinsic component of membrane;GO:0043231//intracellular membrane…
Unigene0000489	3745	gi|607891757|gb|EZF31341.1|	1591	0	5-methyltetrahydropteroyltriglutamate-homocysteine S-methyltransferase [Trichophyton interdigitale H6]	sp|Q9UT19|METE_SCHPO	999	0	Probable 5-methyltetrahydropteroyltriglutamate--homocysteine methyltransferase OS=Schizosaccharomyces pombe (strain 972 / ATCC 24843) GN=met26 PE=1 SV=1	SPAC9.09	999	0	KOG2263	Methionine synthase II (cobalamin-independent)	K00549//5-methyltetrahydropteroyltriglutamate--homocysteine methyltransferase [EC:2.1.1.14]	0	1541	abe:ARB_01575	ko01230//Biosynthesis of amino acids//Global and Overview//Metabolism;ko00270//Cysteine and methionine metabolism//Amino acid metabolism//Metabolism;ko00450//Selenocompound metabolism//Metabolism of other amino acids//Metabolism	GO:1901564//organonitrogen compound metabolic process;GO:0006082//organic acid metabolic process;GO:0044711//single-organism biosynthetic process;GO:0009987//cellular process;GO:0044281//small molecule metabolic process;GO:0006790//sulfur compound metabolic process;GO:1901576//organic substance biosynthetic process;GO:0008652//cellular amino acid biosynthetic process;GO:0000097//sulfur amino acid…	GO:0016741//transferase activity, transferring one-carbon groups;GO:0008168//methyltransferase activity;GO:0043167//ion binding;GO:0016740//transferase activity;GO:0008172//S-methyltransferase activity;GO:0043169//cation binding;GO:0046914//transition metal ion binding;GO:0005488//binding;GO:0046872//metal ion binding;GO:0003824//catalytic activity	-
Unigene0000490	2668	gi|816186940|emb|CRG91285.1|	85.1	3e-14	Serine-rich adhesin for platelets [Talaromyces islandicus]	--	--	--	--	--	--	--	--	--	--	--	--	--	--	-	-	-
Unigene0000491	1649	gi|607894952|gb|EZF33742.1|	528	0	2-deoxy-D-gluconate 3-dehydrogenase [Trichophyton interdigitale H6]	sp|Q05528|KDUD_DICD3	226	9e-68	2-dehydro-3-deoxy-D-gluconate 5-dehydrogenase OS=Dickeya dadantii (strain 3937) GN=kduD PE=1 SV=2	At5g06060	137	5e-36	KOG0725	Reductases with broad range of substrate specificities	K00065//2-deoxy-D-gluconate 3-dehydrogenase [EC:1.1.1.125]	2e-150	439	abe:ARB_02069	ko00040//Pentose and glucuronate interconversions//Carbohydrate metabolism//Metabolism	GO:0044699//single-organism process;GO:0008152//metabolic process;GO:0044710//single-organism metabolic process	GO:0016491//oxidoreductase activity;GO:0016614//oxidoreductase activity, acting on CH-OH group of donors;GO:0016616//oxidoreductase activity, acting on the CH-OH group of donors, NAD or NADP as acceptor;GO:0003824//catalytic activity	-
Unigene0000492	824	gi|326468746|gb|EGD92755.1|	429	2e-150	ankyrin repeat protein [Trichophyton tonsurans CBS 112818]	sp|P46683|YAR1_YEAST	90.5	3e-20	Ankyrin repeat-containing protein YAR1 OS=Saccharomyces cerevisiae (strain ATCC 204508 / S288c) GN=YAR1 PE=1 SV=1	YPL239w	90.5	4e-21	KOG0504	FOG: Ankyrin repeat	K06867//uncharacterized protein	1e-149	426	tve:TRV_00352	--	GO:0050896//response to stimulus;GO:0051179//localization;GO:0044085//cellular component biogenesis;GO:0042254//ribosome biogenesis;GO:0006950//response to stress;GO:0071840//cellular component organization or biogenesis;GO:0022613//ribonucleoprotein complex biogenesis	-	GO:0005623//cell;GO:0005622//intracellular;GO:0005737//cytoplasm;GO:0044424//intracellular part;GO:0044464//cell part
Unigene0000493	2938	gi|326472279|gb|EGD96288.1|	1109	0	Na/H antiporter [Trichophyton tonsurans CBS 112818]	sp|O14123|NAH2_SCHPO	292	9e-84	Probable Na(+)/H(+) antiporter C3A11.09 OS=Schizosaccharomyces pombe (strain 972 / ATCC 24843) GN=sod22 PE=1 SV=1	SPAC3A11.09	292	1e-84	KOG4505	Na+/H+ antiporter	--	--	--	--	--	GO:0044699//single-organism process;GO:0044765//single-organism transport;GO:0006812//cation transport;GO:0006811//ion transport;GO:0015672//monovalent inorganic cation transport;GO:0051234//establishment of localization;GO:0009987//cellular process;GO:0051179//localization;GO:0006818//hydrogen transport;GO:0006810//transport;GO:0015992//proton transport;GO:1902578//single-organism localization;G…	GO:0022857//transmembrane transporter activity;GO:0022890//inorganic cation transmembrane transporter activity;GO:0022891//substrate-specific transmembrane transporter activity;GO:0005215//transporter activity;GO:0015075//ion transmembrane transporter activity;GO:0015078//hydrogen ion transmembrane transporter activity;GO:0008324//cation transmembrane transporter activity;GO:0015077//monovalent i…	GO:0031224//intrinsic component of membrane;GO:0044425//membrane part;GO:0016020//membrane
Unigene0000494	980	gi|607945008|gb|EZF77869.1|	348	2e-109	acetoacetate-CoA ligase [Trichophyton soudanense CBS 452.61]	--	--	--	--	--	--	--	--	--	--	--	--	--	--	GO:0044238//primary metabolic process;GO:0008152//metabolic process	GO:0016877//ligase activity, forming carbon-sulfur bonds;GO:0016874//ligase activity;GO:0016878//acid-thiol ligase activity;GO:0003824//catalytic activity	-
Unigene0000495	7645	gi|327309534|ref|XP_003239458.1|	1135	0	ABC multidrug transporter [Trichophyton rubrum CBS 118892]	sp|Q54LE6|ABCC5_DICDI	313	9e-113	ABC transporter C family member 5 OS=Dictyostelium discoideum GN=abcC5 PE=3 SV=1	YDR135c	340	2e-94	KOG0054	Multidrug resistance-associated protein/mitoxantrone resistance protein, ABC superfamily	--	--	--	--	--	GO:0051179//localization;GO:0044763//single-organism cellular process;GO:0009987//cellular process;GO:0051234//establishment of localization;GO:0044699//single-organism process	GO:0032549//ribonucleoside binding;GO:0015405//P-P-bond-hydrolysis-driven transmembrane transporter activity;GO:0016462//pyrophosphatase activity;GO:0001882//nucleoside binding;GO:0022857//transmembrane transporter activity;GO:0022804//active transmembrane transporter activity;GO:0016787//hydrolase activity;GO:0097367//carbohydrate derivative binding;GO:0016817//hydrolase activity, acting on acid…	GO:0044425//membrane part;GO:0016020//membrane;GO:0031224//intrinsic component of membrane
Unigene0000496	1562	gi|326477156|gb|EGE01166.1|	1017	0	trichodiene oxygenase [Trichophyton equinum CBS 127.97]	sp|Q12612|TRI4_FUSSP	276	7e-84	Trichodiene oxygenase OS=Fusarium sporotrichioides GN=TRI4 PE=3 SV=1	7293912	107	2e-24	KOG0157	Cytochrome P450 CYP4/CYP19/CYP26 subfamilies	--	--	--	--	--	GO:0044699//single-organism process;GO:0008152//metabolic process;GO:0044710//single-organism metabolic process	GO:0097159//organic cyclic compound binding;GO:0043169//cation binding;GO:0005488//binding;GO:0003824//catalytic activity;GO:1901363//heterocyclic compound binding;GO:0046872//metal ion binding;GO:0043167//ion binding;GO:0046906//tetrapyrrole binding;GO:0016491//oxidoreductase activity;GO:0046914//transition metal ion binding	-
Unigene0000497	1556	gi|607894265|gb|EZF33193.1|	219	2e-66	hypothetical protein H101_03213 [Trichophyton interdigitale H6]	--	--	--	--	--	--	--	--	--	--	--	--	--	--	-	-	-
Unigene0000498	1064	gi|358372588|dbj|GAA89191.1|	203	3e-60	similar to An12g05550 [Aspergillus kawachii IFO 4308]	--	--	--	--	--	--	--	--	--	--	--	--	--	--	-	-	-
Unigene0000499	4542	gi|326481332|gb|EGE05342.1|	390	0	meiotic recombination protein spo11 [Trichophyton equinum CBS 127.97]	sp|O00102|UBC7_SCHPO	234	2e-68	Ubiquitin-conjugating enzyme E2-18 kDa OS=Schizosaccharomyces pombe (strain 972 / ATCC 24843) GN=ubc7 PE=2 SV=2	SPBP16F5.04	234	3e-69	KOG0426	Ubiquitin-protein ligase	--	--	--	--	--	GO:0044248//cellular catabolic process;GO:0006259//DNA metabolic process;GO:0034641//cellular nitrogen compound metabolic process;GO:0006308//DNA catabolic process;GO:1901361//organic cyclic compound catabolic process;GO:0006807//nitrogen compound metabolic process;GO:0044237//cellular metabolic process;GO:0044238//primary metabolic process;GO:0044265//cellular macromolecule catabolic process;GO:…	GO:0097159//organic cyclic compound binding;GO:0036094//small molecule binding;GO:0016740//transferase activity;GO:0097367//carbohydrate derivative binding;GO:0001883//purine nucleoside binding;GO:1901363//heterocyclic compound binding;GO:0032550//purine ribonucleoside binding;GO:0001882//nucleoside binding;GO:0005488//binding;GO:0032549//ribonucleoside binding;GO:0003824//catalytic activity;GO:0…	GO:0044424//intracellular part;GO:0005622//intracellular;GO:0005623//cell;GO:0043226//organelle;GO:0044464//cell part;GO:0043232//intracellular non-membrane-bounded organelle;GO:0043228//non-membrane-bounded organelle;GO:0043229//intracellular organelle
Unigene0000500	5109	gi|607896265|gb|EZF34803.1|	1744	0	CMGC/RCK/MAK protein kinase [Trichophyton interdigitale H6]	sp|O14132|PIT1_SCHPO	295	9e-84	Sporulation protein kinase pit1 OS=Schizosaccharomyces pombe (strain 972 / ATCC 24843) GN=pit1 PE=1 SV=1	SPAC3C7.06c	295	1e-84	KOG0661	MAPK related serine/threonine protein kinase	K12765//meiosis induction protein kinase IME2/SME1 [EC:2.7.11.1]	0	1731	tve:TRV_03790	ko04113//Meiosis - yeast//Cell growth and death//Cellular Processes	GO:0044238//primary metabolic process;GO:0036211//protein modification process;GO:0006796//phosphate-containing compound metabolic process;GO:0043412//macromolecule modification;GO:0044260//cellular macromolecule metabolic process;GO:0006793//phosphorus metabolic process;GO:0044237//cellular metabolic process;GO:0071704//organic substance metabolic process;GO:0009987//cellular process;GO:0043170/…	GO:0016740//transferase activity;GO:0003824//catalytic activity;GO:0005488//binding;GO:0097159//organic cyclic compound binding;GO:0032550//purine ribonucleoside binding;GO:0004672//protein kinase activity;GO:0016773//phosphotransferase activity, alcohol group as acceptor;GO:0097367//carbohydrate derivative binding;GO:0001883//purine nucleoside binding;GO:0032549//ribonucleoside binding;GO:190136…	-
Unigene0000501	1179	gi|607919353|gb|EZF55069.1|	75.5	2e-26	hypothetical protein H103_02314 [Trichophyton rubrum CBS 288.86]	--	--	--	--	--	--	--	--	--	--	--	--	--	--	-	-	-
Unigene0000502	7586	gi|861300648|gb|KMQ44876.1|	1351	0	Eisosome protein 1 [Trichophyton rubrum]	sp|P43557|FMP32_YEAST	166	7e-44	Protein FMP32, mitochondrial OS=Saccharomyces cerevisiae (strain ATCC 204508 / S288c) GN=FMP32 PE=1 SV=1	YFL046w	166	1e-44	KOG3156	Uncharacterized membrane protein	K02429//MFS transporter, FHS family, L-fucose permease	0	626	abe:ARB_01022	--	GO:0044699//single-organism process;GO:0044238//primary metabolic process;GO:0044763//single-organism cellular process;GO:0008152//metabolic process;GO:0019538//protein metabolic process;GO:0009987//cellular process;GO:0043170//macromolecule metabolic process;GO:0071704//organic substance metabolic process	GO:0003824//catalytic activity;GO:0004175//endopeptidase activity;GO:0008233//peptidase activity;GO:0070011//peptidase activity, acting on L-amino acid peptides;GO:0016787//hydrolase activity	GO:0016020//membrane;GO:0044425//membrane part;GO:0031224//intrinsic component of membrane
Unigene0000503	1486	gi|303320583|ref|XP_003070291.1|	318	6e-100	Fungal Zn binuclear cluster domain containing protein [Coccidioides posadasii C735 delta SOWgp]	--	--	--	--	--	--	--	--	--	--	--	--	--	--	GO:0051171//regulation of nitrogen compound metabolic process;GO:0050794//regulation of cellular process;GO:0065007//biological regulation;GO:2001141//regulation of RNA biosynthetic process;GO:0006355//regulation of transcription, DNA-templated;GO:0031323//regulation of cellular metabolic process;GO:0010556//regulation of macromolecule biosynthetic process;GO:0019222//regulation of metabolic proc…	GO:0043169//cation binding;GO:0003700//transcription factor activity, sequence-specific DNA binding;GO:0046914//transition metal ion binding;GO:0005488//binding;GO:0001071//nucleic acid binding transcription factor activity;GO:0046872//metal ion binding;GO:0043167//ion binding	GO:0043231//intracellular membrane-bounded organelle;GO:0043227//membrane-bounded organelle;GO:0005622//intracellular;GO:0043226//organelle;GO:0044424//intracellular part;GO:0043229//intracellular organelle;GO:0005623//cell;GO:0044464//cell part
Unigene0000504	3822	gi|557724447|dbj|GAD96849.1|	488	2e-145	HDA1 complex subunit [Byssochlamys spectabilis No. 5]	--	--	--	--	--	--	--	--	--	--	--	--	--	--	-	-	-
Unigene0000505	2083	gi|607884447|gb|EZF28172.1|	129	1e-49	hypothetical protein H101_08146 [Trichophyton interdigitale H6]	--	--	--	--	--	--	--	--	--	--	--	--	--	--	-	-	-
Unigene0000506	992	gi|315056845|ref|XP_003177797.1|	475	2e-166	DnaJ domain-containing protein [Microsporum gypseum CBS 118893]	sp|Q8TQR1|DNAJ_METAC	85.9	2e-17	Chaperone protein DnaJ OS=Methanosarcina acetivorans (strain ATCC 35395 / DSM 2834 / JCM 12185 / C2A) GN=dnaJ PE=3 SV=1	HsM6912422	80.1	2e-16	KOG0714	Molecular chaperone (DnaJ superfamily)	--	--	--	--	--	-	-	-
Unigene0000507	1798	gi|326469981|gb|EGD93990.1|	1059	0	2-succinylbenzoate-CoA ligase [Trichophyton tonsurans CBS 112818]	sp|P38137|FAT2_YEAST	489	3e-165	Peroxisomal-coenzyme A synthetase OS=Saccharomyces cerevisiae (strain ATCC 204508 / S288c) GN=PCS60 PE=1 SV=1	SPCC1827.03c	575	0	KOG1176	Acyl-CoA synthetase	--	--	--	--	--	-	GO:0003824//catalytic activity	-
Unigene0000508	796	--	--	--	--	--	--	--	--	--	--	--	--	--	--	--	--	--	--	-	-	-
Unigene0000509	6314	gi|326469092|gb|EGD93101.1|	943	0	phosphate-repressible phosphate permease [Trichophyton tonsurans CBS 112818]	sp|P15710|PHO4_NEUCR	493	4e-179	Phosphate-repressible phosphate permease pho-4 OS=Neurospora crassa (strain ATCC 24698 / 74-OR23-1A / CBS 708.71 / DSM 1257 / FGSC 987) GN=pho-4 PE=1 SV=1	YBR296c	360	1e-134	KOG2493	Na+/Pi symporter	K14640//solute carrier family 20 (sodium-dependent phosphate transporter)	0	928	tve:TRV_00144	--	GO:0071704//organic substance metabolic process;GO:0051179//localization;GO:0043412//macromolecule modification;GO:0008152//metabolic process;GO:0006796//phosphate-containing compound metabolic process;GO:0044267//cellular protein metabolic process;GO:0044260//cellular macromolecule metabolic process;GO:0019538//protein metabolic process;GO:0006810//transport;GO:0006811//ion transport;GO:0006820/…	GO:0016769//transferase activity, transferring nitrogenous groups;GO:0022804//active transmembrane transporter activity;GO:0005488//binding;GO:0016301//kinase activity;GO:1901363//heterocyclic compound binding;GO:0001882//nucleoside binding;GO:0016740//transferase activity;GO:0036094//small molecule binding;GO:0022857//transmembrane transporter activity;GO:0043167//ion binding;GO:0032549//ribonuc…	-
Unigene0000510	7257	gi|633045913|gb|KDB22641.1|	1657	0	CMGC/DYRK/PRP4 protein kinase [Trichophyton interdigitale MR816]	sp|Q07538|PRP4_SCHPO	444	7e-137	Serine/threonine-protein kinase prp4 OS=Schizosaccharomyces pombe (strain 972 / ATCC 24843) GN=prp4 PE=1 SV=2	SPCC777.14	444	1e-137	KOG0670	U4/U6-associated splicing factor PRP4	K08827//serine/threonine-protein kinase PRP4 [EC:2.7.11.1]	0	1623	tve:TRV_01982	--	GO:0006464//cellular protein modification process;GO:0071704//organic substance metabolic process;GO:0009987//cellular process;GO:0036211//protein modification process;GO:0006793//phosphorus metabolic process;GO:0043412//macromolecule modification;GO:0044267//cellular protein metabolic process;GO:0044237//cellular metabolic process;GO:0044260//cellular macromolecule metabolic process;GO:0019538//…	GO:0032549//ribonucleoside binding;GO:0016740//transferase activity;GO:0032550//purine ribonucleoside binding;GO:0003824//catalytic activity;GO:0001882//nucleoside binding;GO:0016773//phosphotransferase activity, alcohol group as acceptor;GO:0005488//binding;GO:1901363//heterocyclic compound binding;GO:0001883//purine nucleoside binding;GO:0036094//small molecule binding;GO:0016772//transferase a…	-
Unigene0000511	856	gi|557723769|dbj|GAD97510.1|	66.6	6e-10	DNA polymerase delta large chain [Byssochlamys spectabilis No. 5]	--	--	--	--	--	--	--	--	--	--	--	--	--	--	-	-	-
Unigene0000512	816	gi|326483871|gb|EGE07881.1|	221	1e-69	hypothetical protein TEQG_06859 [Trichophyton equinum CBS 127.97]	--	--	--	--	--	--	--	--	--	--	--	--	--	--	-	-	-
Unigene0000513	7111	gi|326484199|gb|EGE08209.1|	1186	0	glutamyl-tRNA(Gln) amidotransferase subunit A [Trichophyton equinum CBS 127.97]	sp|Q7XJJ7|FAAH_ARATH	231	4e-62	Fatty acid amide hydrolase OS=Arabidopsis thaliana GN=FAAH PE=1 SV=1	At5g64440	229	3e-62	KOG1211	Amidases	--	--	--	--	--	GO:0044249//cellular biosynthetic process;GO:0044237//cellular metabolic process;GO:0008152//metabolic process;GO:0043170//macromolecule metabolic process;GO:1901566//organonitrogen compound biosynthetic process;GO:0043604//amide biosynthetic process;GO:0044238//primary metabolic process;GO:0019538//protein metabolic process;GO:0006412//translation;GO:0044260//cellular macromolecule metabolic pro…	GO:0097367//carbohydrate derivative binding;GO:0032549//ribonucleoside binding;GO:0003824//catalytic activity;GO:0008135//translation factor activity, RNA binding;GO:0016787//hydrolase activity;GO:0016818//hydrolase activity, acting on acid anhydrides, in phosphorus-containing anhydrides;GO:0017111//nucleoside-triphosphatase activity;GO:1901363//heterocyclic compound binding;GO:0016887//ATPase ac…	-
Unigene0000514	1716	gi|327308796|ref|XP_003239089.1|	501	1e-172	mitochondrial carrier protein [Trichophyton rubrum CBS 118892]	sp|Q8N413|S2545_HUMAN	125	8e-31	Solute carrier family 25 member 45 OS=Homo sapiens GN=SLC25A45 PE=2 SV=2	CE06272	130	4e-33	KOG0758	Mitochondrial carnitine-acylcarnitine carrier protein	K15109//solute carrier family 25 (mitochondrial carnitine/acylcarnitine transporter), member 20/29	2e-114	350	act:ACLA_086160	--	GO:0051234//establishment of localization;GO:0009987//cellular process;GO:0044699//single-organism process;GO:0044763//single-organism cellular process;GO:0051179//localization	-	GO:0016020//membrane;GO:0044425//membrane part;GO:0031224//intrinsic component of membrane
Unigene0000515	1870	gi|326476728|gb|EGE00738.1|	840	0	CAMK/CAMK1 protein kinase [Trichophyton tonsurans CBS 112818]	sp|Q00771|KCC1_EMENI	624	0	Calcium/calmodulin-dependent protein kinase OS=Emericella nidulans (strain FGSC A4 / ATCC 38163 / CBS 112.46 / NRRL 194 / M139) GN=cmkA PE=2 SV=2	YOL016c	370	8e-121	KOG0032	Ca2+/calmodulin-dependent protein kinase, EF-Hand protein superfamily	K08794//calcium/calmodulin-dependent protein kinase I [EC:2.7.11.17]	0	816	tve:TRV_00015	--	GO:0008152//metabolic process;GO:0044267//cellular protein metabolic process;GO:0044238//primary metabolic process;GO:0006464//cellular protein modification process;GO:0044260//cellular macromolecule metabolic process;GO:0019538//protein metabolic process;GO:0044237//cellular metabolic process;GO:0006793//phosphorus metabolic process;GO:0043412//macromolecule modification;GO:0006796//phosphate-co…	GO:0001882//nucleoside binding;GO:0036094//small molecule binding;GO:0097159//organic cyclic compound binding;GO:0032549//ribonucleoside binding;GO:1901363//heterocyclic compound binding;GO:0016772//transferase activity, transferring phosphorus-containing groups;GO:0016301//kinase activity;GO:0004674//protein serine/threonine kinase activity;GO:0032550//purine ribonucleoside binding;GO:0004672//p…	-
Unigene0000516	9326	gi|326469586|gb|EGD93595.1|	5417	0	ubiquitin carboxyl-terminal hydrolase [Trichophyton tonsurans CBS 112818]	sp|Q70CQ2|UBP34_HUMAN	253	1e-65	Ubiquitin carboxyl-terminal hydrolase 34 OS=Homo sapiens GN=USP34 PE=1 SV=2	Hs22043041	204	1e-52	KOG1866	Ubiquitin carboxyl-terminal hydrolase	K11853//ubiquitin carboxyl-terminal hydrolase 34 [EC:3.4.19.12]	0	2727	cim:CIMG_00853	--	GO:0043632//modification-dependent macromolecule catabolic process;GO:0044257//cellular protein catabolic process;GO:1901575//organic substance catabolic process;GO:0071704//organic substance metabolic process;GO:0044248//cellular catabolic process;GO:0019941//modification-dependent protein catabolic process;GO:0044238//primary metabolic process;GO:0043170//macromolecule metabolic process;GO:0009…	GO:0016787//hydrolase activity;GO:0003824//catalytic activity	-
Unigene0000517	931	gi|326473017|gb|EGD97026.1|	56.2	7e-07	hypothetical protein TESG_04448 [Trichophyton tonsurans CBS 112818]	--	--	--	--	--	--	--	--	--	--	--	--	--	--	-	-	-
Unigene0000518	888	gi|768697116|gb|KJJ26161.1|	278	5e-89	N-lysine methyltransferase See1-like protein [Penicillium solitum]	sp|P40516|EFM4_YEAST	128	2e-33	Protein-lysine N-methyltransferase EFM4 OS=Saccharomyces cerevisiae (strain ATCC 204508 / S288c) GN=EFM4 PE=1 SV=1	YIL064w	128	3e-34	KOG1271	Methyltransferases	--	--	--	--	--	GO:0008152//metabolic process	GO:0003824//catalytic activity;GO:0016740//transferase activity;GO:0016741//transferase activity, transferring one-carbon groups	-
Unigene0000519	1167	--	--	--	--	--	--	--	--	--	--	--	--	--	--	--	--	--	--	-	-	-
Unigene0000520	891	gi|315051632|ref|XP_003175190.1|	342	5e-116	cgi121 [Microsporum gypseum CBS 118893]	sp|Q0C9R3|CG121_ASPTN	255	3e-83	EKC/KEOPS complex subunit cgi121 OS=Aspergillus terreus (strain NIH 2624 / FGSC A1156) GN=cgi121 PE=3 SV=2	SPCC24B10.12	116	2e-30	KOG4066	Cell growth regulatory protein CGR11	K15901//EKC/KEOPS complex subunit CGI121/TPRKB	2e-81	252	ang:ANI_1_950064	--	GO:0031323//regulation of cellular metabolic process;GO:1902589//single-organism organelle organization;GO:0050789//regulation of biological process;GO:0065008//regulation of biological quality;GO:0019219//regulation of nucleobase-containing compound metabolic process;GO:0019222//regulation of metabolic process;GO:0010468//regulation of gene expression;GO:0006139//nucleobase-containing compound m…	-	GO:0005622//intracellular;GO:0005623//cell;GO:0043227//membrane-bounded organelle;GO:0044444//cytoplasmic part;GO:0032991//macromolecular complex;GO:0043234//protein complex;GO:0005694//chromosome;GO:0043229//intracellular organelle;GO:0044464//cell part;GO:0044424//intracellular part;GO:0043226//organelle;GO:0043231//intracellular membrane-bounded organelle;GO:0043228//non-membrane-bounded organ…
Unigene0000521	1901	gi|326474391|gb|EGD98400.1|	473	8e-162	MADS box transcription factor [Trichophyton tonsurans CBS 112818]	sp|Q5AFP3|MCM1_CANAL	166	4e-45	Transcription factor of morphogenesis MCM1 OS=Candida albicans (strain SC5314 / ATCC MYA-2876) GN=MCM1 PE=1 SV=1	YMR043w	151	1e-40	KOG0015	Regulator of arginine metabolism and related MADS box-containing transcription factors	K09265//MADS-box transcription factor, other eukaryote	4e-151	444	tve:TRV_05844	--	GO:0009987//cellular process;GO:0034645//cellular macromolecule biosynthetic process;GO:0010468//regulation of gene expression;GO:0050789//regulation of biological process;GO:0009058//biosynthetic process;GO:0071704//organic substance metabolic process;GO:0044237//cellular metabolic process;GO:1901576//organic substance biosynthetic process;GO:0043170//macromolecule metabolic process;GO:0009059//…	GO:0005515//protein binding;GO:0005488//binding;GO:1901363//heterocyclic compound binding;GO:0097159//organic cyclic compound binding;GO:0003676//nucleic acid binding	GO:0043229//intracellular organelle;GO:0043231//intracellular membrane-bounded organelle;GO:0044464//cell part;GO:0044424//intracellular part;GO:0043227//membrane-bounded organelle;GO:0005622//intracellular;GO:0043226//organelle;GO:0005623//cell
Unigene0000522	2512	gi|296812455|ref|XP_002846565.1|	515	2e-169	dynamin family protein [Arthroderma otae CBS 113480]	sp|Q7T2P0|MX1_ICTPU	140	3e-33	Interferon-induced GTP-binding protein Mx1 OS=Ictalurus punctatus GN=mx1 PE=2 SV=1	At1g60540	128	3e-30	KOG0446	Vacuolar sorting protein VPS1, dynamin, and related proteins	--	--	--	--	--	-	GO:0001882//nucleoside binding;GO:0032549//ribonucleoside binding;GO:0005488//binding;GO:0036094//small molecule binding;GO:1901363//heterocyclic compound binding;GO:0097159//organic cyclic compound binding;GO:0001883//purine nucleoside binding;GO:0016818//hydrolase activity, acting on acid anhydrides, in phosphorus-containing anhydrides;GO:0016817//hydrolase activity, acting on acid anhydrides;G…	-
Unigene0000523	956	gi|679990106|gb|KFX43005.1|	94.7	7e-20	Acylphosphatase [Talaromyces marneffei PM1]	--	--	--	--	--	--	--	--	--	--	--	--	--	--	-	-	-
Unigene0000524	1093	gi|743669101|gb|KID96073.1|	113	2e-24	ankyrin repeat protein, partial [Metarhizium majus ARSEF 297]	--	--	--	--	--	--	--	--	--	--	--	--	--	--	-	-	-
Unigene0000525	2109	gi|326472362|gb|EGD96371.1|	896	0	integral membrane protein [Trichophyton tonsurans CBS 112818]	--	--	--	--	--	--	--	--	--	--	--	--	--	--	-	-	-
Unigene0000526	6418	gi|861304313|gb|KMQ48408.1|	1569	0	MIR motif [Trichophyton rubrum]	sp|Q59X23|PMT4_CANAL	711	0	Dolichyl-phosphate-mannose--protein mannosyltransferase 4 OS=Candida albicans (strain SC5314 / ATCC MYA-2876) GN=PMT4 PE=2 SV=1	YJR143c	682	0	KOG3359	Dolichyl-phosphate-mannose:protein O-mannosyl transferase	K00728//dolichyl-phosphate-mannose-protein mannosyltransferase [EC:2.4.1.109]	0	1594	tve:TRV_00575	ko00514//Other types of O-glycan biosynthesis//Glycan biosynthesis and metabolism//Metabolism	GO:0009058//biosynthetic process;GO:0043170//macromolecule metabolic process;GO:0043412//macromolecule modification;GO:0044699//single-organism process;GO:0043413//macromolecule glycosylation;GO:0009100//glycoprotein metabolic process;GO:0044710//single-organism metabolic process;GO:0044237//cellular metabolic process;GO:0006486//protein glycosylation;GO:0034645//cellular macromolecule biosynthet…	GO:0036094//small molecule binding;GO:0000166//nucleotide binding;GO:0016758//transferase activity, transferring hexosyl groups;GO:0016616//oxidoreductase activity, acting on the CH-OH group of donors, NAD or NADP as acceptor;GO:0003824//catalytic activity;GO:0016740//transferase activity;GO:0016614//oxidoreductase activity, acting on CH-OH group of donors;GO:0097159//organic cyclic compound bind…	-
Unigene0000527	3175	gi|326484415|gb|EGE08425.1|	224	2e-64	hypothetical protein TEQG_07407 [Trichophyton equinum CBS 127.97]	--	--	--	--	--	--	--	--	--	--	--	--	--	--	-	-	-
Unigene0000528	3670	gi|768701954|gb|KJJ29067.1|	807	0	ER-Golgi trafficking TRAPP I complex 85 kDa subunit [Aspergillus flavus AF70]	sp|O74748|TR852_SCHPO	249	3e-69	Transport protein particle subunit trs85-2 OS=Schizosaccharomyces pombe (strain 972 / ATCC 24843) GN=trs85-2 PE=3 SV=1	SPBC1734.07c	249	5e-70	KOG1938	Protein with predicted involvement in meiosis (GSG1)	--	--	--	--	--	GO:0016043//cellular component organization;GO:0009987//cellular process;GO:0032535//regulation of cellular component size;GO:0030832//regulation of actin filament length;GO:0033043//regulation of organelle organization;GO:0051128//regulation of cellular component organization;GO:0008064//regulation of actin polymerization or depolymerization;GO:0051493//regulation of cytoskeleton organization;GO…	-	GO:0043232//intracellular non-membrane-bounded organelle;GO:0043226//organelle;GO:0044464//cell part;GO:0005623//cell;GO:0043229//intracellular organelle;GO:0005622//intracellular;GO:0043228//non-membrane-bounded organelle;GO:0044424//intracellular part
Unigene0000529	2640	gi|326478252|gb|EGE02262.1|	97.1	5e-32	hypothetical protein TEQG_01302 [Trichophyton equinum CBS 127.97]	--	--	--	--	--	--	--	--	--	--	--	--	--	--	-	-	-
Unigene0000530	853	gi|255930929|ref|XP_002557021.1|	236	6e-75	Pc12g01220 [Penicillium rubens Wisconsin 54-1255]	--	--	--	--	--	--	--	--	--	--	--	--	--	--	-	-	-
Unigene0000531	2580	gi|607879016|gb|EZF24014.1|	185	3e-52	hypothetical protein H100_03418 [Trichophyton rubrum MR850]	--	--	--	--	--	--	--	--	--	--	--	--	--	--	-	-	-
Unigene0000532	968	gi|255930271|ref|XP_002556695.1|	213	1e-63	Pc06g00860 [Penicillium rubens Wisconsin 54-1255]	--	--	--	--	--	--	--	--	--	--	--	--	--	--	-	-	-
Unigene0000533	2440	gi|326477676|gb|EGE01686.1|	1268	0	C6 transcription factor [Trichophyton equinum CBS 127.97]	--	--	--	--	--	--	--	--	--	--	--	--	--	--	GO:0031326//regulation of cellular biosynthetic process;GO:1903506//regulation of nucleic acid-templated transcription;GO:0050794//regulation of cellular process;GO:0050789//regulation of biological process;GO:0031323//regulation of cellular metabolic process;GO:2001141//regulation of RNA biosynthetic process;GO:2000112//regulation of cellular macromolecule biosynthetic process;GO:0010468//regula…	GO:0097159//organic cyclic compound binding;GO:0003700//transcription factor activity, sequence-specific DNA binding;GO:1901363//heterocyclic compound binding;GO:0043169//cation binding;GO:0005488//binding;GO:0001071//nucleic acid binding transcription factor activity;GO:0046914//transition metal ion binding;GO:0043167//ion binding;GO:0003676//nucleic acid binding;GO:0046872//metal ion binding	GO:0044464//cell part;GO:0044424//intracellular part;GO:0043229//intracellular organelle;GO:0043227//membrane-bounded organelle;GO:0005622//intracellular;GO:0043231//intracellular membrane-bounded organelle;GO:0005623//cell;GO:0043226//organelle
Unigene0000534	2267	gi|607894361|gb|EZF33271.1|	1274	0	glycolate oxidase, subunit GlcD [Trichophyton interdigitale H6]	sp|Q12627|DLD1_KLULA	489	3e-162	D-lactate dehydrogenase [cytochrome], mitochondrial OS=Kluyveromyces lactis (strain ATCC 8585 / CBS 2359 / DSM 70799 / NBRC 1267 / NRRL Y-1140 / WM37) GN=DLD1 PE=3 SV=2	YDL174c	472	2e-156	KOG1231	Proteins containing the FAD binding domain	K00102//D-lactate dehydrogenase (cytochrome) [EC:1.1.2.4]	0	1168	tve:TRV_03143	ko00620//Pyruvate metabolism//Carbohydrate metabolism//Metabolism	GO:0044699//single-organism process;GO:0044710//single-organism metabolic process;GO:0008152//metabolic process	GO:0097159//organic cyclic compound binding;GO:0016491//oxidoreductase activity;GO:0036094//small molecule binding;GO:1901363//heterocyclic compound binding;GO:0016614//oxidoreductase activity, acting on CH-OH group of donors;GO:0016616//oxidoreductase activity, acting on the CH-OH group of donors, NAD or NADP as acceptor;GO:0003824//catalytic activity;GO:0000166//nucleotide binding;GO:0005488//b…	-
Unigene0000535	3830	gi|327296710|ref|XP_003233049.1|	553	0	urea hydro-lyase/cyanamide hydratase [Trichophyton rubrum CBS 118892]	sp|Q6CA53|APT_YARLI	246	5e-73	Adenine phosphoribosyltransferase OS=Yarrowia lipolytica (strain CLIB 122 / E 150) GN=APT1 PE=3 SV=1	YML022w	196	5e-56	KOG1712	Adenine phosphoribosyl transferases	K00759//adenine phosphoribosyltransferase [EC:2.4.2.7]	6e-151	462	tve:TRV_01868	ko00230//Purine metabolism//Nucleotide metabolism//Metabolism	GO:0043096//purine nucleobase salvage;GO:0006807//nitrogen compound metabolic process;GO:0034654//nucleobase-containing compound biosynthetic process;GO:0044699//single-organism process;GO:0042440//pigment metabolic process;GO:0044271//cellular nitrogen compound biosynthetic process;GO:0044710//single-organism metabolic process;GO:0006144//purine nucleobase metabolic process;GO:0046112//nucleobas…	GO:0003824//catalytic activity;GO:0016740//transferase activity;GO:0016763//transferase activity, transferring pentosyl groups;GO:0016757//transferase activity, transferring glycosyl groups	GO:0044424//intracellular part;GO:0005623//cell;GO:0044464//cell part;GO:0005622//intracellular
Unigene0000536	2600	gi|255943027|ref|XP_002562282.1|	117	2e-26	Pc18g04490 [Penicillium rubens Wisconsin 54-1255]	--	--	--	--	--	--	--	--	--	--	--	--	--	--	-	-	-
Unigene0000537	1803	gi|326482997|gb|EGE07007.1|	929	0	BTB/POZ domain-containing protein [Trichophyton equinum CBS 127.97]	sp|Q12259|YL108_YEAST	109	4e-24	BTB/POZ domain-containing protein YLR108C OS=Saccharomyces cerevisiae (strain ATCC 204508 / S288c) GN=YLR108C PE=1 SV=1	--	--	--	--	--	--	--	--	--	--	GO:0016043//cellular component organization;GO:0071822//protein complex subunit organization;GO:0070271//protein complex biogenesis;GO:0043933//macromolecular complex subunit organization;GO:0044085//cellular component biogenesis;GO:0009987//cellular process;GO:0071840//cellular component organization or biogenesis;GO:0051259//protein oligomerization;GO:0065003//macromolecular complex assembly;GO…	GO:0043167//ion binding;GO:0043169//cation binding;GO:0005488//binding	-
Unigene0000538	11330	gi|326479903|gb|EGE03913.1|	1082	0	C3HC4 finger protein [Trichophyton equinum CBS 127.97]	sp|Q9SZ63|NUD14_ARATH	168	2e-43	Nudix hydrolase 14, chloroplastic OS=Arabidopsis thaliana GN=NUDT14 PE=1 SV=2	At4g11980	167	1e-43	KOG3041	Nucleoside diphosphate-sugar hydrolase of the MutT (NUDIX) family	--	--	--	--	--	-	GO:0046914//transition metal ion binding;GO:0043167//ion binding;GO:0005488//binding;GO:0046872//metal ion binding;GO:0043169//cation binding	-
Unigene0000539	3464	gi|326483864|gb|EGE07874.1|	1329	0	CHY zinc finger domain containing protein [Trichophyton equinum CBS 127.97]	sp|O60140|YNS9_SCHPO	191	2e-50	Uncharacterized protein C18H10.09 OS=Schizosaccharomyces pombe (strain 972 / ATCC 24843) GN=SPBC18H10.09 PE=3 SV=2	SPBC18H10.09	190	2e-51	KOG1940	Zn-finger protein	--	--	--	--	--	-	GO:0046872//metal ion binding;GO:0043167//ion binding;GO:0043169//cation binding;GO:0046914//transition metal ion binding;GO:0005488//binding	-
Unigene0000540	638	gi|326476426|gb|EGE00436.1|	222	2e-71	Cox19p [Trichophyton tonsurans CBS 112818]	sp|Q462Q7|COX19_PARBR	148	1e-43	Cytochrome c oxidase assembly protein COX19 OS=Paracoccidioides brasiliensis GN=COX19 PE=3 SV=1	YLL018c-a	83.6	7e-20	KOG3477	Putative cytochrome c oxidase, subunit COX19	K18183//cytochrome c oxidase assembly protein subunit 19	3e-43	148	pbn:PADG_01841	--	-	-	GO:0044464//cell part;GO:0005623//cell;GO:0005622//intracellular;GO:0044424//intracellular part
Unigene0000541	1576	gi|327302226|ref|XP_003235805.1|	407	3e-138	vacuolar protein sorting-associated protein 29 [Trichophyton rubrum CBS 118892]	sp|Q9UTI5|VPS29_SCHPO	216	2e-65	Vacuolar protein sorting-associated protein 29 OS=Schizosaccharomyces pombe (strain 972 / ATCC 24843) GN=vps29 PE=3 SV=1	SPAC15E1.06	216	3e-66	KOG3325	Membrane coat complex Retromer, subunit VPS29/PEP11	K18467//vacuolar protein sorting-associated protein 29	4e-136	400	tve:TRV_04605	ko04144//Endocytosis//Transport and catabolism//Cellular Processes	GO:0051234//establishment of localization;GO:0043170//macromolecule metabolic process;GO:0016192//vesicle-mediated transport;GO:0010467//gene expression;GO:0051179//localization;GO:0008152//metabolic process;GO:0071704//organic substance metabolic process;GO:0006810//transport	GO:0005198//structural molecule activity	GO:0005623//cell;GO:0044464//cell part;GO:0030529//intracellular ribonucleoprotein complex;GO:0005622//intracellular;GO:0044424//intracellular part;GO:0032991//macromolecular complex;GO:1990904//ribonucleoprotein complex;GO:0012505//endomembrane system
Unigene0000542	937	gi|607890027|gb|EZF30187.1|	411	5e-143	hypothetical protein H101_06172 [Trichophyton interdigitale H6]	--	--	--	--	--	--	--	--	--	--	--	--	--	--	-	-	-
Unigene0000543	939	--	--	--	--	--	--	--	--	--	--	--	--	--	--	--	--	--	--	-	-	-
Unigene0000544	662	gi|326471632|gb|EGD95641.1|	122	1e-32	transcriptional elongation regulator Elc1/Elongin C [Trichophyton tonsurans CBS 112818]	sp|Q9USX9|ELOC_SCHPO	58.5	4e-10	Elongin-C OS=Schizosaccharomyces pombe (strain 972 / ATCC 24843) GN=elc1 PE=3 SV=1	7302473	45.8	4e-11	KOG3473	RNA polymerase II transcription elongation factor Elongin/SIII, subunit elongin C	K03872//transcription elongation factor B, polypeptide 1	3e-24	99.8	pbl:PAAG_05166	ko04120//Ubiquitin mediated proteolysis//Folding, sorting and degradation//Genetic Information Processing	GO:0006508//proteolysis;GO:1901575//organic substance catabolic process;GO:0009057//macromolecule catabolic process;GO:1901576//organic substance biosynthetic process;GO:0043632//modification-dependent macromolecule catabolic process;GO:0044237//cellular metabolic process;GO:0009056//catabolic process;GO:0044248//cellular catabolic process;GO:0009987//cellular process;GO:0019941//modification-dep…	GO:1901363//heterocyclic compound binding;GO:0005488//binding;GO:0097159//organic cyclic compound binding;GO:0003676//nucleic acid binding;GO:0008135//translation factor activity, RNA binding;GO:0003723//RNA binding	-
Unigene0000545	1822	gi|303318096|ref|XP_003069050.1|	275	6e-85	Cytochrome b5-like Heme/Steroid binding domain containing protein [Coccidioides posadasii C735 delta SOWgp]	sp|Q7SC06|RS25_NEUCR	132	3e-35	40S ribosomal protein S25 OS=Neurospora crassa (strain ATCC 24698 / 74-OR23-1A / CBS 708.71 / DSM 1257 / FGSC 987) GN=rps-25 PE=3 SV=1	SPBC3D6.15	83.6	2e-18	KOG1767	40S ribosomal protein S25	--	--	--	--	--	-	GO:0046906//tetrapyrrole binding;GO:0005488//binding;GO:1901363//heterocyclic compound binding;GO:0097159//organic cyclic compound binding	-
Unigene0000546	1723	gi|327305955|ref|XP_003237669.1|	58.9	1e-16	hypothetical protein TERG_02385 [Trichophyton rubrum CBS 118892]	--	--	--	--	--	--	--	--	--	--	--	--	--	--	-	-	-
Unigene0000547	2078	gi|326469207|gb|EGD93216.1|	587	0	high osmolarity signaling protein Sho1 [Trichophyton tonsurans CBS 112818]	sp|D4DA58|SHO1_TRIVH	582	0	High osmolarity signaling protein SHO1 OS=Trichophyton verrucosum (strain HKI 0517) GN=SHO1 PE=3 SV=1	CE24991	50.4	6e-06	KOG0197	Tyrosine kinases	K11246//SHO1 osmosensor	0	582	tve:TRV_04002	ko04011//MAPK signaling pathway - yeast//Signal transduction//Environmental Information Processing	GO:0051716//cellular response to stimulus;GO:0009987//cellular process;GO:0007165//signal transduction;GO:0006950//response to stress;GO:0044699//single-organism process;GO:0007154//cell communication;GO:0065007//biological regulation;GO:0044700//single organism signaling;GO:0050896//response to stimulus;GO:0050794//regulation of cellular process;GO:0050789//regulation of biological process;GO:00…	-	GO:0016020//membrane;GO:0044464//cell part;GO:0030427//site of polarized growth;GO:0031224//intrinsic component of membrane;GO:0005623//cell;GO:0005933//cellular bud;GO:0044425//membrane part
Unigene0000548	838	gi|326484282|gb|EGE08292.1|	54.3	5e-07	hypothetical protein TEQG_07220 [Trichophyton equinum CBS 127.97]	--	--	--	--	--	--	--	--	--	--	--	--	--	--	-	-	-
Unigene0000549	2314	gi|358366985|dbj|GAA83605.1|	74.7	2e-11	C-14 sterol reductase [Aspergillus kawachii IFO 4308]	--	--	--	--	--	--	--	--	--	--	--	--	--	--	-	-	-
Unigene0000550	2127	gi|326481717|gb|EGE05727.1|	1194	0	capsule associated protein [Trichophyton equinum CBS 127.97]	sp|Q5K8R6|CXT1_CRYNJ	174	1e-44	Beta-1,2-xylosyltransferase 1 OS=Cryptococcus neoformans var. neoformans serotype D (strain JEC21 / ATCC MYA-565) GN=CXT1 PE=1 SV=1	7300921	55.5	3e-07	KOG2458	Endoplasmic reticulum protein EP58, contains filamin rod domain and KDEL motif	--	--	--	--	--	-	-	-
Unigene0000551	927	gi|594714008|gb|EXU96935.1|	131	3e-33	DUF3328 domain protein [Metarhizium robertsii]	--	--	--	--	--	--	--	--	--	--	--	--	--	--	-	-	-
Unigene0000552	631	gi|296813525|ref|XP_002847100.1|	273	2e-91	histone H3 [Arthroderma otae CBS 113480]	sp|P61834|H3_PENFN	253	1e-84	Histone H3 OS=Penicillium funiculosum GN=HHT1 PE=3 SV=2	YNL031c	248	2e-83	KOG1745	Histones H3 and H4	K11253//histone H3	4e-92	273	tve:TRV_03609	--	GO:0071840//cellular component organization or biogenesis;GO:0006996//organelle organization;GO:0009987//cellular process;GO:0006325//chromatin organization;GO:0034728//nucleosome organization;GO:0071824//protein-DNA complex subunit organization;GO:0051276//chromosome organization;GO:0071822//protein complex subunit organization;GO:0016043//cellular component organization;GO:0043933//macromolecul…	GO:0097159//organic cyclic compound binding;GO:0046983//protein dimerization activity;GO:0005515//protein binding;GO:0005488//binding;GO:1901363//heterocyclic compound binding;GO:0003676//nucleic acid binding	GO:0005694//chromosome;GO:0044446//intracellular organelle part;GO:0044422//organelle part;GO:0043232//intracellular non-membrane-bounded organelle;GO:0043228//non-membrane-bounded organelle;GO:0043226//organelle;GO:0005623//cell;GO:0000785//chromatin;GO:0044464//cell part;GO:0043229//intracellular organelle;GO:0044424//intracellular part;GO:0043231//intracellular membrane-bounded organelle;GO:00…
Unigene0000553	2112	gi|255941002|ref|XP_002561270.1|	259	4e-78	Pc16g09570 [Penicillium rubens Wisconsin 54-1255]	--	--	--	--	--	--	--	--	--	--	--	--	--	--	-	-	-
Unigene0000554	4528	gi|326484405|gb|EGE08415.1|	1095	0	F-box domain-containing protein [Trichophyton equinum CBS 127.97]	sp|Q8TG90|RIB3_MAGO7	291	6e-88	3,4-dihydroxy-2-butanone 4-phosphate synthase OS=Magnaporthe oryzae (strain 70-15 / ATCC MYA-4617 / FGSC 8958) GN=RIB3 PE=1 SV=1	SPBC23E6.06c	227	2e-66	KOG1284	Bifunctional GTP cyclohydrolase II/3,4-dihydroxy-2butanone-4-phosphate synthase	K03137//transcription initiation factor TFIIE subunit beta	0	607	tve:TRV_03988	ko03022//Basal transcription factors//Transcription//Genetic Information Processing	GO:0043603//cellular amide metabolic process;GO:0006518//peptide metabolic process;GO:0044249//cellular biosynthetic process;GO:0034645//cellular macromolecule biosynthetic process;GO:1901566//organonitrogen compound biosynthetic process;GO:0009987//cellular process;GO:0044763//single-organism cellular process;GO:0006351//transcription, DNA-templated;GO:0034641//cellular nitrogen compound metabol…	GO:0016830//carbon-carbon lyase activity;GO:0043169//cation binding;GO:1901363//heterocyclic compound binding;GO:0003723//RNA binding;GO:0097159//organic cyclic compound binding;GO:0043167//ion binding;GO:0016829//lyase activity;GO:0005488//binding;GO:0003676//nucleic acid binding;GO:0003824//catalytic activity;GO:0008135//translation factor activity, RNA binding	GO:0031981//nuclear lumen;GO:0005634//nucleus;GO:0044446//intracellular organelle part;GO:0031974//membrane-enclosed lumen;GO:0043231//intracellular membrane-bounded organelle;GO:0044424//intracellular part;GO:0005654//nucleoplasm;GO:0043229//intracellular organelle;GO:0070013//intracellular organelle lumen;GO:0044422//organelle part;GO:0043226//organelle;GO:0005622//intracellular;GO:0043233//org…
Unigene0000555	4289	gi|326474703|gb|EGD98712.1|	1219	0	MFS multidrug transporter [Trichophyton tonsurans CBS 112818]	sp|O59699|YN42_SCHPO	472	5e-149	Uncharacterized transporter C36.02c OS=Schizosaccharomyces pombe (strain 972 / ATCC 24843) GN=SPBC36.02c PE=3 SV=1	SPBC36.02c	472	8e-150	KOG0255	Synaptic vesicle transporter SVOP and related transporters (major facilitator superfamily)	K08157//MFS transporter, DHA1 family, multidrug resistance protein	0	1083	tve:TRV_04159	--	GO:0051179//localization;GO:0009987//cellular process;GO:0051234//establishment of localization;GO:0044699//single-organism process;GO:0044763//single-organism cellular process	GO:0005215//transporter activity;GO:0022857//transmembrane transporter activity	GO:0044425//membrane part;GO:0031224//intrinsic component of membrane;GO:0016020//membrane
Unigene0000556	787	gi|327298167|ref|XP_003233777.1|	286	1e-95	blasticidin-resistance protein [Trichophyton rubrum CBS 118892]	sp|P0C2P0|BSD_ASPTE	166	2e-49	Blasticidin-S deaminase OS=Aspergillus terreus GN=bsd PE=1 SV=1	Hs11386157	59.7	1e-10	KOG0833	Cytidine deaminase	--	--	--	--	--	GO:0044699//single-organism process;GO:0008152//metabolic process;GO:0044710//single-organism metabolic process;GO:0042221//response to chemical;GO:0009636//response to toxic substance;GO:0050896//response to stimulus	GO:0016787//hydrolase activity;GO:0043169//cation binding;GO:0005488//binding;GO:0046914//transition metal ion binding;GO:0016810//hydrolase activity, acting on carbon-nitrogen (but not peptide) bonds;GO:0016814//hydrolase activity, acting on carbon-nitrogen (but not peptide) bonds, in cyclic amidines;GO:0003824//catalytic activity;GO:0043167//ion binding;GO:0046872//metal ion binding	-
Unigene0000557	1905	gi|584417255|emb|CDM28965.1|	542	0	Protein kinase-like domain [Penicillium roqueforti FM164]	--	--	--	--	--	--	--	--	--	--	--	--	--	--	GO:0009636//response to toxic substance;GO:0050896//response to stimulus;GO:0042221//response to chemical	GO:0005488//binding;GO:0001883//purine nucleoside binding;GO:0097367//carbohydrate derivative binding;GO:0032549//ribonucleoside binding;GO:0032550//purine ribonucleoside binding;GO:0016740//transferase activity;GO:1901363//heterocyclic compound binding;GO:0001882//nucleoside binding;GO:0016772//transferase activity, transferring phosphorus-containing groups;GO:0097159//organic cyclic compound bi…	-
Unigene0000558	2036	gi|326477642|gb|EGE01652.1|	290	1e-110	CVNH domain-containing protein [Trichophyton equinum CBS 127.97]	sp|Q7S6U4|CVNH_NEUCR	49.7	9e-06	Cyanovirin-N homolog OS=Neurospora crassa (strain ATCC 24698 / 74-OR23-1A / CBS 708.71 / DSM 1257 / FGSC 987) GN=NCU05495 PE=1 SV=2	--	--	--	--	--	--	--	--	--	--	-	-	-
Unigene0000559	2302	gi|327297392|ref|XP_003233390.1|	706	0	transcription factor RfeF [Trichophyton rubrum CBS 118892]	--	--	--	--	--	--	--	--	--	--	--	--	--	--	-	GO:0097159//organic cyclic compound binding;GO:0036094//small molecule binding;GO:0005488//binding;GO:1901363//heterocyclic compound binding	-
Unigene0000560	2682	gi|327307796|ref|XP_003238589.1|	963	0	7-dehydrocholesterol reductase [Trichophyton rubrum CBS 118892]	sp|Q7SXF1|DHCR7_DANRE	382	4e-121	7-dehydrocholesterol reductase OS=Danio rerio GN=dhcr7 PE=2 SV=1	Hs4503321	361	8e-114	KOG1435	Sterol reductase/lamin B receptor	K00213//7-dehydrocholesterol reductase [EC:1.3.1.21]	0	558	aje:HCAG_02739	ko00100//Steroid biosynthesis//Lipid metabolism//Metabolism	GO:0008152//metabolic process;GO:0044699//single-organism process;GO:0044710//single-organism metabolic process	GO:0016491//oxidoreductase activity;GO:0003824//catalytic activity;GO:0016627//oxidoreductase activity, acting on the CH-CH group of donors	-
Unigene0000561	1635	gi|607971184|gb|EZG00627.1|	119	7e-47	hypothetical protein H106_08873 [Trichophyton rubrum CBS 735.88]	--	--	--	--	--	--	--	--	--	--	--	--	--	--	-	-	-
Unigene0000562	3969	gi|327294113|ref|XP_003231752.1|	1248	0	VHS domain-containing protein [Trichophyton rubrum CBS 118892]	sp|P38817|GGA2_YEAST	357	4e-107	ADP-ribosylation factor-binding protein GGA2 OS=Saccharomyces cerevisiae (strain ATCC 204508 / S288c) GN=GGA2 PE=1 SV=1	YHR108w	357	7e-108	KOG1087	Cytosolic sorting protein GGA2/TOM1	--	--	--	--	--	GO:0071702//organic substance transport;GO:0051179//localization;GO:0051234//establishment of localization;GO:0008104//protein localization;GO:0015031//protein transport;GO:0033036//macromolecule localization;GO:0006810//transport;GO:0045184//establishment of protein localization	-	GO:0030117//membrane coat;GO:0098796//membrane protein complex;GO:0044464//cell part;GO:0044425//membrane part;GO:0005622//intracellular;GO:0044424//intracellular part;GO:0043234//protein complex;GO:0005737//cytoplasm;GO:0030119//AP-type membrane coat adaptor complex;GO:0044444//cytoplasmic part;GO:0032991//macromolecular complex;GO:0048475//coated membrane;GO:0016020//membrane;GO:0005623//cell
Unigene0000563	732	gi|315054881|ref|XP_003176815.1|	59.3	6e-09	hypothetical protein MGYG_08910 [Microsporum gypseum CBS 118893]	--	--	--	--	--	--	--	--	--	--	--	--	--	--	-	-	-
Unigene0000564	721	--	--	--	--	--	--	--	--	--	--	--	--	--	--	--	--	--	--	-	-	-
Unigene0000565	1635	gi|326469606|gb|EGD93615.1|	447	1e-152	GDSL Lipase/Acylhydrolase [Trichophyton tonsurans CBS 112818]	sp|Q6NMR9|GDL84_ARATH	110	6e-26	GDSL esterase/lipase At5g45920 OS=Arabidopsis thaliana GN=At5g45920 PE=2 SV=1	At5g45920	110	8e-27	KOG3035	Isoamyl acetate-hydrolyzing esterase	--	--	--	--	--	-	GO:0003824//catalytic activity	-
Unigene0000566	1177	gi|326472336|gb|EGD96345.1|	153	3e-42	hypothetical protein TESG_08436 [Trichophyton tonsurans CBS 112818]	--	--	--	--	--	--	--	--	--	--	--	--	--	--	-	-	-
Unigene0000567	655	gi|326485588|gb|EGE09598.1|	169	1e-48	hypothetical protein TEQG_08862 [Trichophyton equinum CBS 127.97]	--	--	--	--	--	--	--	--	--	--	--	--	--	--	-	-	-
Unigene0000568	2297	gi|315055943|ref|XP_003177346.1|	1230	0	ubiquitin carboxyl-terminal hydrolase 21 [Microsporum gypseum CBS 118893]	sp|Q9UTT1|UBP21_SCHPO	393	1e-119	Ubiquitin carboxyl-terminal hydrolase 21 OS=Schizosaccharomyces pombe (strain 972 / ATCC 24843) GN=ubp21 PE=3 SV=2	SPBC713.02c	393	2e-120	KOG1863	Ubiquitin carboxyl-terminal hydrolase	K11838//ubiquitin carboxyl-terminal hydrolase 7 [EC:3.4.19.12]	0	1002	tve:TRV_08049	--	GO:0044260//cellular macromolecule metabolic process;GO:0044248//cellular catabolic process;GO:0044265//cellular macromolecule catabolic process;GO:0044237//cellular metabolic process;GO:0044257//cellular protein catabolic process;GO:0008152//metabolic process;GO:0019538//protein metabolic process;GO:0043170//macromolecule metabolic process;GO:0044267//cellular protein metabolic process;GO:004363…	GO:0016787//hydrolase activity;GO:0003824//catalytic activity	-
Unigene0000569	4599	gi|326469778|gb|EGD93787.1|	1489	0	serine/threonine protein kinase [Trichophyton tonsurans CBS 112818]	--	--	--	--	--	--	--	--	--	--	--	--	--	--	GO:0044237//cellular metabolic process;GO:0006796//phosphate-containing compound metabolic process;GO:0044267//cellular protein metabolic process;GO:0008152//metabolic process;GO:0043412//macromolecule modification;GO:0006793//phosphorus metabolic process;GO:0071704//organic substance metabolic process;GO:0044260//cellular macromolecule metabolic process;GO:0043170//macromolecule metabolic proces…	GO:1901363//heterocyclic compound binding;GO:0004672//protein kinase activity;GO:0001882//nucleoside binding;GO:0001883//purine nucleoside binding;GO:0016772//transferase activity, transferring phosphorus-containing groups;GO:0016740//transferase activity;GO:0032549//ribonucleoside binding;GO:0016301//kinase activity;GO:0016773//phosphotransferase activity, alcohol group as acceptor;GO:0032550//p…	-
Unigene0000570	8347	gi|326481857|gb|EGE05867.1|	3267	0	RNA polymerase II mediator complex component Srb8 [Trichophyton equinum CBS 127.97]	sp|Q1EAK2|SRB8_COCIM	1157	0	Mediator of RNA polymerase II transcription subunit 12 OS=Coccidioides immitis (strain RS) GN=SRB8 PE=3 SV=2	YCR081w	121	1e-26	KOG4522	RNA polymerase II transcription mediator	K15163//mediator of RNA polymerase II transcription subunit 12, fungi type	0	3084	tve:TRV_02044	--	GO:0080090//regulation of primary metabolic process;GO:0019219//regulation of nucleobase-containing compound metabolic process;GO:0031326//regulation of cellular biosynthetic process;GO:0060255//regulation of macromolecule metabolic process;GO:0050789//regulation of biological process;GO:0009889//regulation of biosynthetic process;GO:0031323//regulation of cellular metabolic process;GO:0019222//r…	GO:0000989//transcription factor activity, transcription factor binding;GO:0000988//transcription factor activity, protein binding;GO:0001076//transcription factor activity, RNA polymerase II transcription factor binding	GO:0043234//protein complex;GO:0032991//macromolecular complex
Unigene0000571	5868	gi|326477382|gb|EGE01392.1|	896	0	ankyrin repeat-containing protein [Trichophyton equinum CBS 127.97]	sp|Q9ULJ7|ANR50_HUMAN	179	8e-44	Ankyrin repeat domain-containing protein 50 OS=Homo sapiens GN=ANKRD50 PE=1 SV=4	Hs14731279	176	1e-44	KOG0504	FOG: Ankyrin repeat	--	--	--	--	--	-	-	-
Unigene0000572	2646	gi|302664582|ref|XP_003023920.1|	397	8e-128	CCAAT-binding transcription factor subunit HAPB [Trichophyton verrucosum HKI 0517]	sp|P24488|HAP2_SCHPO	120	6e-28	Transcriptional activator hap2 OS=Schizosaccharomyces pombe (strain 972 / ATCC 24843) GN=hap2 PE=3 SV=1	SPBC725.11c	120	1e-28	KOG1561	CCAAT-binding factor, subunit B (HAP2)	--	--	--	--	--	GO:0060255//regulation of macromolecule metabolic process;GO:0019222//regulation of metabolic process;GO:0065007//biological regulation;GO:0009987//cellular process;GO:0044237//cellular metabolic process;GO:0010468//regulation of gene expression;GO:0050789//regulation of biological process;GO:0008152//metabolic process;GO:0044238//primary metabolic process	GO:0001071//nucleic acid binding transcription factor activity	-
Unigene0000573	3075	gi|326474225|gb|EGD98234.1|	1198	0	isocitrate dehydrogenase [Trichophyton tonsurans CBS 112818]	sp|Q58991|AKSF_METJA	72	6e-12	Homoisocitrate dehydrogenase OS=Methanocaldococcus jannaschii (strain ATCC 43067 / DSM 2661 / JAL-1 / JCM 10045 / NBRC 100440) GN=aksF PE=1 SV=3	YIL094c	61.2	4e-09	KOG0785	Isocitrate dehydrogenase, alpha subunit	K00100//[EC:1.1.1.-]	0	563	afm:AFUA_6G03290	ko00650//Butanoate metabolism//Carbohydrate metabolism//Metabolism;ko00051//Fructose and mannose metabolism//Carbohydrate metabolism//Metabolism;ko00591//Linoleic acid metabolism//Lipid metabolism//Metabolism	GO:0008152//metabolic process;GO:0044710//single-organism metabolic process;GO:0044699//single-organism process	GO:0016614//oxidoreductase activity, acting on CH-OH group of donors;GO:0003824//catalytic activity;GO:0016491//oxidoreductase activity	-
Unigene0000574	906	gi|633047334|gb|KDB23849.1|	188	2e-57	hypothetical protein H109_04281 [Trichophyton interdigitale MR816]	--	--	--	--	--	--	--	--	--	--	--	--	--	--	-	-	-
Unigene0000575	4939	gi|326477405|gb|EGE01415.1|	551	1e-177	MFS transporter [Trichophyton equinum CBS 127.97]	sp|O74852|YQ92_SCHPO	113	9e-25	Uncharacterized MFS-type transporter C18.02 OS=Schizosaccharomyces pombe (strain 972 / ATCC 24843) GN=SPCC18.02 PE=3 SV=1	SPCC18.02	113	1e-25	KOG3764	Vesicular amine transporter	--	--	--	--	--	GO:0009987//cellular process;GO:0044699//single-organism process;GO:0044763//single-organism cellular process	-	GO:0031224//intrinsic component of membrane;GO:0016020//membrane;GO:0044425//membrane part
Unigene0000576	616	gi|607897127|gb|EZF35528.1|	224	2e-72	hypothetical protein H101_00946 [Trichophyton interdigitale H6]	--	--	--	--	--	--	--	--	--	--	--	--	--	--	-	-	-
Unigene0000577	1277	gi|261193038|ref|XP_002622925.1|	370	5e-122	inositol-pentakisphosphate 2-kinase [Blastomyces dermatitidis SLH14081]	sp|Q9USK0|IPK1_SCHPO	95.5	8e-20	Inositol-pentakisphosphate 2-kinase OS=Schizosaccharomyces pombe (strain 972 / ATCC 24843) GN=ipk1 PE=1 SV=1	--	--	--	--	--	--	--	--	--	--	GO:0008152//metabolic process;GO:0044237//cellular metabolic process;GO:0006796//phosphate-containing compound metabolic process;GO:0009987//cellular process;GO:0006793//phosphorus metabolic process	GO:0016301//kinase activity;GO:0016772//transferase activity, transferring phosphorus-containing groups;GO:0001883//purine nucleoside binding;GO:0001882//nucleoside binding;GO:0097159//organic cyclic compound binding;GO:0003824//catalytic activity;GO:0005488//binding;GO:0032550//purine ribonucleoside binding;GO:0097367//carbohydrate derivative binding;GO:0016740//transferase activity;GO:0036094//…	-
Unigene0000578	3156	gi|303310399|ref|XP_003065212.1|	577	0	Acyltransferase family protein [Coccidioides posadasii C735 delta SOWgp]	--	--	--	--	--	--	--	--	--	--	--	--	--	--	-	GO:0003824//catalytic activity;GO:0016746//transferase activity, transferring acyl groups;GO:0016740//transferase activity	-
Unigene0000579	2437	gi|861304179|gb|KMQ48275.1|	1242	0	XPG N-terminal [Trichophyton rubrum]	sp|Q8BMI4|GEN_MOUSE	93.6	3e-18	Flap endonuclease GEN homolog 1 OS=Mus musculus GN=Gen1 PE=2 SV=2	At1g01880	87.8	2e-17	KOG2519	5'-3' exonuclease	K15339//holliday junction resolvase YEN1 [EC:3.1.-.-]	0	1313	tve:TRV_01709	--	GO:0044237//cellular metabolic process;GO:0071704//organic substance metabolic process;GO:0009987//cellular process;GO:0006259//DNA metabolic process;GO:0044260//cellular macromolecule metabolic process;GO:1901360//organic cyclic compound metabolic process;GO:0090304//nucleic acid metabolic process;GO:0034641//cellular nitrogen compound metabolic process;GO:0006139//nucleobase-containing compound…	GO:0005488//binding;GO:0003824//catalytic activity;GO:0004518//nuclease activity;GO:0016788//hydrolase activity, acting on ester bonds;GO:0003676//nucleic acid binding;GO:1901363//heterocyclic compound binding;GO:0097159//organic cyclic compound binding;GO:0016787//hydrolase activity	-
Unigene0000580	2360	gi|326473655|gb|EGD97664.1|	766	0	prostatic spermine-binding protein [Trichophyton tonsurans CBS 112818]	sp|F1QBY1|NIPLB_DANRE	72	2e-11	Nipped-B-like protein B OS=Danio rerio GN=nipblb PE=2 SV=1	At5g16780	60.5	9e-09	KOG2217	U4/U6.U5 snRNP associated protein	--	--	--	--	--	-	-	-
Unigene0000581	2762	gi|303322288|ref|XP_003071137.1|	596	0	FAD dependent oxidoreductase family protein [Coccidioides posadasii C735 delta SOWgp]	sp|O74628|YQ53_SCHPO	57.4	2e-07	Uncharacterized oxidoreductase C162.03 OS=Schizosaccharomyces pombe (strain 972 / ATCC 24843) GN=SPCC162.03 PE=3 SV=1	SPCC162.03	57.4	4e-08	KOG1205	Predicted dehydrogenase	--	--	--	--	--	-	-	-
Unigene0000582	1205	gi|326473833|gb|EGD97842.1|	707	0	methyltransferase [Trichophyton tonsurans CBS 112818]	sp|Q5TEU4|NDUF5_HUMAN	259	5e-81	NADH dehydrogenase [ubiquinone] 1 alpha subcomplex assembly factor 5 OS=Homo sapiens GN=NDUFAF5 PE=1 SV=1	7303243	276	7e-89	KOG2940	Predicted methyltransferase	K18162//NADH dehydrogenase [ubiquinone] 1 alpha subcomplex assembly factor 5 [EC:2.1.1.-]	0	701	tve:TRV_04300	--	GO:0008152//metabolic process	GO:0003824//catalytic activity;GO:0016741//transferase activity, transferring one-carbon groups;GO:0016740//transferase activity	-
Unigene0000583	2412	gi|327309660|ref|XP_003239521.1|	155	6e-38	phosphotransferase [Trichophyton rubrum CBS 118892]	--	--	--	--	--	--	--	--	--	--	--	--	--	--	-	GO:0003824//catalytic activity;GO:0016740//transferase activity	-
Unigene0000584	3037	gi|607896746|gb|EZF35202.1|	1101	0	threonine synthase [Trichophyton interdigitale H6]	sp|Q42598|THRC_SCHPO	542	2e-180	Threonine synthase OS=Schizosaccharomyces pombe (strain 972 / ATCC 24843) GN=thrc PE=1 SV=1	SPAC9E9.06c	542	0	KOG2616	Pyridoxalphosphate-dependent enzyme/predicted threonine synthase	K01733//threonine synthase [EC:4.2.3.1]	0	1071	tve:TRV_02602	ko01230//Biosynthesis of amino acids//Global and Overview//Metabolism;ko00260//Glycine, serine and threonine metabolism//Amino acid metabolism//Metabolism;ko00750//Vitamin B6 metabolism//Metabolism of cofactors and vitamins//Metabolism	GO:0006082//organic acid metabolic process;GO:0044710//single-organism metabolic process;GO:0071704//organic substance metabolic process;GO:0044281//small molecule metabolic process;GO:0019752//carboxylic acid metabolic process;GO:0043436//oxoacid metabolic process;GO:0044699//single-organism process;GO:0008152//metabolic process;GO:0044763//single-organism cellular process;GO:0044237//cellular m…	GO:0043168//anion binding;GO:0005488//binding;GO:0043167//ion binding	-
Unigene0000585	2117	gi|326475825|gb|EGD99834.1|	614	0	COPII-coated vesicle protein [Trichophyton tonsurans CBS 112818]	sp|O74559|SURF4_SCHPO	252	1e-75	Surfeit locus protein 4 homolog OS=Schizosaccharomyces pombe (strain 972 / ATCC 24843) GN=SPCC970.06 PE=3 SV=1	SPCC970.06	252	2e-76	KOG3998	Putative cargo transport protein ERV29	--	--	--	--	--	GO:0051179//localization;GO:0046907//intracellular transport;GO:0051641//cellular localization;GO:0016482//cytoplasmic transport;GO:0006810//transport;GO:0051649//establishment of localization in cell;GO:0051234//establishment of localization	GO:0005515//protein binding;GO:0060090//binding, bridging;GO:0030674//protein binding, bridging;GO:0005488//binding	GO:0031410//cytoplasmic vesicle;GO:0044425//membrane part;GO:0043227//membrane-bounded organelle;GO:0005622//intracellular;GO:0012505//endomembrane system;GO:0005623//cell;GO:0016023//cytoplasmic, membrane-bounded vesicle;GO:0031988//membrane-bounded vesicle;GO:0043226//organelle;GO:0030133//transport vesicle;GO:0044424//intracellular part;GO:0043229//intracellular organelle;GO:0043231//intracell…
Unigene0000586	4283	gi|326478565|gb|EGE02575.1|	1064	0	allantoate permease [Trichophyton equinum CBS 127.97]	sp|O94491|YC7A_SCHPO	304	3e-89	Uncharacterized transporter C417.10 OS=Schizosaccharomyces pombe (strain 972 / ATCC 24843) GN=SPCC417.10 PE=3 SV=1	SPCC417.10	304	5e-90	KOG2533	Permease of the major facilitator superfamily	--	--	--	--	--	GO:0044763//single-organism cellular process;GO:0009987//cellular process;GO:0044699//single-organism process	-	GO:0031224//intrinsic component of membrane;GO:0044425//membrane part;GO:0016020//membrane
Unigene0000587	2134	gi|770303918|gb|KJK61973.1|	279	4e-84	TATA element modulatory factor 1 TATA binding [Aspergillus parasiticus SU-1]	--	--	--	--	--	--	--	--	--	--	--	--	--	--	-	-	-
Unigene0000588	2411	gi|296824234|ref|XP_002850618.1|	508	3e-169	mucin [Arthroderma otae CBS 113480]	--	--	--	--	--	--	--	--	--	--	--	--	--	--	-	-	-
Unigene0000589	4250	gi|326481630|gb|EGE05640.1|	719	0	TapA protein [Trichophyton equinum CBS 127.97]	sp|Q6C097|HEM3_YARLI	297	7e-89	Porphobilinogen deaminase OS=Yarrowia lipolytica (strain CLIB 122 / E 150) GN=HEM3 PE=3 SV=1	YDL205c	281	5e-84	KOG2892	Porphobilinogen deaminase	K01749//hydroxymethylbilane synthase [EC:2.5.1.61]	0	660	tve:TRV_03188	ko00860//Porphyrin and chlorophyll metabolism//Metabolism of cofactors and vitamins//Metabolism	GO:0044267//cellular protein metabolic process;GO:0043412//macromolecule modification;GO:0019538//protein metabolic process;GO:0044260//cellular macromolecule metabolic process;GO:0010646//regulation of cell communication;GO:0008152//metabolic process;GO:0050794//regulation of cellular process;GO:0071704//organic substance metabolic process;GO:0044238//primary metabolic process;GO:0006464//cellul…	GO:0016765//transferase activity, transferring alkyl or aryl (other than methyl) groups;GO:0003824//catalytic activity;GO:0016740//transferase activity;GO:0016787//hydrolase activity	-
Unigene0000590	2297	gi|326480089|gb|EGE04099.1|	629	0	impact family protein [Trichophyton equinum CBS 127.97]	sp|P25637|YIH1_YEAST	165	1e-44	Protein IMPACT homolog OS=Saccharomyces cerevisiae (strain ATCC 204508 / S288c) GN=YIH1 PE=1 SV=1	YCR059c	165	2e-45	KOG3299	Uncharacterized conserved protein	--	--	--	--	--	-	GO:0046872//metal ion binding;GO:0043169//cation binding;GO:0043167//ion binding;GO:0005488//binding	-
Unigene0000591	2402	gi|326472441|gb|EGD96450.1|	1308	0	FAD binding domain-containing protein [Trichophyton tonsurans CBS 112818]	sp|Q09744|YB63_SCHPO	412	3e-132	Uncharacterized FAD-binding protein C12C2.03c OS=Schizosaccharomyces pombe (strain 972 / ATCC 24843) GN=SPBC12C2.03c PE=3 SV=1	SPBC12C2.03c	412	5e-133	KOG1158	NADP/FAD dependent oxidoreductase	--	--	--	--	--	GO:0009894//regulation of catabolic process;GO:0010506//regulation of autophagy;GO:0019222//regulation of metabolic process;GO:0065007//biological regulation;GO:0044710//single-organism metabolic process;GO:0050794//regulation of cellular process;GO:0050789//regulation of biological process;GO:0044699//single-organism process;GO:0031329//regulation of cellular catabolic process;GO:0008152//metabo…	GO:0003824//catalytic activity	-
Unigene0000592	2866	gi|326471812|gb|EGD95821.1|	404	1e-131	mitochondrial import inner membrane translocase subunit Tim23 [Trichophyton tonsurans CBS 112818]	sp|Q9USM7|TIM23_SCHPO	213	1e-61	Mitochondrial import inner membrane translocase subunit tim23 OS=Schizosaccharomyces pombe (strain 972 / ATCC 24843) GN=tim23 PE=3 SV=1	SPCC16A11.09c	213	2e-62	KOG3324	Mitochondrial import inner membrane translocase, subunit TIM23	K17794//mitochondrial import inner membrane translocase subunit TIM23	8e-133	405	abe:ARB_00687	--	GO:0008104//protein localization;GO:0071702//organic substance transport;GO:0033036//macromolecule localization;GO:0006810//transport;GO:0045184//establishment of protein localization;GO:0051234//establishment of localization;GO:0015031//protein transport;GO:0051179//localization	GO:0008320//protein transmembrane transporter activity;GO:0005215//transporter activity;GO:0022884//macromolecule transmembrane transporter activity;GO:0022857//transmembrane transporter activity;GO:0022892//substrate-specific transporter activity;GO:0022891//substrate-specific transmembrane transporter activity;GO:0008565//protein transporter activity	GO:0032991//macromolecular complex;GO:0016020//membrane;GO:0044425//membrane part;GO:0043234//protein complex;GO:0031224//intrinsic component of membrane
Unigene0000593	1856	gi|327292644|ref|XP_003231020.1|	771	0	U1 small nuclear ribonucleoprotein [Trichophyton rubrum CBS 118892]	sp|O13829|RU17_SCHPO	174	5e-48	U1 small nuclear ribonucleoprotein 70 kDa homolog OS=Schizosaccharomyces pombe (strain 972 / ATCC 24843) GN=usp101 PE=1 SV=1	SPAC19A8.13	174	7e-49	KOG0113	U1 small nuclear ribonucleoprotein (RRM superfamily)	K11093//U1 small nuclear ribonucleoprotein 70kDa	3e-136	412	abe:ARB_03345	ko03040//Spliceosome//Transcription//Genetic Information Processing	-	GO:0003676//nucleic acid binding;GO:0036094//small molecule binding;GO:0005488//binding;GO:0097159//organic cyclic compound binding;GO:1901363//heterocyclic compound binding	GO:0019012//virion;GO:0043229//intracellular organelle;GO:0044422//organelle part;GO:1990904//ribonucleoprotein complex;GO:0044423//virion part;GO:0044464//cell part;GO:0030529//intracellular ribonucleoprotein complex;GO:0043226//organelle;GO:0005634//nucleus;GO:0044428//nuclear part;GO:0043227//membrane-bounded organelle;GO:0005622//intracellular;GO:0044424//intracellular part;GO:0043231//intrac…
Unigene0000594	2291	gi|326472357|gb|EGD96366.1|	1222	0	vacuolar protein sorting-associated protein 45 [Trichophyton tonsurans CBS 112818]	sp|P97390|VPS45_MOUSE	557	0	Vacuolar protein sorting-associated protein 45 OS=Mus musculus GN=Vps45 PE=1 SV=1	Hs18105063	548	0	KOG1299	Vacuolar sorting protein VPS45/Stt10 (Sec1 family)	--	--	--	--	--	GO:0016192//vesicle-mediated transport;GO:0051179//localization;GO:0044763//single-organism cellular process;GO:0006810//transport;GO:0048278//vesicle docking;GO:0009987//cellular process;GO:0044699//single-organism process;GO:0051234//establishment of localization;GO:0022406//membrane docking	-	-
Unigene0000595	2462	gi|315047598|ref|XP_003173174.1|	696	0	DNA replication regulator sld2 [Microsporum gypseum CBS 118893]	sp|Q5B8U0|SLD2_EMENI	194	1e-51	DNA replication regulator sld2 OS=Emericella nidulans (strain FGSC A4 / ATCC 38163 / CBS 112.46 / NRRL 194 / M139) GN=sld2 PE=3 SV=1	SPBC16G5.03	68.6	4e-12	KOG0800	FOG: Predicted E3 ubiquitin ligase	--	--	--	--	--	-	GO:0005488//binding;GO:0043169//cation binding;GO:0043167//ion binding;GO:0046914//transition metal ion binding;GO:0046872//metal ion binding	-
Unigene0000596	3536	gi|326484639|gb|EGE08649.1|	441	7e-143	phosphoglycerate mutase [Trichophyton equinum CBS 127.97]	sp|O94420|YQGD_SCHPO	80.1	1e-15	Probable phosphatase C1620.13 OS=Schizosaccharomyces pombe (strain 972 / ATCC 24843) GN=SPCC1620.13 PE=3 SV=1	SPCC1620.13	80.1	3e-16	KOG0235	Phosphoglycerate mutase	--	--	--	--	--	-	-	-
[truncated: 10,155 more rows]
