# Supplementary material for: Transcriptome sequencing and analysis of zinc-uptake-related genes in Trichophyton mentagrophytes
Source: BMC Genomics. 2017 Nov 21;18:888. doi: 10.1186/s12864-017-4284-3 (PMC5697147; doi:10.1186/s12864-017-4284-3)
Supplement: Supplementary file 5 — All DEGs. (XLSX 1503 kb) [file 12864_2017_4284_MOESM5_ESM.xlsx]

## Sheet: Norm-vs-Zn1000.genes.annot
id	Pvalue	FDR	significant	Description	Pathway	GO Component	GO Function	GO Process
Unigene0000004	0.0014299	0.00937302	yes	topoisomerase TRF4 [Trichophyton equinum CBS 127.97]	ko03018//RNA degradation//Folding, sorting and degradation//Genetic Information Processing	-	GO:0016740//transferase activity;GO:0016772//transferase activity, transferring phosphorus-containing groups;GO:0003824//catalytic activity	-
Unigene0000006	0.00252555	0.0141879	yes	PAB-dependent poly(A)-specific ribonuclease subunit PAN3 [Trichophyton tonsurans CBS 112818]	ko03018//RNA degradation//Folding, sorting and degradation//Genetic Information Processing	-	GO:0016740//transferase activity;GO:0016772//transferase activity, transferring phosphorus-containing groups;GO:0001882//nucleoside binding;GO:0097159//organic cyclic compound binding;GO:0032549//ribonucleoside binding;GO:0043167//ion binding;GO:0016301//kinase activity;GO:1901363//heterocyclic compound binding;GO:0001883//purine nucleoside binding;GO:0032550//purine ribonucleoside binding;GO:004…	GO:0008152//metabolic process;GO:0071704//organic substance metabolic process;GO:0036211//protein modification process;GO:0044237//cellular metabolic process;GO:0044260//cellular macromolecule metabolic process;GO:0009987//cellular process;GO:0043170//macromolecule metabolic process;GO:0019538//protein metabolic process;GO:0043412//macromolecule modification;GO:0006464//cellular protein modificat…
Unigene0000008	0.00150261	0.00967225	yes	60S ribosomal protein L28 [Byssochlamys spectabilis No. 5]	-	-	-	-
Unigene0000014	0.00610492	0.0278902	yes	5'-methylthioadenosine phosphorylase [Trichophyton tonsurans CBS 112818]	ko00270//Cysteine and methionine metabolism//Amino acid metabolism//Metabolism	GO:0043226//organelle;GO:0043227//membrane-bounded organelle;GO:0043231//intracellular membrane-bounded organelle;GO:0044464//cell part;GO:0043229//intracellular organelle;GO:0044424//intracellular part;GO:0005622//intracellular;GO:0005623//cell	GO:0016763//transferase activity, transferring pentosyl groups;GO:0016757//transferase activity, transferring glycosyl groups;GO:0004731//purine-nucleoside phosphorylase activity;GO:0003824//catalytic activity;GO:0016758//transferase activity, transferring hexosyl groups;GO:0016740//transferase activity	GO:0043094//cellular metabolic compound salvage;GO:0008652//cellular amino acid biosynthetic process;GO:0006139//nucleobase-containing compound metabolic process;GO:0018130//heterocycle biosynthetic process;GO:0072522//purine-containing compound biosynthetic process;GO:0071265//L-methionine biosynthetic process;GO:0009987//cellular process;GO:0044249//cellular biosynthetic process;GO:0046483//het…
Unigene0000024	0.00090493	0.00652621	yes	HHE domain-containing protein [Microsporum gypseum CBS 118893]	-	-	-	-
Unigene0000029	0.00377153	0.0192813	yes	YggS family pyridoxal phosphate enzyme [Trichophyton interdigitale H6]	-	GO:0044464//cell part;GO:0005622//intracellular;GO:0044424//intracellular part;GO:0005623//cell	-	-
Unigene0000031	7.43909e-06	0.000126831	yes	Ribosomal protein S5 2-like protein [Glarea lozoyensis ATCC 20868]	-	-	-	-
Unigene0000033	0.000407338	0.00349392	yes	hypothetical protein TRV_04797 [Trichophyton verrucosum HKI 0517]	-	-	-	-
Unigene0000042	1.90049e-07	5.04478e-06	yes	DUF1620 domain-containing protein [Trichophyton equinum CBS 127.97]	-	GO:0032991//macromolecular complex;GO:0043234//protein complex	-	-
Unigene0000063	3.5795e-05	0.000477445	yes	protein TOXD [Uncinocarpus reesii 1704]	-	-	-	-
Unigene0000064	0.00371708	0.0190272	yes	fungal Zn binuclear cluster domain-containing protein [Coccidioides immitis RS]	-	GO:0044464//cell part;GO:0043229//intracellular organelle;GO:0043231//intracellular membrane-bounded organelle;GO:0043227//membrane-bounded organelle;GO:0005622//intracellular;GO:0005623//cell;GO:0044424//intracellular part;GO:0043226//organelle	GO:0003700//transcription factor activity, sequence-specific DNA binding;GO:0046914//transition metal ion binding;GO:0046872//metal ion binding;GO:0005488//binding;GO:0043167//ion binding;GO:0001071//nucleic acid binding transcription factor activity;GO:0043169//cation binding	GO:2000112//regulation of cellular macromolecule biosynthetic process;GO:1903506//regulation of nucleic acid-templated transcription;GO:0050794//regulation of cellular process;GO:0031326//regulation of cellular biosynthetic process;GO:0080090//regulation of primary metabolic process;GO:0060255//regulation of macromolecule metabolic process;GO:0010556//regulation of macromolecule biosynthetic proc…
Unigene0000072	0.00597061	0.0273979	yes	hypothetical protein TESG_07205 [Trichophyton tonsurans CBS 112818]	-	-	-	-
Unigene0000078	0.00605618	0.0277312	yes	udp-galactose transporter [Trichophyton equinum CBS 127.97]	-	GO:0031090//organelle membrane;GO:0016020//membrane;GO:0043226//organelle;GO:0043227//membrane-bounded organelle;GO:0031224//intrinsic component of membrane;GO:0044425//membrane part;GO:0044422//organelle part	GO:0015215//nucleotide transmembrane transporter activity;GO:0015932//nucleobase-containing compound transmembrane transporter activity;GO:0015144//carbohydrate transmembrane transporter activity;GO:0015075//ion transmembrane transporter activity;GO:0005215//transporter activity;GO:0015293//symporter activity;GO:0022804//active transmembrane transporter activity;GO:0051119//sugar transmembrane tr…	GO:0071705//nitrogen compound transport;GO:0006862//nucleotide transport;GO:0015931//nucleobase-containing compound transport;GO:0044765//single-organism transport;GO:0051234//establishment of localization;GO:0071702//organic substance transport;GO:0006810//transport;GO:0051179//localization;GO:1902578//single-organism localization;GO:1901264//carbohydrate derivative transport;GO:0006811//ion tra…
Unigene0000083	5.3944e-05	0.000675604	yes	hypothetical protein H109_06028 [Trichophyton interdigitale MR816]	-	-	-	-
Unigene0000092	0.00224312	0.0130452	yes	NADPH oxidase [Trichophyton tonsurans CBS 112818]	ko04145//Phagosome//Transport and catabolism//Cellular Processes	GO:0031224//intrinsic component of membrane;GO:0016020//membrane;GO:0044425//membrane part	GO:0003824//catalytic activity	GO:0044699//single-organism process;GO:0008152//metabolic process;GO:0044710//single-organism metabolic process
Unigene0000093	0.0103358	0.0413278	yes	DNA-directed DNA polymerase theta [Trichophyton equinum CBS 127.97]	-	-	GO:1901363//heterocyclic compound binding;GO:0032549//ribonucleoside binding;GO:0003824//catalytic activity;GO:0034061//DNA polymerase activity;GO:0097159//organic cyclic compound binding;GO:0016772//transferase activity, transferring phosphorus-containing groups;GO:0001882//nucleoside binding;GO:0016817//hydrolase activity, acting on acid anhydrides;GO:0016462//pyrophosphatase activity;GO:001677…	GO:0009987//cellular process;GO:0006139//nucleobase-containing compound metabolic process;GO:0006725//cellular aromatic compound metabolic process;GO:0090304//nucleic acid metabolic process;GO:0043170//macromolecule metabolic process;GO:0046483//heterocycle metabolic process;GO:0071704//organic substance metabolic process;GO:0044237//cellular metabolic process;GO:1901360//organic cyclic compound …
Unigene0000097	0.000309682	0.00280255	yes	acetyltransferase [Trichophyton rubrum CBS 118892]	-	-	GO:0016746//transferase activity, transferring acyl groups;GO:0016747//transferase activity, transferring acyl groups other than amino-acyl groups;GO:0016740//transferase activity;GO:0003824//catalytic activity	-
Unigene0000099	0.00020402	0.002002	yes	NWD2 [Trichophyton equinum CBS 127.97]	-	-	GO:0008233//peptidase activity;GO:0003824//catalytic activity;GO:0016787//hydrolase activity;GO:0070011//peptidase activity, acting on L-amino acid peptides;GO:0004175//endopeptidase activity	GO:0043170//macromolecule metabolic process;GO:0019538//protein metabolic process;GO:0071704//organic substance metabolic process;GO:0044238//primary metabolic process;GO:0008152//metabolic process
Unigene0000101	0.00444796	0.0218306	yes	beta-lactamase [Trichophyton equinum CBS 127.97]	-	-	-	-
Unigene0000104	0.00230741	0.0133548	yes	SOK1 [Trichophyton equinum CBS 127.97]	-	-	-	-
Unigene0000105	0.00569501	0.0263588	yes	alcohol dehydrogenase [Trichophyton tonsurans CBS 112818]	ko00650//Butanoate metabolism//Carbohydrate metabolism//Metabolism;ko00051//Fructose and mannose metabolism//Carbohydrate metabolism//Metabolism;ko00591//Linoleic acid metabolism//Lipid metabolism//Metabolism	-	GO:0016740//transferase activity;GO:0003824//catalytic activity	GO:0044699//single-organism process;GO:0008152//metabolic process;GO:0044710//single-organism metabolic process
Unigene0000110	1.94527e-08	6.36999e-07	yes	gag-pol polyprotein [Aspergillus fumigatus Z5]	-	-	-	-
Unigene0000112	0.00318895	0.0168952	yes	gag-pol polyprotein [Aspergillus fumigatus Z5]	-	-	-	-
Unigene0000126	0.000246374	0.00233609	yes	hypothetical protein MGYG_09171 [Microsporum gypseum CBS 118893]	-	-	GO:0046872//metal ion binding;GO:0043169//cation binding;GO:0043167//ion binding;GO:0005488//binding	-
Unigene0000127	0.00207309	0.012275	yes	Pc20g01510 [Penicillium rubens Wisconsin 54-1255]	-	-	-	-
Unigene0000133	0.00469931	0.0227314	yes	pre-rRNA-processing protein PNO1 [Trichophyton tonsurans CBS 112818]	-	GO:0043226//organelle;GO:0043231//intracellular membrane-bounded organelle;GO:0043228//non-membrane-bounded organelle;GO:0043232//intracellular non-membrane-bounded organelle;GO:0044424//intracellular part;GO:0043229//intracellular organelle;GO:0005623//cell;GO:0043227//membrane-bounded organelle;GO:0005622//intracellular;GO:0044464//cell part	GO:0003676//nucleic acid binding;GO:0005488//binding;GO:0097159//organic cyclic compound binding;GO:1901363//heterocyclic compound binding	GO:0044085//cellular component biogenesis;GO:0071840//cellular component organization or biogenesis;GO:0022613//ribonucleoprotein complex biogenesis
Unigene0000137	0.000208974	0.00204475	yes	aureobasidin A resistance protein [Trichophyton equinum CBS 127.97]	-	-	-	-
Unigene0000139	0.010968	0.0433066	yes	hypothetical protein H100_04506 [Trichophyton rubrum MR850]	-	-	-	-
Unigene0000141	0.00872973	0.0366984	yes	hypothetical protein TESG_08526 [Trichophyton tonsurans CBS 112818]	-	-	-	-
Unigene0000150	0.000137475	0.0014525	yes	integral membrane protein [Trichophyton equinum CBS 127.97]	-	GO:0044425//membrane part;GO:0016020//membrane;GO:0031224//intrinsic component of membrane	GO:0005488//binding;GO:0043167//ion binding;GO:0016491//oxidoreductase activity;GO:0016705//oxidoreductase activity, acting on paired donors, with incorporation or reduction of molecular oxygen;GO:0003824//catalytic activity;GO:0043169//cation binding	GO:0044710//single-organism metabolic process;GO:0009987//cellular process;GO:0008152//metabolic process;GO:0044699//single-organism process;GO:0044763//single-organism cellular process
Unigene0000151	0.00670021	0.0299388	yes	serine/threonine protein kinase [Trichophyton interdigitale H6]	-	-	GO:0016773//phosphotransferase activity, alcohol group as acceptor;GO:0004672//protein kinase activity;GO:0097367//carbohydrate derivative binding;GO:0001883//purine nucleoside binding;GO:0016301//kinase activity;GO:0032549//ribonucleoside binding;GO:0001882//nucleoside binding;GO:0036094//small molecule binding;GO:0016772//transferase activity, transferring phosphorus-containing groups;GO:003255…	GO:0035556//intracellular signal transduction;GO:0065007//biological regulation;GO:0044267//cellular protein metabolic process;GO:0050789//regulation of biological process;GO:0023052//signaling;GO:0044260//cellular macromolecule metabolic process;GO:0006464//cellular protein modification process;GO:0050794//regulation of cellular process;GO:0044700//single organism signaling;GO:0043412//macromole…
Unigene0000154	0.00091654	0.00655265	yes	sulfonate biosynthesis enzyme [Trichophyton rubrum CBS 118892]	-	-	-	GO:0008152//metabolic process;GO:0009108//coenzyme biosynthetic process;GO:0009058//biosynthetic process;GO:0044237//cellular metabolic process;GO:0044249//cellular biosynthetic process;GO:0051186//cofactor metabolic process;GO:0006732//coenzyme metabolic process;GO:0009987//cellular process;GO:0051188//cofactor biosynthetic process
Unigene0000157	3.97137e-14	2.95757e-12	yes	6-phosphogluconate dehydrogenase (decarboxylating) [Trichophyton rubrum MR850]	ko01200//Carbon metabolism//Global and Overview//Metabolism;ko00480//Glutathione metabolism//Metabolism of other amino acids//Metabolism;ko00030//Pentose phosphate pathway//Carbohydrate metabolism//Metabolism	-	GO:0000166//nucleotide binding;GO:0097159//organic cyclic compound binding;GO:0005488//binding;GO:0016614//oxidoreductase activity, acting on CH-OH group of donors;GO:0048037//cofactor binding;GO:0016491//oxidoreductase activity;GO:1901363//heterocyclic compound binding;GO:0036094//small molecule binding;GO:0003824//catalytic activity;GO:1901265//nucleoside phosphate binding;GO:0016616//oxidoredu…	GO:0071704//organic substance metabolic process;GO:1901360//organic cyclic compound metabolic process;GO:1901564//organonitrogen compound metabolic process;GO:0055086//nucleobase-containing small molecule metabolic process;GO:0072524//pyridine-containing compound metabolic process;GO:0006139//nucleobase-containing compound metabolic process;GO:0019637//organophosphate metabolic process;GO:0009987…
Unigene0000161	2.14546e-16	2.15027e-14	yes	protein TAR1 [Kluyveromyces marxianus]	-	GO:0044424//intracellular part;GO:0005623//cell;GO:0005622//intracellular;GO:0043227//membrane-bounded organelle;GO:0043229//intracellular organelle;GO:0043231//intracellular membrane-bounded organelle;GO:0044464//cell part;GO:0043226//organelle	-	GO:0050789//regulation of biological process;GO:0043467//regulation of generation of precursor metabolites and energy;GO:0019222//regulation of metabolic process;GO:0050794//regulation of cellular process;GO:0031323//regulation of cellular metabolic process;GO:0065007//biological regulation
Unigene0000162	0.00201046	0.0120117	yes	nucleolar protein 58 [Trichophyton interdigitale H6]	ko03008//Ribosome biogenesis in eukaryotes//Translation//Genetic Information Processing	GO:0032991//macromolecular complex;GO:0044424//intracellular part;GO:0005622//intracellular;GO:0030684//preribosome;GO:0005623//cell;GO:0005732//small nucleolar ribonucleoprotein complex;GO:0043232//intracellular non-membrane-bounded organelle;GO:0043226//organelle;GO:0030529//intracellular ribonucleoprotein complex;GO:0043231//intracellular membrane-bounded organelle;GO:1990904//ribonucleoprotei…	GO:0003676//nucleic acid binding;GO:0097159//organic cyclic compound binding;GO:1901363//heterocyclic compound binding;GO:0005488//binding;GO:0003723//RNA binding	GO:0046483//heterocycle metabolic process;GO:0008152//metabolic process;GO:0006807//nitrogen compound metabolic process;GO:0016072//rRNA metabolic process;GO:0006396//RNA processing;GO:0009987//cellular process;GO:0006364//rRNA processing;GO:0071704//organic substance metabolic process;GO:0006725//cellular aromatic compound metabolic process;GO:0042254//ribosome biogenesis;GO:0006139//nucleobase-…
Unigene0000163	8.28857e-06	0.000138237	yes	--	-	-	-	-
Unigene0000164	0.000108392	0.00118398	yes	hypothetical protein TEQG_08266 [Trichophyton equinum CBS 127.97]	-	-	-	-
Unigene0000167	0.000466062	0.00389588	yes	--	-	-	-	-
Unigene0000169	0.0106429	0.0423347	yes	18S rRNA biogenesis protein RCL1 [Trichophyton interdigitale H6]	ko03008//Ribosome biogenesis in eukaryotes//Translation//Genetic Information Processing	GO:0043231//intracellular membrane-bounded organelle;GO:0005622//intracellular;GO:0043229//intracellular organelle;GO:0043232//intracellular non-membrane-bounded organelle;GO:0043226//organelle;GO:0005623//cell;GO:0044464//cell part;GO:0043228//non-membrane-bounded organelle;GO:0043227//membrane-bounded organelle;GO:0044424//intracellular part	GO:0030234//enzyme regulator activity;GO:0003824//catalytic activity;GO:0004518//nuclease activity;GO:0016788//hydrolase activity, acting on ester bonds;GO:0004519//endonuclease activity;GO:0098772//molecular function regulator;GO:0016787//hydrolase activity	GO:0016070//RNA metabolic process;GO:0006364//rRNA processing;GO:0050789//regulation of biological process;GO:0000479//endonucleolytic cleavage of tricistronic rRNA transcript (SSU-rRNA, 5.8S rRNA, LSU-rRNA);GO:0065007//biological regulation;GO:0022613//ribonucleoprotein complex biogenesis;GO:0048518//positive regulation of biological process;GO:0000469//cleavage involved in rRNA processing;GO:00…
Unigene0000171	0.0120408	0.0463981	yes	DNA-directed RNA polymerase III polypeptide [Trichophyton equinum CBS 127.97]	ko00230//Purine metabolism//Nucleotide metabolism//Metabolism;ko00240//Pyrimidine metabolism//Nucleotide metabolism//Metabolism;ko03020//RNA polymerase//Transcription//Genetic Information Processing	-	GO:0034062//RNA polymerase activity;GO:0016779//nucleotidyltransferase activity;GO:0003824//catalytic activity;GO:0016740//transferase activity;GO:0016772//transferase activity, transferring phosphorus-containing groups	GO:0044249//cellular biosynthetic process;GO:0044237//cellular metabolic process;GO:1901576//organic substance biosynthetic process;GO:0034645//cellular macromolecule biosynthetic process;GO:0009058//biosynthetic process;GO:0071704//organic substance metabolic process;GO:0043170//macromolecule metabolic process;GO:0009987//cellular process;GO:0044260//cellular macromolecule metabolic process;GO:0…
Unigene0000172	0.00301596	0.0162774	yes	--	-	-	-	-
Unigene0000174	7.36994e-25	3.59251e-22	yes	--	-	-	-	-
Unigene0000178	0.000314243	0.00283665	yes	hypothetical protein TEQG_08425 [Trichophyton equinum CBS 127.97]	-	-	-	-
Unigene0000179	4.66508e-05	0.000596997	yes	glycerate-and formate-dehydrogenase [Trichophyton equinum CBS 127.97]	-	-	GO:0036094//small molecule binding;GO:0097159//organic cyclic compound binding;GO:0003824//catalytic activity;GO:0005488//binding;GO:0016491//oxidoreductase activity;GO:0016614//oxidoreductase activity, acting on CH-OH group of donors;GO:0000166//nucleotide binding;GO:1901363//heterocyclic compound binding;GO:1901265//nucleoside phosphate binding	GO:0044699//single-organism process;GO:0008152//metabolic process;GO:0044710//single-organism metabolic process
Unigene0000181	6.15348e-16	5.78859e-14	yes	--	-	-	-	-
Unigene0000183	3.94461e-12	2.33713e-10	yes	--	-	-	-	-
Unigene0000184	0.00487477	0.0232756	yes	hypothetical protein TEQG_06360 [Trichophyton equinum CBS 127.97]	-	-	-	-
Unigene0000187	3.38761e-20	6.48727e-18	yes	hypothetical protein M408DRAFT_318969 [Serendipita vermifera MAFF 305830]	-	-	-	-
Unigene0000189	0.000124253	0.00133248	yes	cell division control protein Cdc48 [Trichophyton tonsurans CBS 112818]	ko04141//Protein processing in endoplasmic reticulum//Folding, sorting and degradation//Genetic Information Processing	-	GO:0003824//catalytic activity;GO:0032549//ribonucleoside binding;GO:0005488//binding;GO:0001882//nucleoside binding;GO:0036094//small molecule binding;GO:0001883//purine nucleoside binding;GO:0097367//carbohydrate derivative binding;GO:0032550//purine ribonucleoside binding;GO:1901363//heterocyclic compound binding;GO:0097159//organic cyclic compound binding	GO:0009987//cellular process;GO:0044763//single-organism cellular process;GO:0044699//single-organism process
Unigene0000194	0.00404534	0.0201684	yes	40S ribosomal protein S16 [Arthroderma otae CBS 113480]	ko03010//Ribosome//Translation//Genetic Information Processing	GO:0005622//intracellular;GO:0030529//intracellular ribonucleoprotein complex;GO:0032991//macromolecular complex;GO:1990904//ribonucleoprotein complex;GO:0044464//cell part;GO:0044424//intracellular part;GO:0005623//cell	GO:0005198//structural molecule activity	GO:0008152//metabolic process;GO:0071704//organic substance metabolic process;GO:0010467//gene expression;GO:0043170//macromolecule metabolic process
Unigene0000201	1.41603e-06	2.95438e-05	yes	rho GTPase activator [Trichophyton tonsurans CBS 112818]	-	GO:0005623//cell;GO:0044464//cell part	-	GO:0050789//regulation of biological process;GO:0050794//regulation of cellular process;GO:0065007//biological regulation
Unigene0000204	2.72353e-22	7.89382e-20	yes	permease, partial [Mucor ambiguus]	-	-	-	-
Unigene0000205	0.000111605	0.00121262	yes	O-methyltransferase [Trichophyton tonsurans CBS 112818]	-	-	GO:0016741//transferase activity, transferring one-carbon groups;GO:0008168//methyltransferase activity;GO:0016740//transferase activity;GO:0003824//catalytic activity	GO:0008152//metabolic process
Unigene0000208	1.40265e-10	6.74529e-09	yes	--	-	-	-	-
Unigene0000214	0.00906766	0.0378078	yes	--	-	-	-	-
Unigene0000215	1.01775e-14	8.20626e-13	yes	--	-	-	-	-
Unigene0000218	7.18131e-06	0.000122631	yes	hypothetical protein H100_03472 [Trichophyton rubrum MR850]	-	-	-	-
Unigene0000220	4.92538e-40	1.32049e-36	yes	hydrolase, partial [Mucor ambiguus]	-	-	-	-
Unigene0000221	6.05208e-05	0.00074515	yes	glycoside hydrolase family 28 protein [Cylindrobasidium torrendii FP15055 ss-10]	ko00500//Starch and sucrose metabolism//Carbohydrate metabolism//Metabolism;ko00040//Pentose and glucuronate interconversions//Carbohydrate metabolism//Metabolism	-	-	-
Unigene0000223	0.000665531	0.005202	yes	Pc16g06240 [Penicillium rubens Wisconsin 54-1255]	-	-	GO:0000166//nucleotide binding;GO:1901363//heterocyclic compound binding;GO:0097159//organic cyclic compound binding;GO:1901265//nucleoside phosphate binding;GO:0005488//binding;GO:0036094//small molecule binding	GO:0008152//metabolic process;GO:0044699//single-organism process;GO:0044710//single-organism metabolic process
Unigene0000226	0.000194888	0.00192981	yes	--	-	-	-	-
Unigene0000233	0.0048989	0.0233285	yes	serine/threonine protein kinase [Trichophyton tonsurans CBS 112818]	-	-	GO:0005488//binding;GO:0004672//protein kinase activity;GO:0016887//ATPase activity;GO:0036094//small molecule binding;GO:0042623//ATPase activity, coupled;GO:0016772//transferase activity, transferring phosphorus-containing groups;GO:0032550//purine ribonucleoside binding;GO:0016818//hydrolase activity, acting on acid anhydrides, in phosphorus-containing anhydrides;GO:0003824//catalytic activity…	GO:0043170//macromolecule metabolic process;GO:0044238//primary metabolic process;GO:0008152//metabolic process;GO:0009987//cellular process;GO:0036211//protein modification process;GO:0006793//phosphorus metabolic process;GO:0006796//phosphate-containing compound metabolic process;GO:0044260//cellular macromolecule metabolic process;GO:0006464//cellular protein modification process;GO:0071704//o…
Unigene0000237	0.0032146	0.0170071	yes	Zn-dependent hydrolase/oxidoreductase [Trichophyton equinum CBS 127.97]	-	-	GO:0003824//catalytic activity	GO:0008152//metabolic process
Unigene0000239	3.36065e-07	8.26597e-06	yes	CP2 transcription factor family protein [Coccidioides posadasii C735 delta SOWgp]	-	-	-	-
Unigene0000245	0.00809778	0.0346384	yes	pheromone-regulated membrane protein 6 [Coccidioides immitis RMSCC 2394]	-	-	-	-
Unigene0000247	3.32369e-05	0.000447779	yes	--	-	-	-	-
Unigene0000251	1.41167e-16	1.48419e-14	yes	--	-	-	-	-
Unigene0000257	3.31816e-16	3.29481e-14	yes	--	-	-	-	-
Unigene0000261	3.80252e-06	7.00656e-05	yes	acyl-activating enzyme 13 [Arthroderma otae CBS 113480]	ko00280//Valine, leucine and isoleucine degradation//Amino acid metabolism//Metabolism	-	-	-
Unigene0000267	0.00114589	0.00784819	yes	--	-	-	-	-
Unigene0000269	1.52521e-15	1.36303e-13	yes	--	-	-	-	-
Unigene0000271	7.57761e-06	0.00012858	yes	NmrA family protein [Trichophyton equinum CBS 127.97]	-	-	-	-
Unigene0000273	8.88544e-05	0.00101154	yes	ribosome assembly protein RRB1 [Trichophyton equinum CBS 127.97]	-	GO:0098796//membrane protein complex;GO:0044444//cytoplasmic part;GO:1990234//transferase complex;GO:0005789//endoplasmic reticulum membrane;GO:0005623//cell;GO:0044432//endoplasmic reticulum part;GO:0044464//cell part;GO:0043227//membrane-bounded organelle;GO:0031090//organelle membrane;GO:0043234//protein complex;GO:0043229//intracellular organelle;GO:0044446//intracellular organelle part;GO:00…	-	GO:0031327//negative regulation of cellular biosynthetic process;GO:0044699//single-organism process;GO:0048519//negative regulation of biological process;GO:0044763//single-organism cellular process;GO:0019222//regulation of metabolic process;GO:0042592//homeostatic process;GO:0009892//negative regulation of metabolic process;GO:0065008//regulation of biological quality;GO:0009987//cellular proc…
Unigene0000275	1.12363e-13	7.82452e-12	yes	--	-	-	-	-
Unigene0000285	0.0059027	0.027136	yes	hypothetical protein TESG_06474 [Trichophyton tonsurans CBS 112818]	-	-	-	-
Unigene0000290	0.00450422	0.0220462	yes	immunogenic protein [Arthroderma otae CBS 113480]	-	-	-	-
Unigene0000293	1.14523e-07	3.24048e-06	yes	HMG box protein [Microsporum gypseum CBS 118893]	-	-	-	-
Unigene0000297	6.30884e-05	0.000771448	yes	--	-	-	-	-
Unigene0000304	0.00828088	0.0352397	yes	--	-	-	-	-
Unigene0000307	8.28726e-08	2.42147e-06	yes	hypothetical protein TRV_05753 [Trichophyton verrucosum HKI 0517]	-	-	-	-
Unigene0000310	4.19267e-35	4.08747e-32	yes	--	-	-	-	-
Unigene0000312	0.00829075	0.0352557	yes	potassium/sodium efflux P-type ATPase, fungal-type [Trichophyton interdigitale H6]	-	GO:0031224//intrinsic component of membrane;GO:0044425//membrane part;GO:0016020//membrane	GO:0008324//cation transmembrane transporter activity;GO:0043167//ion binding;GO:0003824//catalytic activity;GO:0043169//cation binding;GO:1901363//heterocyclic compound binding;GO:0015075//ion transmembrane transporter activity;GO:0005215//transporter activity;GO:0032549//ribonucleoside binding;GO:0022891//substrate-specific transmembrane transporter activity;GO:0032550//purine ribonucleoside bi…	GO:0051179//localization;GO:0006811//ion transport;GO:1902578//single-organism localization;GO:0051234//establishment of localization;GO:0006810//transport;GO:0006812//cation transport;GO:0044699//single-organism process;GO:0044765//single-organism transport
Unigene0000318	0.00854254	0.0360618	yes	translation initiation factor eIF4E3 [Trichophyton tonsurans CBS 112818]	ko03013//RNA transport//Translation//Genetic Information Processing	GO:0005623//cell;GO:0044424//intracellular part;GO:0005622//intracellular;GO:0044464//cell part	GO:0005488//binding;GO:0003723//RNA binding;GO:0003676//nucleic acid binding;GO:1901363//heterocyclic compound binding;GO:0008135//translation factor activity, RNA binding;GO:0097159//organic cyclic compound binding	GO:0009987//cellular process;GO:0008152//metabolic process;GO:0043170//macromolecule metabolic process;GO:1901564//organonitrogen compound metabolic process;GO:0044260//cellular macromolecule metabolic process;GO:0034645//cellular macromolecule biosynthetic process;GO:1901566//organonitrogen compound biosynthetic process;GO:0044238//primary metabolic process;GO:0034641//cellular nitrogen compound…
Unigene0000321	0.0115456	0.044893	yes	cytochrome P450 monooxygenase [Trichophyton equinum CBS 127.97]	-	-	GO:1901363//heterocyclic compound binding;GO:0043169//cation binding;GO:0046872//metal ion binding;GO:0097159//organic cyclic compound binding;GO:0043167//ion binding;GO:0003824//catalytic activity;GO:0016491//oxidoreductase activity;GO:0046914//transition metal ion binding;GO:0005488//binding;GO:0046906//tetrapyrrole binding	GO:0044710//single-organism metabolic process;GO:0044699//single-organism process;GO:0008152//metabolic process
Unigene0000324	1.28513e-14	1.02087e-12	yes	TOS1 [Trichophyton equinum CBS 127.97]	-	-	-	-
Unigene0000326	8.59208e-06	0.000141538	yes	--	-	-	-	-
Unigene0000327	0.0091044	0.0379167	yes	serine/threonine protein kinase [Trichophyton equinum CBS 127.97]	-	-	GO:0016772//transferase activity, transferring phosphorus-containing groups;GO:0003824//catalytic activity;GO:0016773//phosphotransferase activity, alcohol group as acceptor;GO:0016740//transferase activity;GO:0004672//protein kinase activity;GO:0016301//kinase activity	GO:0008152//metabolic process;GO:0006464//cellular protein modification process;GO:0044237//cellular metabolic process;GO:0044260//cellular macromolecule metabolic process;GO:0044267//cellular protein metabolic process;GO:0006793//phosphorus metabolic process;GO:0009987//cellular process;GO:0044238//primary metabolic process;GO:0036211//protein modification process;GO:0006796//phosphate-containin…
Unigene0000331	0.00816847	0.0348443	yes	ribosome biogenesis protein RLP24 [Trichophyton rubrum CBS 118892]	ko03010//Ribosome//Translation//Genetic Information Processing	GO:1990904//ribonucleoprotein complex;GO:0044424//intracellular part;GO:0043231//intracellular membrane-bounded organelle;GO:0043226//organelle;GO:0043229//intracellular organelle;GO:0030684//preribosome;GO:0044464//cell part;GO:0043227//membrane-bounded organelle;GO:0043228//non-membrane-bounded organelle;GO:0005623//cell;GO:0043232//intracellular non-membrane-bounded organelle;GO:0030529//intra…	GO:0008047//enzyme activator activity;GO:0098772//molecular function regulator;GO:0030234//enzyme regulator activity	GO:0022618//ribonucleoprotein complex assembly;GO:0065009//regulation of molecular function;GO:0009987//cellular process;GO:0044085//cellular component biogenesis;GO:0051336//regulation of hydrolase activity;GO:0050790//regulation of catalytic activity;GO:0050789//regulation of biological process;GO:0019222//regulation of metabolic process;GO:0065007//biological regulation;GO:0071840//cellular co…
Unigene0000354	1.03079e-05	0.000167488	yes	C6 transcription factor [Trichophyton tonsurans CBS 112818]	-	GO:0043231//intracellular membrane-bounded organelle;GO:0005623//cell;GO:0043227//membrane-bounded organelle;GO:0043229//intracellular organelle;GO:0043226//organelle;GO:0044424//intracellular part;GO:0044464//cell part;GO:0005622//intracellular	GO:0043169//cation binding;GO:0046872//metal ion binding;GO:0003700//transcription factor activity, sequence-specific DNA binding;GO:0097159//organic cyclic compound binding;GO:0001071//nucleic acid binding transcription factor activity;GO:0003676//nucleic acid binding;GO:1901363//heterocyclic compound binding;GO:0046914//transition metal ion binding;GO:0005488//binding;GO:0043167//ion binding	GO:0065007//biological regulation;GO:0010468//regulation of gene expression;GO:1903506//regulation of nucleic acid-templated transcription;GO:0060255//regulation of macromolecule metabolic process;GO:0019219//regulation of nucleobase-containing compound metabolic process;GO:2000112//regulation of cellular macromolecule biosynthetic process;GO:2001141//regulation of RNA biosynthetic process;GO:001…
Unigene0000356	6.21843e-05	0.000763003	yes	U3 small nucleolar ribonucleoprotein IMP3 [Trichophyton tonsurans CBS 112818]	ko03008//Ribosome biogenesis in eukaryotes//Translation//Genetic Information Processing	GO:0019012//virion;GO:0032991//macromolecular complex;GO:0044423//virion part;GO:0005623//cell;GO:0044464//cell part	GO:0046914//transition metal ion binding;GO:0097159//organic cyclic compound binding;GO:0003676//nucleic acid binding;GO:0046872//metal ion binding;GO:0043169//cation binding;GO:0043167//ion binding;GO:0003723//RNA binding;GO:1901363//heterocyclic compound binding;GO:0005488//binding	-
Unigene0000367	0.011048	0.0435104	yes	specific RNA polymerase II transcription factor [Arthroderma otae CBS 113480]	-	-	GO:0005488//binding;GO:0043169//cation binding;GO:0043167//ion binding;GO:0097159//organic cyclic compound binding	-
Unigene0000368	6.74669e-05	0.000817531	yes	NAD-dependent formate dehydrogenase [Trichophyton tonsurans CBS 112818]	ko01200//Carbon metabolism//Global and Overview//Metabolism;ko00630//Glyoxylate and dicarboxylate metabolism//Carbohydrate metabolism//Metabolism;ko00680//Methane metabolism//Energy metabolism//Metabolism	GO:0044424//intracellular part;GO:0044464//cell part;GO:0005622//intracellular;GO:0044444//cytoplasmic part;GO:0005737//cytoplasm;GO:0005623//cell	GO:1901265//nucleoside phosphate binding;GO:0016491//oxidoreductase activity;GO:0036094//small molecule binding;GO:0016614//oxidoreductase activity, acting on CH-OH group of donors;GO:0016620//oxidoreductase activity, acting on the aldehyde or oxo group of donors, NAD or NADP as acceptor;GO:0003824//catalytic activity;GO:0000166//nucleotide binding;GO:1901363//heterocyclic compound binding;GO:001…	GO:0015942//formate metabolic process;GO:0009987//cellular process;GO:0006082//organic acid metabolic process;GO:0044237//cellular metabolic process;GO:0044699//single-organism process;GO:0008152//metabolic process;GO:0044281//small molecule metabolic process;GO:0044710//single-organism metabolic process;GO:0044763//single-organism cellular process;GO:0043436//oxoacid metabolic process;GO:0019752…
Unigene0000371	1.68886e-08	5.6573e-07	yes	hypothetical protein ARB_05399 [Arthroderma benhamiae CBS 112371]	-	-	-	-
Unigene0000379	5.47909e-05	0.000684025	yes	MFS transporter [Trichophyton tonsurans CBS 112818]	-	GO:0098796//membrane protein complex;GO:0044425//membrane part;GO:0033177//proton-transporting two-sector ATPase complex, proton-transporting domain;GO:0043234//protein complex;GO:0032991//macromolecular complex;GO:0016020//membrane;GO:0031224//intrinsic component of membrane;GO:0016469//proton-transporting two-sector ATPase complex	-	GO:1902578//single-organism localization;GO:0051234//establishment of localization;GO:0006811//ion transport;GO:0051179//localization;GO:0009987//cellular process;GO:0044763//single-organism cellular process;GO:0044699//single-organism process;GO:0055085//transmembrane transport;GO:0006810//transport;GO:0044765//single-organism transport
Unigene0000380	0.00428979	0.0211999	yes	eukaryotic translation initiation factor 2 subunit gamma [Trichophyton interdigitale MR816]	ko03013//RNA transport//Translation//Genetic Information Processing	-	GO:0001882//nucleoside binding;GO:0016787//hydrolase activity;GO:0016817//hydrolase activity, acting on acid anhydrides;GO:0008135//translation factor activity, RNA binding;GO:0036094//small molecule binding;GO:0001883//purine nucleoside binding;GO:0016818//hydrolase activity, acting on acid anhydrides, in phosphorus-containing anhydrides;GO:0003824//catalytic activity;GO:0017111//nucleoside-trip…	GO:0010467//gene expression;GO:0044271//cellular nitrogen compound biosynthetic process;GO:0006412//translation;GO:0044260//cellular macromolecule metabolic process;GO:1901576//organic substance biosynthetic process;GO:0044237//cellular metabolic process;GO:0019538//protein metabolic process;GO:0006518//peptide metabolic process;GO:0043170//macromolecule metabolic process;GO:0009987//cellular pro…
Unigene0000384	0.00687559	0.030595	yes	Triosephosphate isomerase [Penicillium solitum]	-	-	-	-
Unigene0000385	0.00322435	0.0170131	yes	hypothetical protein H101_06527 [Trichophyton interdigitale H6]	-	-	-	-
Unigene0000389	0.000363849	0.00319044	yes	similar to An15g03410 [Aspergillus kawachii IFO 4308]	-	-	-	-
Unigene0000394	8.1195e-05	0.000946452	yes	Pc13g14190 [Penicillium rubens Wisconsin 54-1255]	-	-	-	-
Unigene0000400	2.52436e-05	0.000355417	yes	2,3-cyclic-nucleotide 2-phosphodiesterase [Trichophyton equinum CBS 127.97]	-	-	GO:0003824//catalytic activity	GO:0006793//phosphorus metabolic process;GO:0009117//nucleotide metabolic process;GO:0006807//nitrogen compound metabolic process;GO:0044763//single-organism cellular process;GO:0044237//cellular metabolic process;GO:0006753//nucleoside phosphate metabolic process;GO:0006725//cellular aromatic compound metabolic process;GO:0006796//phosphate-containing compound metabolic process;GO:0071704//organ…
Unigene0000404	0.0024145	0.0137364	yes	NDT80 / PhoG like DNA-binding family protein [Arthroderma benhamiae CBS 112371]	ko04113//Meiosis - yeast//Cell growth and death//Cellular Processes	-	GO:1901363//heterocyclic compound binding;GO:0005488//binding;GO:0003676//nucleic acid binding;GO:0001071//nucleic acid binding transcription factor activity;GO:0097159//organic cyclic compound binding	GO:0010468//regulation of gene expression;GO:0019222//regulation of metabolic process;GO:0060255//regulation of macromolecule metabolic process;GO:0065007//biological regulation;GO:0050789//regulation of biological process
Unigene0000406	0.00419779	0.020822	yes	ABC transporter [Trichophyton tonsurans CBS 112818]	-	GO:0031224//intrinsic component of membrane;GO:0016020//membrane;GO:0044425//membrane part	GO:0015405//P-P-bond-hydrolysis-driven transmembrane transporter activity;GO:0097159//organic cyclic compound binding;GO:0001883//purine nucleoside binding;GO:0022857//transmembrane transporter activity;GO:0032549//ribonucleoside binding;GO:0036094//small molecule binding;GO:1901363//heterocyclic compound binding;GO:0016462//pyrophosphatase activity;GO:0097367//carbohydrate derivative binding;GO:…	GO:0044763//single-organism cellular process;GO:0051234//establishment of localization;GO:0051179//localization;GO:0044699//single-organism process;GO:0009987//cellular process
Unigene0000421	0.00118293	0.00803406	yes	bZIP transcription factor JlbA/IDI-4 [Arthroderma benhamiae CBS 112371]	-	-	GO:0003677//DNA binding;GO:0005488//binding;GO:0097159//organic cyclic compound binding;GO:1901363//heterocyclic compound binding;GO:0001071//nucleic acid binding transcription factor activity;GO:0003676//nucleic acid binding	GO:0050789//regulation of biological process;GO:0010468//regulation of gene expression;GO:0060255//regulation of macromolecule metabolic process;GO:0065007//biological regulation;GO:0019222//regulation of metabolic process
Unigene0000424	0.0112942	0.0441878	yes	sister chromatid cohesion acetyltransferase Eco1 [Trichophyton tonsurans CBS 112818]	ko00380//Tryptophan metabolism//Amino acid metabolism//Metabolism;ko00310//Lysine degradation//Amino acid metabolism//Metabolism;ko00071//Fatty acid degradation//Lipid metabolism//Metabolism	-	GO:0000166//nucleotide binding;GO:0016627//oxidoreductase activity, acting on the CH-CH group of donors;GO:0016491//oxidoreductase activity;GO:1901363//heterocyclic compound binding;GO:0036094//small molecule binding;GO:1901265//nucleoside phosphate binding;GO:0005488//binding;GO:0003824//catalytic activity;GO:0097159//organic cyclic compound binding	GO:0008152//metabolic process;GO:0044710//single-organism metabolic process;GO:0044699//single-organism process
Unigene0000426	3.78135e-05	0.000499399	yes	Pc22g05500 [Penicillium rubens Wisconsin 54-1255]	-	-	-	-
Unigene0000428	0.00305707	0.0164496	yes	pps1 dual specificty phosphatase [Trichophyton rubrum CBS 118892]	-	-	GO:0016740//transferase activity;GO:0016788//hydrolase activity, acting on ester bonds;GO:0042578//phosphoric ester hydrolase activity;GO:0016741//transferase activity, transferring one-carbon groups;GO:0016787//hydrolase activity;GO:0004721//phosphoprotein phosphatase activity;GO:0003824//catalytic activity;GO:0016791//phosphatase activity	GO:0006464//cellular protein modification process;GO:0009987//cellular process;GO:0016311//dephosphorylation;GO:0043412//macromolecule modification;GO:0019538//protein metabolic process;GO:0036211//protein modification process;GO:0006793//phosphorus metabolic process;GO:0044267//cellular protein metabolic process;GO:0044237//cellular metabolic process;GO:0008152//metabolic process;GO:0044238//pri…
Unigene0000430	0.00102493	0.00717453	yes	phosphatidylinositol-4-phosphate 5-kinase [Trichophyton tonsurans CBS 112818]	ko04144//Endocytosis//Transport and catabolism//Cellular Processes;ko04139//Regulation of mitophagy - yeast//Transport and catabolism//Cellular Processes;ko00562//Inositol phosphate metabolism//Carbohydrate metabolism//Metabolism;ko04070//Phosphatidylinositol signaling system//Signal transduction//Environmental Information Processing	-	GO:0097159//organic cyclic compound binding;GO:1901363//heterocyclic compound binding;GO:0001882//nucleoside binding;GO:0001883//purine nucleoside binding;GO:0032549//ribonucleoside binding;GO:0016301//kinase activity;GO:0016740//transferase activity;GO:0003824//catalytic activity;GO:0036094//small molecule binding;GO:0005488//binding;GO:0097367//carbohydrate derivative binding;GO:0016772//transf…	GO:0044699//single-organism process;GO:0044238//primary metabolic process;GO:0043170//macromolecule metabolic process;GO:0006629//lipid metabolic process;GO:0071704//organic substance metabolic process;GO:0044255//cellular lipid metabolic process;GO:0043412//macromolecule modification;GO:0006650//glycerophospholipid metabolic process;GO:0046486//glycerolipid metabolic process;GO:0044260//cellular…
Unigene0000436	8.54802e-06	0.000141103	yes	Pc18g02050 [Penicillium rubens Wisconsin 54-1255]	-	-	-	-
Unigene0000445	0.00161115	0.0102297	yes	RecName: Full=Extracellular metalloproteinase 4; AltName: Full=Fungalysin MEP4; Flags: Precursor [Arthroderma benhamiae]	-	GO:0005576//extracellular region;GO:0044421//extracellular region part	GO:0016787//hydrolase activity;GO:0070011//peptidase activity, acting on L-amino acid peptides;GO:0046872//metal ion binding;GO:0043167//ion binding;GO:0005488//binding;GO:0046914//transition metal ion binding;GO:0008233//peptidase activity;GO:0043169//cation binding;GO:0003824//catalytic activity;GO:0004175//endopeptidase activity	GO:0044238//primary metabolic process;GO:0071704//organic substance metabolic process;GO:0051704//multi-organism process;GO:0043170//macromolecule metabolic process;GO:0019538//protein metabolic process;GO:0008152//metabolic process
Unigene0000449	0.00106793	0.00739366	yes	Acyltransferase family protein [Coccidioides posadasii C735 delta SOWgp]	-	-	GO:0043167//ion binding;GO:0005488//binding;GO:0046872//metal ion binding;GO:0016740//transferase activity;GO:0003824//catalytic activity;GO:0043169//cation binding;GO:0016746//transferase activity, transferring acyl groups	GO:0031326//regulation of cellular biosynthetic process;GO:0009889//regulation of biosynthetic process;GO:0051252//regulation of RNA metabolic process;GO:0010556//regulation of macromolecule biosynthetic process;GO:0051171//regulation of nitrogen compound metabolic process;GO:0050794//regulation of cellular process;GO:0080090//regulation of primary metabolic process;GO:0060255//regulation of macr…
Unigene0000450	2.92839e-06	5.5681e-05	yes	phosphatase regulatory subunit family protein [Coccidioides posadasii C735 delta SOWgp]	-	-	-	-
Unigene0000452	0.00039434	0.00339925	yes	F-box protein [Trichophyton tonsurans CBS 112818]	-	-	-	-
Unigene0000461	0.00262354	0.0146383	yes	ATP-dependent RNA helicase DED1 [Trichophyton equinum CBS 127.97]	-	GO:0044444//cytoplasmic part;GO:0005622//intracellular;GO:0044424//intracellular part;GO:0043226//organelle;GO:0043231//intracellular membrane-bounded organelle;GO:0005737//cytoplasm;GO:0043229//intracellular organelle;GO:0005623//cell;GO:0043227//membrane-bounded organelle;GO:0044464//cell part	GO:0003676//nucleic acid binding;GO:0016887//ATPase activity;GO:1901363//heterocyclic compound binding;GO:0016818//hydrolase activity, acting on acid anhydrides, in phosphorus-containing anhydrides;GO:0001882//nucleoside binding;GO:0016817//hydrolase activity, acting on acid anhydrides;GO:0042623//ATPase activity, coupled;GO:0032550//purine ribonucleoside binding;GO:0032549//ribonucleoside bindin…	GO:0009059//macromolecule biosynthetic process;GO:0010467//gene expression;GO:0044699//single-organism process;GO:0050896//response to stimulus;GO:0043043//peptide biosynthetic process;GO:0006412//translation;GO:0009987//cellular process;GO:0044267//cellular protein metabolic process;GO:0065007//biological regulation;GO:0009058//biosynthetic process;GO:0060255//regulation of macromolecule metabol…
Unigene0000474	0.00641535	0.0289799	yes	CAMK protein kinase [Trichophyton interdigitale H6]	ko03010//Ribosome//Translation//Genetic Information Processing	GO:0043229//intracellular organelle;GO:0044391//ribosomal subunit;GO:0005737//cytoplasm;GO:0030529//intracellular ribonucleoprotein complex;GO:1990904//ribonucleoprotein complex;GO:0044464//cell part;GO:0043228//non-membrane-bounded organelle;GO:0044422//organelle part;GO:0005840//ribosome;GO:0032991//macromolecular complex;GO:0044444//cytoplasmic part;GO:0005622//intracellular;GO:0043232//intrac…	GO:0001883//purine nucleoside binding;GO:0001882//nucleoside binding;GO:0016740//transferase activity;GO:0036094//small molecule binding;GO:0005488//binding;GO:0097159//organic cyclic compound binding;GO:0003824//catalytic activity;GO:0004672//protein kinase activity;GO:0016772//transferase activity, transferring phosphorus-containing groups;GO:1901363//heterocyclic compound binding;GO:0032550//p…	GO:0071704//organic substance metabolic process;GO:0010467//gene expression;GO:0019538//protein metabolic process;GO:0036211//protein modification process;GO:0006796//phosphate-containing compound metabolic process;GO:0043412//macromolecule modification;GO:0043170//macromolecule metabolic process;GO:0009987//cellular process;GO:0044267//cellular protein metabolic process;GO:0044260//cellular macr…
Unigene0000476	0.00922719	0.0383834	yes	hexokinase [Trichophyton tonsurans CBS 112818]	ko01200//Carbon metabolism//Global and Overview//Metabolism;ko00520//Amino sugar and nucleotide sugar metabolism//Carbohydrate metabolism//Metabolism;ko00500//Starch and sucrose metabolism//Carbohydrate metabolism//Metabolism;ko00010//Glycolysis / Gluconeogenesis//Carbohydrate metabolism//Metabolism;ko00051//Fructose and mannose metabolism//Carbohydrate metabolism//Metabolism;ko00052//Galactose m…	-	GO:0032549//ribonucleoside binding;GO:0016740//transferase activity;GO:0005488//binding;GO:0001882//nucleoside binding;GO:0003676//nucleic acid binding;GO:0016773//phosphotransferase activity, alcohol group as acceptor;GO:0097159//organic cyclic compound binding;GO:0036094//small molecule binding;GO:0097367//carbohydrate derivative binding;GO:0001071//nucleic acid binding transcription factor act…	GO:0009987//cellular process;GO:0071704//organic substance metabolic process;GO:0044699//single-organism process;GO:0032787//monocarboxylic acid metabolic process;GO:0060255//regulation of macromolecule metabolic process;GO:0044710//single-organism metabolic process;GO:0044763//single-organism cellular process;GO:0043436//oxoacid metabolic process;GO:0006082//organic acid metabolic process;GO:001…
Unigene0000480	0.00038446	0.00333033	yes	bZIP transcription factor [Trichophyton tonsurans CBS 112818]	-	-	-	-
Unigene0000486	8.94569e-07	1.99032e-05	yes	C6 transcription factor [Trichophyton tonsurans CBS 112818]	-	GO:0043231//intracellular membrane-bounded organelle;GO:0005622//intracellular;GO:0043227//membrane-bounded organelle;GO:0043226//organelle;GO:0044464//cell part;GO:0044424//intracellular part;GO:0005623//cell;GO:0043229//intracellular organelle	GO:0003676//nucleic acid binding;GO:0005488//binding;GO:0001071//nucleic acid binding transcription factor activity;GO:0043167//ion binding;GO:0043169//cation binding;GO:0046914//transition metal ion binding;GO:1901363//heterocyclic compound binding;GO:0097159//organic cyclic compound binding;GO:0003700//transcription factor activity, sequence-specific DNA binding;GO:0046872//metal ion binding	GO:0006355//regulation of transcription, DNA-templated;GO:0010556//regulation of macromolecule biosynthetic process;GO:0080090//regulation of primary metabolic process;GO:0065007//biological regulation;GO:0060255//regulation of macromolecule metabolic process;GO:0031326//regulation of cellular biosynthetic process;GO:2000112//regulation of cellular macromolecule biosynthetic process;GO:2001141//r…
Unigene0000491	0.00849401	0.0359754	yes	2-deoxy-D-gluconate 3-dehydrogenase [Trichophyton interdigitale H6]	ko00040//Pentose and glucuronate interconversions//Carbohydrate metabolism//Metabolism	-	GO:0016491//oxidoreductase activity;GO:0016614//oxidoreductase activity, acting on CH-OH group of donors;GO:0016616//oxidoreductase activity, acting on the CH-OH group of donors, NAD or NADP as acceptor;GO:0003824//catalytic activity	GO:0044699//single-organism process;GO:0008152//metabolic process;GO:0044710//single-organism metabolic process
Unigene0000495	0.000570423	0.0045991	yes	ABC multidrug transporter [Trichophyton rubrum CBS 118892]	-	GO:0044425//membrane part;GO:0016020//membrane;GO:0031224//intrinsic component of membrane	GO:0032549//ribonucleoside binding;GO:0015405//P-P-bond-hydrolysis-driven transmembrane transporter activity;GO:0016462//pyrophosphatase activity;GO:0001882//nucleoside binding;GO:0022857//transmembrane transporter activity;GO:0022804//active transmembrane transporter activity;GO:0016787//hydrolase activity;GO:0097367//carbohydrate derivative binding;GO:0016817//hydrolase activity, acting on acid…	GO:0051179//localization;GO:0044763//single-organism cellular process;GO:0009987//cellular process;GO:0051234//establishment of localization;GO:0044699//single-organism process
Unigene0000497	6.10497e-05	0.000749939	yes	hypothetical protein H101_03213 [Trichophyton interdigitale H6]	-	-	-	-
Unigene0000502	0.000160796	0.00164356	yes	Eisosome protein 1 [Trichophyton rubrum]	-	GO:0016020//membrane;GO:0044425//membrane part;GO:0031224//intrinsic component of membrane	GO:0003824//catalytic activity;GO:0004175//endopeptidase activity;GO:0008233//peptidase activity;GO:0070011//peptidase activity, acting on L-amino acid peptides;GO:0016787//hydrolase activity	GO:0044699//single-organism process;GO:0044238//primary metabolic process;GO:0044763//single-organism cellular process;GO:0008152//metabolic process;GO:0019538//protein metabolic process;GO:0009987//cellular process;GO:0043170//macromolecule metabolic process;GO:0071704//organic substance metabolic process
Unigene0000507	0.000800094	0.00596262	yes	2-succinylbenzoate-CoA ligase [Trichophyton tonsurans CBS 112818]	-	-	GO:0003824//catalytic activity	-
Unigene0000508	0.000140694	0.00147777	yes	--	-	-	-	-
Unigene0000511	0.00105472	0.00734946	yes	DNA polymerase delta large chain [Byssochlamys spectabilis No. 5]	-	-	-	-
Unigene0000512	4.1298e-05	0.00053944	yes	hypothetical protein TEQG_06859 [Trichophyton equinum CBS 127.97]	-	-	-	-
Unigene0000516	0.000240262	0.00228825	yes	ubiquitin carboxyl-terminal hydrolase [Trichophyton tonsurans CBS 112818]	-	-	GO:0016787//hydrolase activity;GO:0003824//catalytic activity	GO:0043632//modification-dependent macromolecule catabolic process;GO:0044257//cellular protein catabolic process;GO:1901575//organic substance catabolic process;GO:0071704//organic substance metabolic process;GO:0044248//cellular catabolic process;GO:0019941//modification-dependent protein catabolic process;GO:0044238//primary metabolic process;GO:0043170//macromolecule metabolic process;GO:0009…
Unigene0000520	1.39393e-05	0.000215397	yes	cgi121 [Microsporum gypseum CBS 118893]	-	GO:0005622//intracellular;GO:0005623//cell;GO:0043227//membrane-bounded organelle;GO:0044444//cytoplasmic part;GO:0032991//macromolecular complex;GO:0043234//protein complex;GO:0005694//chromosome;GO:0043229//intracellular organelle;GO:0044464//cell part;GO:0044424//intracellular part;GO:0043226//organelle;GO:0043231//intracellular membrane-bounded organelle;GO:0043228//non-membrane-bounded organ…	-	GO:0031323//regulation of cellular metabolic process;GO:1902589//single-organism organelle organization;GO:0050789//regulation of biological process;GO:0065008//regulation of biological quality;GO:0019219//regulation of nucleobase-containing compound metabolic process;GO:0019222//regulation of metabolic process;GO:0010468//regulation of gene expression;GO:0006139//nucleobase-containing compound m…
Unigene0000527	5.758e-10	2.45035e-08	yes	hypothetical protein TEQG_07407 [Trichophyton equinum CBS 127.97]	-	-	-	-
Unigene0000530	0.000139481	0.0014679	yes	Pc12g01220 [Penicillium rubens Wisconsin 54-1255]	-	-	-	-
Unigene0000538	0.00682609	0.0303873	yes	C3HC4 finger protein [Trichophyton equinum CBS 127.97]	-	-	GO:0046914//transition metal ion binding;GO:0043167//ion binding;GO:0005488//binding;GO:0046872//metal ion binding;GO:0043169//cation binding	-
Unigene0000544	0.000884334	0.0064165	yes	transcriptional elongation regulator Elc1/Elongin C [Trichophyton tonsurans CBS 112818]	ko04120//Ubiquitin mediated proteolysis//Folding, sorting and degradation//Genetic Information Processing	-	GO:1901363//heterocyclic compound binding;GO:0005488//binding;GO:0097159//organic cyclic compound binding;GO:0003676//nucleic acid binding;GO:0008135//translation factor activity, RNA binding;GO:0003723//RNA binding	GO:0006508//proteolysis;GO:1901575//organic substance catabolic process;GO:0009057//macromolecule catabolic process;GO:1901576//organic substance biosynthetic process;GO:0043632//modification-dependent macromolecule catabolic process;GO:0044237//cellular metabolic process;GO:0009056//catabolic process;GO:0044248//cellular catabolic process;GO:0009987//cellular process;GO:0019941//modification-dep…
Unigene0000545	0.0109032	0.0430984	yes	Cytochrome b5-like Heme/Steroid binding domain containing protein [Coccidioides posadasii C735 delta SOWgp]	-	-	GO:0046906//tetrapyrrole binding;GO:0005488//binding;GO:1901363//heterocyclic compound binding;GO:0097159//organic cyclic compound binding	-
Unigene0000546	0.000866808	0.00630214	yes	hypothetical protein TERG_02385 [Trichophyton rubrum CBS 118892]	-	-	-	-
Unigene0000550	0.00181566	0.0111839	yes	capsule associated protein [Trichophyton equinum CBS 127.97]	-	-	-	-
Unigene0000552	0.00246825	0.0139902	yes	histone H3 [Arthroderma otae CBS 113480]	-	GO:0005694//chromosome;GO:0044446//intracellular organelle part;GO:0044422//organelle part;GO:0043232//intracellular non-membrane-bounded organelle;GO:0043228//non-membrane-bounded organelle;GO:0043226//organelle;GO:0005623//cell;GO:0000785//chromatin;GO:0044464//cell part;GO:0043229//intracellular organelle;GO:0044424//intracellular part;GO:0043231//intracellular membrane-bounded organelle;GO:00…	GO:0097159//organic cyclic compound binding;GO:0046983//protein dimerization activity;GO:0005515//protein binding;GO:0005488//binding;GO:1901363//heterocyclic compound binding;GO:0003676//nucleic acid binding	GO:0071840//cellular component organization or biogenesis;GO:0006996//organelle organization;GO:0009987//cellular process;GO:0006325//chromatin organization;GO:0034728//nucleosome organization;GO:0071824//protein-DNA complex subunit organization;GO:0051276//chromosome organization;GO:0071822//protein complex subunit organization;GO:0016043//cellular component organization;GO:0043933//macromolecul…
Unigene0000556	2.6832e-06	5.18461e-05	yes	blasticidin-resistance protein [Trichophyton rubrum CBS 118892]	-	-	GO:0016787//hydrolase activity;GO:0043169//cation binding;GO:0005488//binding;GO:0046914//transition metal ion binding;GO:0016810//hydrolase activity, acting on carbon-nitrogen (but not peptide) bonds;GO:0016814//hydrolase activity, acting on carbon-nitrogen (but not peptide) bonds, in cyclic amidines;GO:0003824//catalytic activity;GO:0043167//ion binding;GO:0046872//metal ion binding	GO:0044699//single-organism process;GO:0008152//metabolic process;GO:0044710//single-organism metabolic process;GO:0042221//response to chemical;GO:0009636//response to toxic substance;GO:0050896//response to stimulus
Unigene0000562	0.00382232	0.0194162	yes	VHS domain-containing protein [Trichophyton rubrum CBS 118892]	-	GO:0030117//membrane coat;GO:0098796//membrane protein complex;GO:0044464//cell part;GO:0044425//membrane part;GO:0005622//intracellular;GO:0044424//intracellular part;GO:0043234//protein complex;GO:0005737//cytoplasm;GO:0030119//AP-type membrane coat adaptor complex;GO:0044444//cytoplasmic part;GO:0032991//macromolecular complex;GO:0048475//coated membrane;GO:0016020//membrane;GO:0005623//cell	-	GO:0071702//organic substance transport;GO:0051179//localization;GO:0051234//establishment of localization;GO:0008104//protein localization;GO:0015031//protein transport;GO:0033036//macromolecule localization;GO:0006810//transport;GO:0045184//establishment of protein localization
Unigene0000567	1.50022e-26	9.46371e-24	yes	hypothetical protein TEQG_08862 [Trichophyton equinum CBS 127.97]	-	-	-	-
Unigene0000569	0.00298478	0.016164	yes	serine/threonine protein kinase [Trichophyton tonsurans CBS 112818]	-	-	GO:1901363//heterocyclic compound binding;GO:0004672//protein kinase activity;GO:0001882//nucleoside binding;GO:0001883//purine nucleoside binding;GO:0016772//transferase activity, transferring phosphorus-containing groups;GO:0016740//transferase activity;GO:0032549//ribonucleoside binding;GO:0016301//kinase activity;GO:0016773//phosphotransferase activity, alcohol group as acceptor;GO:0032550//p…	GO:0044237//cellular metabolic process;GO:0006796//phosphate-containing compound metabolic process;GO:0044267//cellular protein metabolic process;GO:0008152//metabolic process;GO:0043412//macromolecule modification;GO:0006793//phosphorus metabolic process;GO:0071704//organic substance metabolic process;GO:0044260//cellular macromolecule metabolic process;GO:0043170//macromolecule metabolic proces…
Unigene0000570	2.27956e-05	0.000326818	yes	RNA polymerase II mediator complex component Srb8 [Trichophyton equinum CBS 127.97]	-	GO:0043234//protein complex;GO:0032991//macromolecular complex	GO:0000989//transcription factor activity, transcription factor binding;GO:0000988//transcription factor activity, protein binding;GO:0001076//transcription factor activity, RNA polymerase II transcription factor binding	GO:0080090//regulation of primary metabolic process;GO:0019219//regulation of nucleobase-containing compound metabolic process;GO:0031326//regulation of cellular biosynthetic process;GO:0060255//regulation of macromolecule metabolic process;GO:0050789//regulation of biological process;GO:0009889//regulation of biosynthetic process;GO:0031323//regulation of cellular metabolic process;GO:0019222//r…
Unigene0000572	0.00350951	0.0181992	yes	CCAAT-binding transcription factor subunit HAPB [Trichophyton verrucosum HKI 0517]	-	-	GO:0001071//nucleic acid binding transcription factor activity	GO:0060255//regulation of macromolecule metabolic process;GO:0019222//regulation of metabolic process;GO:0065007//biological regulation;GO:0009987//cellular process;GO:0044237//cellular metabolic process;GO:0010468//regulation of gene expression;GO:0050789//regulation of biological process;GO:0008152//metabolic process;GO:0044238//primary metabolic process
Unigene0000573	0.00780361	0.0336223	yes	isocitrate dehydrogenase [Trichophyton tonsurans CBS 112818]	ko00650//Butanoate metabolism//Carbohydrate metabolism//Metabolism;ko00051//Fructose and mannose metabolism//Carbohydrate metabolism//Metabolism;ko00591//Linoleic acid metabolism//Lipid metabolism//Metabolism	-	GO:0016614//oxidoreductase activity, acting on CH-OH group of donors;GO:0003824//catalytic activity;GO:0016491//oxidoreductase activity	GO:0008152//metabolic process;GO:0044710//single-organism metabolic process;GO:0044699//single-organism process
Unigene0000574	4.13274e-09	1.55507e-07	yes	hypothetical protein H109_04281 [Trichophyton interdigitale MR816]	-	-	-	-
Unigene0000583	1.32279e-08	4.47497e-07	yes	phosphotransferase [Trichophyton rubrum CBS 118892]	-	-	GO:0003824//catalytic activity;GO:0016740//transferase activity	-
Unigene0000587	7.0964e-06	0.000121568	yes	TATA element modulatory factor 1 TATA binding [Aspergillus parasiticus SU-1]	-	-	-	-
Unigene0000588	0.000193617	0.00192077	yes	mucin [Arthroderma otae CBS 113480]	-	-	-	-
Unigene0000590	0.0128519	0.0487066	yes	impact family protein [Trichophyton equinum CBS 127.97]	-	-	GO:0046872//metal ion binding;GO:0043169//cation binding;GO:0043167//ion binding;GO:0005488//binding	-
Unigene0000592	0.000674782	0.00524531	yes	mitochondrial import inner membrane translocase subunit Tim23 [Trichophyton tonsurans CBS 112818]	-	GO:0032991//macromolecular complex;GO:0016020//membrane;GO:0044425//membrane part;GO:0043234//protein complex;GO:0031224//intrinsic component of membrane	GO:0008320//protein transmembrane transporter activity;GO:0005215//transporter activity;GO:0022884//macromolecule transmembrane transporter activity;GO:0022857//transmembrane transporter activity;GO:0022892//substrate-specific transporter activity;GO:0022891//substrate-specific transmembrane transporter activity;GO:0008565//protein transporter activity	GO:0008104//protein localization;GO:0071702//organic substance transport;GO:0033036//macromolecule localization;GO:0006810//transport;GO:0045184//establishment of protein localization;GO:0051234//establishment of localization;GO:0015031//protein transport;GO:0051179//localization
Unigene0000599	0.000131409	0.00139666	yes	SfgA protein [Trichophyton equinum CBS 127.97]	-	GO:0043226//organelle;GO:0005622//intracellular;GO:0044424//intracellular part;GO:0044464//cell part;GO:0043229//intracellular organelle;GO:0043231//intracellular membrane-bounded organelle;GO:0005623//cell;GO:0043227//membrane-bounded organelle	GO:0046872//metal ion binding;GO:0043167//ion binding;GO:0003700//transcription factor activity, sequence-specific DNA binding;GO:0005488//binding;GO:0046914//transition metal ion binding;GO:0001071//nucleic acid binding transcription factor activity;GO:0043169//cation binding	GO:0065007//biological regulation;GO:2000112//regulation of cellular macromolecule biosynthetic process;GO:0019222//regulation of metabolic process;GO:0019219//regulation of nucleobase-containing compound metabolic process;GO:0010556//regulation of macromolecule biosynthetic process;GO:0051252//regulation of RNA metabolic process;GO:0009889//regulation of biosynthetic process;GO:0006355//regulati…
Unigene0000604	0.000822623	0.00606629	yes	acyl-CoA dehydrogenase [Trichophyton tonsurans CBS 112818]	-	-	GO:1901265//nucleoside phosphate binding;GO:0036094//small molecule binding;GO:0016491//oxidoreductase activity;GO:0016627//oxidoreductase activity, acting on the CH-CH group of donors;GO:0003824//catalytic activity;GO:1901363//heterocyclic compound binding;GO:0097159//organic cyclic compound binding;GO:0000166//nucleotide binding;GO:0005488//binding	GO:0044710//single-organism metabolic process;GO:0044699//single-organism process;GO:0008152//metabolic process
Unigene0000605	2.3272e-06	4.6046e-05	yes	DNA ligase I [Trichophyton equinum CBS 127.97]	ko03030//DNA replication//Replication and repair//Genetic Information Processing;ko03420//Nucleotide excision repair//Replication and repair//Genetic Information Processing;ko03430//Mismatch repair//Replication and repair//Genetic Information Processing;ko03410//Base excision repair//Replication and repair//Genetic Information Processing	GO:0043226//organelle;GO:0043231//intracellular membrane-bounded organelle;GO:0043229//intracellular organelle;GO:0005623//cell;GO:0044424//intracellular part;GO:0043227//membrane-bounded organelle;GO:0005622//intracellular;GO:0044464//cell part	GO:0003824//catalytic activity;GO:0036094//small molecule binding;GO:0001883//purine nucleoside binding;GO:0003676//nucleic acid binding;GO:0032549//ribonucleoside binding;GO:0032550//purine ribonucleoside binding;GO:0003909//DNA ligase activity;GO:0097159//organic cyclic compound binding;GO:0005488//binding;GO:0016874//ligase activity;GO:0001882//nucleoside binding;GO:0016886//ligase activity, f…	GO:0006725//cellular aromatic compound metabolic process;GO:0009987//cellular process;GO:0044238//primary metabolic process;GO:1901360//organic cyclic compound metabolic process;GO:0090304//nucleic acid metabolic process;GO:0006259//DNA metabolic process;GO:0046483//heterocycle metabolic process;GO:0043170//macromolecule metabolic process;GO:0006266//DNA ligation;GO:0044237//cellular metabolic pr…
Unigene0000607	0.0092014	0.038291	yes	thermoresistant gluconokinase [Trichophyton tonsurans CBS 112818]	ko01200//Carbon metabolism//Global and Overview//Metabolism;ko00030//Pentose phosphate pathway//Carbohydrate metabolism//Metabolism	-	GO:0016407//acetyltransferase activity;GO:0003824//catalytic activity;GO:0016747//transferase activity, transferring acyl groups other than amino-acyl groups;GO:0016740//transferase activity;GO:0016746//transferase activity, transferring acyl groups;GO:0016772//transferase activity, transferring phosphorus-containing groups	GO:0009987//cellular process;GO:0044238//primary metabolic process;GO:0006793//phosphorus metabolic process;GO:0006796//phosphate-containing compound metabolic process;GO:0008152//metabolic process;GO:0044237//cellular metabolic process
Unigene0000615	0.00146193	0.00946724	yes	LPS glycosyltransferase [Trichophyton equinum CBS 127.97]	-	-	GO:0003824//catalytic activity	-
Unigene0000617	0.00381813	0.0194162	yes	integral membrane channel protein [Trichophyton equinum CBS 127.97]	-	GO:0031224//intrinsic component of membrane;GO:0016020//membrane;GO:0044425//membrane part	GO:0005215//transporter activity;GO:0022857//transmembrane transporter activity;GO:0022891//substrate-specific transmembrane transporter activity;GO:0015075//ion transmembrane transporter activity;GO:0022892//substrate-specific transporter activity	GO:0051234//establishment of localization;GO:0009987//cellular process;GO:1902578//single-organism localization;GO:0044699//single-organism process;GO:0044763//single-organism cellular process;GO:0051179//localization;GO:0044765//single-organism transport;GO:0006810//transport;GO:0006811//ion transport
Unigene0000619	0.00116703	0.00795121	yes	MFS monosaccharide transporter [Trichophyton equinum CBS 127.97]	-	GO:0044425//membrane part;GO:0016020//membrane;GO:0031224//intrinsic component of membrane	-	GO:0009987//cellular process;GO:0044763//single-organism cellular process;GO:0044699//single-organism process
Unigene0000621	0.0114454	0.0446165	yes	telomere silencing protein zds1 [Trichophyton equinum CBS 127.97]	-	-	-	-
Unigene0000628	0.00943091	0.038869	yes	MFS nicotinic acid transporter Tna1 [Trichophyton equinum CBS 127.97]	-	GO:0016020//membrane;GO:0031224//intrinsic component of membrane;GO:0044425//membrane part	-	GO:0044763//single-organism cellular process;GO:0009987//cellular process;GO:0044699//single-organism process
Unigene0000632	0.000105044	0.00115598	yes	FMN-binding split barrel-like protein [Penicillium expansum]	-	-	GO:0097367//carbohydrate derivative binding;GO:0000166//nucleotide binding;GO:0003824//catalytic activity;GO:0097159//organic cyclic compound binding;GO:0005488//binding;GO:0032553//ribonucleotide binding;GO:0036094//small molecule binding;GO:1901363//heterocyclic compound binding;GO:1901265//nucleoside phosphate binding	GO:0008152//metabolic process;GO:0044699//single-organism process;GO:0044710//single-organism metabolic process
Unigene0000633	0.00152997	0.00980131	yes	RNA recognition domain-containing protein family protein [Microsporum gypseum CBS 118893]	-	-	GO:0005488//binding;GO:0036094//small molecule binding;GO:0097159//organic cyclic compound binding	-
Unigene0000634	0.0119704	0.046193	yes	thioesterase [Trichophyton equinum CBS 127.97]	-	-	-	-
Unigene0000637	3.30866e-10	1.49085e-08	yes	--	-	-	-	-
Unigene0000638	2.55441e-07	6.56919e-06	yes	extracellular proline-glycine rich protein, partial [Trichophyton verrucosum HKI 0517]	-	-	-	-
Unigene0000639	0.00013352	0.00141489	yes	Ser/Thr protein phosphatase family protein [Trichophyton verrucosum HKI 0517]	ko03010//Ribosome//Translation//Genetic Information Processing	GO:0043229//intracellular organelle;GO:0043228//non-membrane-bounded organelle;GO:0043232//intracellular non-membrane-bounded organelle;GO:0005840//ribosome;GO:0005623//cell;GO:0044464//cell part;GO:0043226//organelle;GO:0044446//intracellular organelle part;GO:0032991//macromolecular complex;GO:0030529//intracellular ribonucleoprotein complex;GO:0005622//intracellular;GO:0005737//cytoplasm;GO:19…	GO:0003824//catalytic activity;GO:0005198//structural molecule activity	GO:0010467//gene expression;GO:0071704//organic substance metabolic process;GO:0008152//metabolic process;GO:0043170//macromolecule metabolic process
Unigene0000641	9.72172e-09	3.34153e-07	yes	6-phosphogluconate dehydrogenase [Trichophyton equinum CBS 127.97]	-	-	GO:0036094//small molecule binding;GO:0016614//oxidoreductase activity, acting on CH-OH group of donors;GO:0097159//organic cyclic compound binding;GO:0048037//cofactor binding;GO:0003824//catalytic activity;GO:0000166//nucleotide binding;GO:0005488//binding;GO:0016616//oxidoreductase activity, acting on the CH-OH group of donors, NAD or NADP as acceptor;GO:0016491//oxidoreductase activity;GO:190…	GO:0006753//nucleoside phosphate metabolic process;GO:0006733//oxidoreduction coenzyme metabolic process;GO:0046496//nicotinamide nucleotide metabolic process;GO:0072524//pyridine-containing compound metabolic process;GO:0008152//metabolic process;GO:0034641//cellular nitrogen compound metabolic process;GO:0044763//single-organism cellular process;GO:0071704//organic substance metabolic process;G…
Unigene0000642	0.00100988	0.00709964	yes	hypothetical protein H101_08009 [Trichophyton interdigitale H6]	-	-	-	-
Unigene0000646	7.66747e-09	2.71373e-07	yes	annexin A7 [Trichophyton equinum CBS 127.97]	-	-	GO:0005488//binding;GO:0046872//metal ion binding;GO:0043169//cation binding;GO:0008289//lipid binding;GO:0043167//ion binding;GO:0043168//anion binding;GO:0005543//phospholipid binding	-
Unigene0000647	0.00906476	0.0378078	yes	E3 ubiquitin-protein ligase bre1 [Trichophyton tonsurans CBS 112818]	-	-	GO:0043169//cation binding;GO:0046914//transition metal ion binding;GO:0005488//binding;GO:0046872//metal ion binding;GO:0003824//catalytic activity;GO:0043167//ion binding	-
Unigene0000651	2.01578e-05	0.000292916	yes	zinc finger protein 32 [Microsporum gypseum CBS 118893]	-	-	GO:0043169//cation binding;GO:0043167//ion binding;GO:0097159//organic cyclic compound binding;GO:0003676//nucleic acid binding;GO:1901363//heterocyclic compound binding;GO:0005488//binding	-
Unigene0000654	0.00536802	0.0251492	yes	choriogenin Hminor [Arthroderma otae CBS 113480]	-	-	-	-
Unigene0000655	1.39594e-06	2.91814e-05	yes	similar to An01g13480 [Aspergillus kawachii IFO 4308]	-	-	-	-
Unigene0000657	0.000535511	0.00435062	yes	similar to An02g11860 [Aspergillus kawachii IFO 4308]	-	-	-	-
Unigene0000661	0.00829755	0.0352557	yes	--	-	-	-	-
Unigene0000665	6.75758e-17	7.32003e-15	yes	--	-	-	-	-
Unigene0000666	3.10075e-05	0.000423598	yes	G protein signaling domain-containing protein regulator [Microsporum gypseum CBS 118893]	-	-	-	GO:0009968//negative regulation of signal transduction;GO:0050794//regulation of cellular process;GO:0048583//regulation of response to stimulus;GO:0023057//negative regulation of signaling;GO:0048585//negative regulation of response to stimulus;GO:0010646//regulation of cell communication;GO:0050789//regulation of biological process;GO:0045744//negative regulation of G-protein coupled receptor p…
Unigene0000667	0.00286482	0.0157147	yes	hsp70-like protein [Microsporum gypseum CBS 118893]	-	-	GO:1901363//heterocyclic compound binding;GO:0032550//purine ribonucleoside binding;GO:0005488//binding;GO:0097367//carbohydrate derivative binding;GO:0097159//organic cyclic compound binding;GO:0001882//nucleoside binding;GO:0032549//ribonucleoside binding;GO:0001883//purine nucleoside binding;GO:0036094//small molecule binding	-
Unigene0000669	0.00313339	0.0166938	yes	similar to An02g09000 [Aspergillus kawachii IFO 4308]	-	-	-	-
Unigene0000672	0.0049029	0.0233372	yes	cell polarity protein [Trichophyton tonsurans CBS 112818]	-	-	-	-
Unigene0000677	1.6168e-05	0.000244895	yes	DnaJ domain-containing protein [Trichophyton equinum CBS 127.97]	-	-	-	-
Unigene0000679	0.00328544	0.0172626	yes	mitochondrial methylglutaconyl-CoA hydratase [Trichophyton tonsurans CBS 112818]	ko00280//Valine, leucine and isoleucine degradation//Amino acid metabolism//Metabolism	-	GO:0016836//hydro-lyase activity;GO:0003824//catalytic activity;GO:0016835//carbon-oxygen lyase activity;GO:0016829//lyase activity	-
Unigene0000680	1.37991e-09	5.64816e-08	yes	--	-	-	-	-
Unigene0000683	3.15623e-14	2.38362e-12	yes	--	-	-	-	-
Unigene0000686	7.89173e-05	0.000925068	yes	salicylate hydroxylase [Trichophyton equinum CBS 127.97]	-	-	GO:0003824//catalytic activity	GO:0044699//single-organism process;GO:0044710//single-organism metabolic process;GO:0008152//metabolic process
Unigene0000689	0.00831545	0.0353168	yes	Pc13g13380 [Penicillium rubens Wisconsin 54-1255]	-	-	GO:0022857//transmembrane transporter activity;GO:0022891//substrate-specific transmembrane transporter activity;GO:0008324//cation transmembrane transporter activity;GO:0022892//substrate-specific transporter activity;GO:0005215//transporter activity;GO:0022890//inorganic cation transmembrane transporter activity;GO:0015075//ion transmembrane transporter activity	GO:0051234//establishment of localization;GO:0044699//single-organism process;GO:0006812//cation transport;GO:0051179//localization;GO:1902578//single-organism localization;GO:0044763//single-organism cellular process;GO:0006810//transport;GO:0044765//single-organism transport;GO:0006811//ion transport;GO:0009987//cellular process
Unigene0000692	4.83062e-12	2.83079e-10	yes	--	-	-	-	-
Unigene0000695	0.00591142	0.0271611	yes	CAF1 family ribonuclease [Trichophyton tonsurans CBS 112818]	-	GO:0043229//intracellular organelle;GO:0005622//intracellular;GO:0044464//cell part;GO:0043227//membrane-bounded organelle;GO:0005623//cell;GO:0043226//organelle;GO:0016020//membrane;GO:0043231//intracellular membrane-bounded organelle;GO:0044424//intracellular part	GO:0003676//nucleic acid binding;GO:0005488//binding;GO:1901363//heterocyclic compound binding;GO:0097159//organic cyclic compound binding	GO:0051234//establishment of localization;GO:0044237//cellular metabolic process;GO:0008152//metabolic process;GO:0009987//cellular process;GO:0051179//localization
Unigene0000697	0.00454917	0.0221616	yes	conserved serine-rich protein [Arthroderma benhamiae CBS 112371]	-	-	-	-
Unigene0000698	0.00151732	0.00974357	yes	WD domain-containing protein [Trichophyton tonsurans CBS 112818]	ko03013//RNA transport//Translation//Genetic Information Processing;ko03040//Spliceosome//Transcription//Genetic Information Processing;ko03015//mRNA surveillance pathway//Translation//Genetic Information Processing	-	GO:0001883//purine nucleoside binding;GO:0008135//translation factor activity, RNA binding;GO:0032550//purine ribonucleoside binding;GO:0016462//pyrophosphatase activity;GO:0017111//nucleoside-triphosphatase activity;GO:0003676//nucleic acid binding;GO:0005488//binding;GO:0016818//hydrolase activity, acting on acid anhydrides, in phosphorus-containing anhydrides;GO:0003723//RNA binding;GO:0003824…	GO:1901564//organonitrogen compound metabolic process;GO:0044249//cellular biosynthetic process;GO:0043043//peptide biosynthetic process;GO:0071704//organic substance metabolic process;GO:0044260//cellular macromolecule metabolic process;GO:0010467//gene expression;GO:0044267//cellular protein metabolic process;GO:1901576//organic substance biosynthetic process;GO:0034645//cellular macromolecule …
Unigene0000699	0.00555175	0.0258143	yes	--	-	-	-	-
Unigene0000700	2.10662e-11	1.12395e-09	yes	metalloprotease [Trichophyton equinum CBS 127.97]	-	-	GO:0070011//peptidase activity, acting on L-amino acid peptides;GO:0043169//cation binding;GO:0016787//hydrolase activity;GO:0005488//binding;GO:0003824//catalytic activity;GO:0046914//transition metal ion binding;GO:0046872//metal ion binding;GO:0043167//ion binding;GO:0008233//peptidase activity	GO:0051704//multi-organism process;GO:0019538//protein metabolic process;GO:0043170//macromolecule metabolic process;GO:0008152//metabolic process;GO:0044238//primary metabolic process;GO:0071704//organic substance metabolic process
Unigene0000702	0.0101072	0.0406105	yes	kinesin [Aspergillus kawachii IFO 4308]	-	-	-	-
Unigene0000703	0.0115508	0.0448969	yes	hypothetical protein HL42_2598 [Trichophyton rubrum]	-	-	-	-
Unigene0000705	0.00402656	0.0201028	yes	GDP/GTP exchange factor Sec2p [Trichophyton tonsurans CBS 112818]	-	-	-	-
Unigene0000714	0.00152598	0.00978161	yes	--	-	-	-	-
Unigene0000719	5.27206e-07	1.23714e-05	yes	uncharacterized WD repeat-containing protein C27B12.05 [Neosartorya udagawae]	-	-	-	-
Unigene0000722	0.00487477	0.0232756	yes	--	-	-	-	-
Unigene0000727	0.00982742	0.0397545	yes	--	-	-	-	-
Unigene0000730	7.6539e-06	0.000129305	yes	Pc13g08980 [Penicillium rubens Wisconsin 54-1255]	-	-	-	-
Unigene0000731	2.56616e-05	0.000359263	yes	Pc13g08980 [Penicillium rubens Wisconsin 54-1255]	-	-	-	-
Unigene0000732	0.00173776	0.0107659	yes	Vps52/Sac2 family protein [Trichophyton equinum CBS 127.97]	-	GO:0043229//intracellular organelle;GO:0043226//organelle;GO:0043231//intracellular membrane-bounded organelle;GO:0044464//cell part;GO:0005622//intracellular;GO:0044424//intracellular part;GO:0043227//membrane-bounded organelle;GO:0005623//cell	GO:0003824//catalytic activity	GO:0051234//establishment of localization;GO:0046907//intracellular transport;GO:0044765//single-organism transport;GO:0008152//metabolic process;GO:0006810//transport;GO:0051641//cellular localization;GO:0051179//localization;GO:1902582//single-organism intracellular transport;GO:0044710//single-organism metabolic process;GO:0016192//vesicle-mediated transport;GO:0051649//establishment of locali…
Unigene0000741	0.00671674	0.0299752	yes	6-methylsalicylic acid synthase [Trichophyton equinum CBS 127.97]	-	-	GO:0036094//small molecule binding;GO:0003824//catalytic activity;GO:0005488//binding;GO:0019842//vitamin binding	-
Unigene0000743	0.0122021	0.0469185	yes	phosphoribosylamine-glycine ligase [Trichophyton interdigitale H6]	ko00230//Purine metabolism//Nucleotide metabolism//Metabolism	GO:0044464//cell part;GO:0005622//intracellular;GO:0005623//cell;GO:0044424//intracellular part	GO:0036094//small molecule binding;GO:0097367//carbohydrate derivative binding;GO:0016879//ligase activity, forming carbon-nitrogen bonds;GO:0016882//cyclo-ligase activity;GO:0043167//ion binding;GO:0016874//ligase activity;GO:0032549//ribonucleoside binding;GO:0005488//binding;GO:0043169//cation binding;GO:0001882//nucleoside binding;GO:0097159//organic cyclic compound binding;GO:0032550//purine…	GO:0009126//purine nucleoside monophosphate metabolic process;GO:0034641//cellular nitrogen compound metabolic process;GO:0006163//purine nucleotide metabolic process;GO:0009127//purine nucleoside monophosphate biosynthetic process;GO:0006164//purine nucleotide biosynthetic process;GO:0006188//IMP biosynthetic process;GO:0009167//purine ribonucleoside monophosphate metabolic process;GO:0072521//p…
Unigene0000747	0.00431119	0.0212762	yes	ornithine carbamoyltransferase, mitochondrial [Trichophyton interdigitale H6]	ko01230//Biosynthesis of amino acids//Global and Overview//Metabolism;ko00220//Arginine biosynthesis//Amino acid metabolism//Metabolism	-	GO:0003824//catalytic activity;GO:0036094//small molecule binding;GO:0016743//carboxyl- or carbamoyltransferase activity;GO:0005488//binding;GO:0043167//ion binding;GO:0043168//anion binding;GO:0031406//carboxylic acid binding;GO:0016740//transferase activity;GO:0043177//organic acid binding;GO:0016741//transferase activity, transferring one-carbon groups	GO:1901564//organonitrogen compound metabolic process;GO:0006807//nitrogen compound metabolic process;GO:0071704//organic substance metabolic process;GO:0044281//small molecule metabolic process;GO:0009987//cellular process;GO:0006082//organic acid metabolic process;GO:0019752//carboxylic acid metabolic process;GO:0044710//single-organism metabolic process;GO:0044699//single-organism process;GO:0…
Unigene0000755	0.00247685	0.0140241	yes	forkhead transcription factor [Trichophyton tonsurans CBS 112818]	-	-	GO:1901363//heterocyclic compound binding;GO:0097159//organic cyclic compound binding;GO:0003677//DNA binding;GO:0003676//nucleic acid binding;GO:0005488//binding;GO:0001071//nucleic acid binding transcription factor activity	GO:0019222//regulation of metabolic process;GO:0010468//regulation of gene expression;GO:0050789//regulation of biological process;GO:0060255//regulation of macromolecule metabolic process;GO:0065007//biological regulation
Unigene0000762	0.0125573	0.0478041	yes	MFS multidrug transporter [Trichophyton tonsurans CBS 112818]	-	GO:0016020//membrane;GO:0031224//intrinsic component of membrane;GO:0044425//membrane part	-	GO:0044763//single-organism cellular process;GO:0009987//cellular process;GO:0044699//single-organism process
Unigene0000767	8.25128e-06	0.00013783	yes	nicotinamide N-methyltransferase Nnt1 [Trichophyton equinum CBS 127.97]	-	GO:0005737//cytoplasm;GO:0005623//cell;GO:0044424//intracellular part;GO:0044444//cytoplasmic part;GO:0044464//cell part;GO:0005622//intracellular	GO:0008168//methyltransferase activity;GO:0016740//transferase activity;GO:0003824//catalytic activity;GO:0016741//transferase activity, transferring one-carbon groups	GO:0019219//regulation of nucleobase-containing compound metabolic process;GO:2001141//regulation of RNA biosynthetic process;GO:0044699//single-organism process;GO:0010558//negative regulation of macromolecule biosynthetic process;GO:0010556//regulation of macromolecule biosynthetic process;GO:0009890//negative regulation of biosynthetic process;GO:0006766//vitamin metabolic process;GO:0071840//…
Unigene0000778	1.9334e-05	0.000282861	yes	Pc13g04930 [Penicillium rubens Wisconsin 54-1255]	-	-	-	-
Unigene0000782	0.000294058	0.00268609	yes	tenascin C [Arthroderma otae CBS 113480]	-	-	-	-
Unigene0000783	2.07961e-05	0.000300158	yes	tenascin C [Trichophyton equinum CBS 127.97]	-	-	-	-
Unigene0000784	0.00312997	0.0166938	yes	IRE protein kinase [Trichophyton interdigitale H6]	ko04141//Protein processing in endoplasmic reticulum//Folding, sorting and degradation//Genetic Information Processing	-	GO:0032549//ribonucleoside binding;GO:0097367//carbohydrate derivative binding;GO:0097159//organic cyclic compound binding;GO:0036094//small molecule binding;GO:0001883//purine nucleoside binding;GO:0016788//hydrolase activity, acting on ester bonds;GO:0016772//transferase activity, transferring phosphorus-containing groups;GO:1901363//heterocyclic compound binding;GO:0032550//purine ribonucleosi…	GO:0044238//primary metabolic process;GO:0043412//macromolecule modification;GO:0044237//cellular metabolic process;GO:0071704//organic substance metabolic process;GO:0009987//cellular process;GO:0016070//RNA metabolic process;GO:0043170//macromolecule metabolic process;GO:0006464//cellular protein modification process;GO:0019538//protein metabolic process;GO:1901360//organic cyclic compound meta…
Unigene0000785	0.0112296	0.0440169	yes	IRE protein kinase [Trichophyton interdigitale H6]	ko04141//Protein processing in endoplasmic reticulum//Folding, sorting and degradation//Genetic Information Processing	-	GO:0003824//catalytic activity;GO:0016740//transferase activity;GO:0016301//kinase activity;GO:0097159//organic cyclic compound binding;GO:0097367//carbohydrate derivative binding;GO:0005488//binding;GO:0016788//hydrolase activity, acting on ester bonds;GO:0001882//nucleoside binding;GO:0032550//purine ribonucleoside binding;GO:0004672//protein kinase activity;GO:0032549//ribonucleoside binding;G…	GO:0010467//gene expression;GO:0009987//cellular process;GO:0019538//protein metabolic process;GO:0043412//macromolecule modification;GO:0008152//metabolic process;GO:0071704//organic substance metabolic process;GO:0046483//heterocycle metabolic process;GO:0044237//cellular metabolic process;GO:0006796//phosphate-containing compound metabolic process;GO:1901360//organic cyclic compound metabolic …
Unigene0000789	0.00353101	0.0182754	yes	Aminoglycoside phosphotransferase [Trichophyton rubrum]	-	-	GO:0097367//carbohydrate derivative binding;GO:1901363//heterocyclic compound binding;GO:0001883//purine nucleoside binding;GO:0016772//transferase activity, transferring phosphorus-containing groups;GO:0036094//small molecule binding;GO:0032550//purine ribonucleoside binding;GO:0003824//catalytic activity;GO:0016740//transferase activity;GO:0032549//ribonucleoside binding;GO:0005488//binding;GO:…	GO:0009636//response to toxic substance;GO:0042221//response to chemical;GO:0050896//response to stimulus
Unigene0000792	0.000791026	0.00591046	yes	hypothetical protein TEQG_06795 [Trichophyton equinum CBS 127.97]	-	-	-	-
Unigene0000800	1.82735e-07	4.87476e-06	yes	siderophore iron transporter mirC [Trichophyton tonsurans CBS 112818]	-	GO:0044425//membrane part;GO:0031224//intrinsic component of membrane;GO:0016020//membrane	-	GO:0044699//single-organism process;GO:0044763//single-organism cellular process;GO:0009987//cellular process
Unigene0000801	0.000409656	0.00350331	yes	CMGC/DYRK/YAK protein kinase [Trichophyton tonsurans CBS 112818]	-	-	GO:0097367//carbohydrate derivative binding;GO:0003824//catalytic activity;GO:0016773//phosphotransferase activity, alcohol group as acceptor;GO:0005488//binding;GO:0097159//organic cyclic compound binding;GO:0001882//nucleoside binding;GO:0032549//ribonucleoside binding;GO:0036094//small molecule binding;GO:0001883//purine nucleoside binding;GO:0016740//transferase activity;GO:0016301//kinase ac…	GO:0071704//organic substance metabolic process;GO:0009987//cellular process;GO:0044260//cellular macromolecule metabolic process;GO:0006796//phosphate-containing compound metabolic process;GO:0008152//metabolic process;GO:0044237//cellular metabolic process;GO:0006464//cellular protein modification process;GO:0019538//protein metabolic process;GO:0006793//phosphorus metabolic process;GO:0044238/…
Unigene0000810	1.01646e-11	5.67735e-10	yes	hypothetical protein H109_01095, partial [Trichophyton interdigitale MR816]	-	-	-	-
Unigene0000811	0.00364206	0.0187377	yes	hypothetical protein TERG_00779 [Trichophyton rubrum CBS 118892]	-	-	-	-
Unigene0000812	5.42731e-06	9.58855e-05	yes	hypothetical protein ARB_02334 [Arthroderma benhamiae CBS 112371]	-	-	-	-
Unigene0000813	0.0043643	0.0214593	yes	RecName: Full=Probable neutral protease 2 homolog B; AltName: Full=Deuterolysin B; Flags: Precursor [Trichophyton rubrum]	-	-	GO:0070011//peptidase activity, acting on L-amino acid peptides;GO:0004175//endopeptidase activity;GO:0008233//peptidase activity;GO:0043167//ion binding;GO:0043169//cation binding;GO:0016787//hydrolase activity;GO:0003824//catalytic activity;GO:0005488//binding	GO:0051704//multi-organism process;GO:0071704//organic substance metabolic process;GO:0008152//metabolic process;GO:0043170//macromolecule metabolic process;GO:0044238//primary metabolic process;GO:0019538//protein metabolic process
Unigene0000814	0.0036127	0.0186179	yes	RecName: Full=Probable neutral protease 2 homolog B; AltName: Full=Deuterolysin B; Flags: Precursor [Trichophyton rubrum]	-	-	GO:0016787//hydrolase activity;GO:0043167//ion binding;GO:0043169//cation binding;GO:0070011//peptidase activity, acting on L-amino acid peptides;GO:0004175//endopeptidase activity;GO:0005488//binding;GO:0008233//peptidase activity;GO:0003824//catalytic activity	GO:0071704//organic substance metabolic process;GO:0019538//protein metabolic process;GO:0051704//multi-organism process;GO:0044238//primary metabolic process;GO:0043170//macromolecule metabolic process;GO:0008152//metabolic process
Unigene0000816	1.06316e-08	3.63098e-07	yes	MFS transporter [Trichophyton equinum CBS 127.97]	-	GO:0016020//membrane;GO:0031224//intrinsic component of membrane;GO:0044425//membrane part	-	GO:0044699//single-organism process;GO:0009987//cellular process;GO:0044763//single-organism cellular process
Unigene0000823	0.0111802	0.0439074	yes	--	-	-	-	-
Unigene0000830	0.00539842	0.0252506	yes	endochitinase [Trichophyton equinum CBS 127.97]	ko00520//Amino sugar and nucleotide sugar metabolism//Carbohydrate metabolism//Metabolism	-	GO:0016787//hydrolase activity;GO:0016798//hydrolase activity, acting on glycosyl bonds;GO:0003824//catalytic activity	GO:0044238//primary metabolic process;GO:0008152//metabolic process
Unigene0000839	0.000261244	0.00243616	yes	glycoside hydrolase family 3 protein [Ophiostoma piceae UAMH 11346]	-	-	-	-
Unigene0000842	0.00668712	0.0299302	yes	DNA repair protein rad18 [Trichophyton interdigitale H6]	ko04144//Endocytosis//Transport and catabolism//Cellular Processes	GO:0005623//cell;GO:0043226//organelle;GO:0044424//intracellular part;GO:0043227//membrane-bounded organelle;GO:0044464//cell part;GO:0043229//intracellular organelle;GO:0005622//intracellular;GO:0043231//intracellular membrane-bounded organelle	GO:1901363//heterocyclic compound binding;GO:0043169//cation binding;GO:0097159//organic cyclic compound binding;GO:0046914//transition metal ion binding;GO:0003677//DNA binding;GO:0005488//binding;GO:0003824//catalytic activity;GO:0003676//nucleic acid binding;GO:0046872//metal ion binding;GO:0043167//ion binding	GO:0008152//metabolic process;GO:0044237//cellular metabolic process;GO:1902578//single-organism localization;GO:0051179//localization;GO:0006139//nucleobase-containing compound metabolic process;GO:0051234//establishment of localization;GO:0051641//cellular localization;GO:0044765//single-organism transport;GO:0044260//cellular macromolecule metabolic process;GO:0006259//DNA metabolic process;GO…
Unigene0000843	1.94827e-07	5.14611e-06	yes	nuclear condensin complex subunit 3 [Trichophyton rubrum CBS 118892]	ko04111//Cell cycle - yeast//Cell growth and death//Cellular Processes	GO:0005694//chromosome;GO:0043228//non-membrane-bounded organelle;GO:0043232//intracellular non-membrane-bounded organelle;GO:0043229//intracellular organelle;GO:0043226//organelle;GO:0044464//cell part;GO:0005623//cell;GO:0005622//intracellular;GO:0044424//intracellular part;GO:0000793//condensed chromosome	-	GO:0007049//cell cycle;GO:0022402//cell cycle process;GO:0044763//single-organism cellular process;GO:0009987//cellular process;GO:0044699//single-organism process
Unigene0000847	0.000684118	0.00528184	yes	similar to An01g04420 [Aspergillus kawachii IFO 4308]	-	-	-	-
Unigene0000848	0.000592854	0.00470946	yes	hypothetical protein TESG_05263 [Trichophyton tonsurans CBS 112818]	-	-	-	-
Unigene0000851	0.00525269	0.0246844	yes	DNA mismatch repair protein msh6 [Trichophyton equinum CBS 127.97]	ko03430//Mismatch repair//Replication and repair//Genetic Information Processing	GO:0043229//intracellular organelle;GO:0043234//protein complex;GO:0032300//mismatch repair complex;GO:0043226//organelle;GO:0044444//cytoplasmic part;GO:1990391//DNA repair complex;GO:0043227//membrane-bounded organelle;GO:0043231//intracellular membrane-bounded organelle;GO:0044464//cell part;GO:0005737//cytoplasm;GO:0005622//intracellular;GO:0005623//cell;GO:0032991//macromolecular complex;GO:…	GO:0003690//double-stranded DNA binding;GO:0000217//DNA secondary structure binding;GO:0003677//DNA binding;GO:0032550//purine ribonucleoside binding;GO:0001882//nucleoside binding;GO:0030983//mismatched DNA binding;GO:0016818//hydrolase activity, acting on acid anhydrides, in phosphorus-containing anhydrides;GO:0003676//nucleic acid binding;GO:0032549//ribonucleoside binding;GO:1901363//heterocy…	GO:0006725//cellular aromatic compound metabolic process;GO:0046483//heterocycle metabolic process;GO:0006807//nitrogen compound metabolic process;GO:0071840//cellular component organization or biogenesis;GO:0006139//nucleobase-containing compound metabolic process;GO:0034641//cellular nitrogen compound metabolic process;GO:0071704//organic substance metabolic process;GO:1901360//organic cyclic c…
Unigene0000852	0.000126485	0.00135506	yes	U1 small nuclear ribonucleoprotein [Trichophyton equinum CBS 127.97]	-	GO:0044423//virion part;GO:1990904//ribonucleoprotein complex;GO:0032991//macromolecular complex;GO:0097525//spliceosomal snRNP complex;GO:0044464//cell part;GO:0044424//intracellular part;GO:0044446//intracellular organelle part;GO:0044422//organelle part;GO:0043226//organelle;GO:0005622//intracellular;GO:0043227//membrane-bounded organelle;GO:0030532//small nuclear ribonucleoprotein complex;GO:…	GO:0005488//binding;GO:0003676//nucleic acid binding;GO:0097159//organic cyclic compound binding;GO:1901363//heterocyclic compound binding;GO:0036094//small molecule binding;GO:0003723//RNA binding	GO:0034641//cellular nitrogen compound metabolic process;GO:0008152//metabolic process;GO:0043170//macromolecule metabolic process;GO:0006396//RNA processing;GO:0016070//RNA metabolic process;GO:0008380//RNA splicing;GO:0044237//cellular metabolic process;GO:0046483//heterocycle metabolic process;GO:0044260//cellular macromolecule metabolic process;GO:0009987//cellular process;GO:0090304//nucleic…
Unigene0000854	0.00786326	0.0338114	yes	ankyrin repeat-containing protein [Trichophyton equinum CBS 127.97]	-	-	-	-
Unigene0000862	0.00892462	0.0373916	yes	lipase [Trichophyton tonsurans CBS 112818]	-	-	GO:0003824//catalytic activity	GO:0044238//primary metabolic process;GO:0008152//metabolic process
Unigene0000868	0.000692262	0.00531135	yes	rds1 [Trichophyton equinum CBS 127.97]	-	-	-	-
Unigene0000875	0.00091654	0.00655265	yes	hypothetical protein H109_07636, partial [Trichophyton interdigitale MR816]	-	-	-	-
Unigene0000878	0.00272309	0.0150528	yes	hypothetical protein TESG_01254 [Trichophyton tonsurans CBS 112818]	-	-	-	-
Unigene0000883	7.03955e-06	0.000121565	yes	chitin synthase 5 [Trichophyton equinum CBS 127.97]	ko00520//Amino sugar and nucleotide sugar metabolism//Carbohydrate metabolism//Metabolism	GO:0043226//organelle;GO:0005623//cell;GO:0015629//actin cytoskeleton;GO:0044424//intracellular part;GO:0043228//non-membrane-bounded organelle;GO:0005622//intracellular;GO:0044464//cell part;GO:0043229//intracellular organelle;GO:0005856//cytoskeleton;GO:0043232//intracellular non-membrane-bounded organelle	GO:0003676//nucleic acid binding;GO:1901363//heterocyclic compound binding;GO:0001883//purine nucleoside binding;GO:0005488//binding;GO:0097159//organic cyclic compound binding;GO:0003824//catalytic activity;GO:0016817//hydrolase activity, acting on acid anhydrides;GO:0046906//tetrapyrrole binding;GO:0097367//carbohydrate derivative binding;GO:0016787//hydrolase activity;GO:0016740//transferase a…	-
Unigene0000887	0.00449752	0.0220251	yes	saccharopine dehydrogenase [Trichophyton tonsurans CBS 112818]	ko01230//Biosynthesis of amino acids//Global and Overview//Metabolism;ko00310//Lysine degradation//Amino acid metabolism//Metabolism;ko00300//Lysine biosynthesis//Amino acid metabolism//Metabolism	-	GO:0016645//oxidoreductase activity, acting on the CH-NH group of donors;GO:0016646//oxidoreductase activity, acting on the CH-NH group of donors, NAD or NADP as acceptor;GO:0016491//oxidoreductase activity;GO:0004753//saccharopine dehydrogenase activity;GO:0003824//catalytic activity	GO:0019752//carboxylic acid metabolic process;GO:0009085//lysine biosynthetic process;GO:0044710//single-organism metabolic process;GO:1901607//alpha-amino acid biosynthetic process;GO:0044281//small molecule metabolic process;GO:0044249//cellular biosynthetic process;GO:1901566//organonitrogen compound biosynthetic process;GO:0009066//aspartate family amino acid metabolic process;GO:0009987//cel…
Unigene0000888	1.13449e-05	0.000181068	yes	BAR domain-containing protein [Trichophyton tonsurans CBS 112818]	ko04144//Endocytosis//Transport and catabolism//Cellular Processes	GO:0005623//cell;GO:0044464//cell part;GO:0005622//intracellular;GO:0044424//intracellular part	-	-
Unigene0000899	3.79851e-06	7.00656e-05	yes	calnexin [Trichophyton equinum CBS 127.97]	ko04141//Protein processing in endoplasmic reticulum//Folding, sorting and degradation//Genetic Information Processing;ko04145//Phagosome//Transport and catabolism//Cellular Processes	GO:0031300//intrinsic component of organelle membrane;GO:0042175//nuclear outer membrane-endoplasmic reticulum membrane network;GO:0005737//cytoplasm;GO:0044444//cytoplasmic part;GO:0031224//intrinsic component of membrane;GO:0044425//membrane part;GO:0005789//endoplasmic reticulum membrane;GO:0044446//intracellular organelle part;GO:0016020//membrane;GO:0043231//intracellular membrane-bounded or…	GO:0005515//protein binding;GO:0097159//organic cyclic compound binding;GO:0046872//metal ion binding;GO:0043169//cation binding;GO:0043167//ion binding;GO:0005488//binding	GO:0050794//regulation of cellular process;GO:0008219//cell death;GO:0043161//proteasome-mediated ubiquitin-dependent protein catabolic process;GO:1901575//organic substance catabolic process;GO:0044260//cellular macromolecule metabolic process;GO:0071704//organic substance metabolic process;GO:0009057//macromolecule catabolic process;GO:0043170//macromolecule metabolic process;GO:0010498//protea…
Unigene0000901	0.000260796	0.00243616	yes	ATP-dependent RNA helicase DED1 [Trichophyton equinum CBS 127.97]	-	-	GO:0016817//hydrolase activity, acting on acid anhydrides;GO:0001883//purine nucleoside binding;GO:0003824//catalytic activity;GO:0097367//carbohydrate derivative binding;GO:0016787//hydrolase activity;GO:0032550//purine ribonucleoside binding;GO:0016818//hydrolase activity, acting on acid anhydrides, in phosphorus-containing anhydrides;GO:0017111//nucleoside-triphosphatase activity;GO:0042623//A…	-
Unigene0000914	0.000548277	0.00444088	yes	N-terminal amidase [Trichophyton rubrum CBS 118892]	-	GO:0005623//cell;GO:0005622//intracellular;GO:0044424//intracellular part;GO:0044464//cell part	GO:0003824//catalytic activity;GO:0016787//hydrolase activity	GO:0008152//metabolic process
Unigene0000915	0.00601503	0.0275781	yes	N-terminal amidase [Trichophyton rubrum CBS 118892]	-	-	GO:0003824//catalytic activity;GO:0016787//hydrolase activity	GO:0008152//metabolic process
Unigene0000919	0.0114172	0.0445554	yes	dihydroorotate reductase [Trichophyton tonsurans CBS 112818]	ko00240//Pyrimidine metabolism//Nucleotide metabolism//Metabolism	-	GO:0003824//catalytic activity;GO:0016627//oxidoreductase activity, acting on the CH-CH group of donors;GO:0016635//oxidoreductase activity, acting on the CH-CH group of donors, quinone or related compound as acceptor;GO:0016491//oxidoreductase activity;GO:0004152//dihydroorotate dehydrogenase activity	GO:0044237//cellular metabolic process;GO:0019438//aromatic compound biosynthetic process;GO:0072528//pyrimidine-containing compound biosynthetic process;GO:0046131//pyrimidine ribonucleoside metabolic process;GO:0042455//ribonucleoside biosynthetic process;GO:0006213//pyrimidine nucleoside metabolic process;GO:1901659//glycosyl compound biosynthetic process;GO:0044711//single-organism biosynthet…
Unigene0000922	4.88153e-05	0.000618058	yes	DRAP deaminase [Trichophyton tonsurans CBS 112818]	-	-	GO:0043169//cation binding;GO:0005488//binding;GO:0016787//hydrolase activity;GO:0043167//ion binding;GO:0046872//metal ion binding;GO:0003824//catalytic activity;GO:0046914//transition metal ion binding	GO:0008152//metabolic process
Unigene0000930	2.96558e-06	5.61888e-05	yes	mRNA export factor elf1 [Trichophyton equinum CBS 127.97]	-	GO:0043227//membrane-bounded organelle;GO:0043231//intracellular membrane-bounded organelle;GO:0044424//intracellular part;GO:0043229//intracellular organelle;GO:0005622//intracellular;GO:0043226//organelle;GO:0005623//cell;GO:0044464//cell part	GO:0003723//RNA binding;GO:0032550//purine ribonucleoside binding;GO:0032549//ribonucleoside binding;GO:0001882//nucleoside binding;GO:0008135//translation factor activity, RNA binding;GO:0097159//organic cyclic compound binding;GO:0016462//pyrophosphatase activity;GO:0003676//nucleic acid binding;GO:1901363//heterocyclic compound binding;GO:0003824//catalytic activity;GO:0016787//hydrolase activ…	GO:0009059//macromolecule biosynthetic process;GO:0008152//metabolic process;GO:0009987//cellular process;GO:0071704//organic substance metabolic process;GO:1901576//organic substance biosynthetic process;GO:0043170//macromolecule metabolic process;GO:0044260//cellular macromolecule metabolic process;GO:0034645//cellular macromolecule biosynthetic process;GO:0044249//cellular biosynthetic process…
Unigene0000941	3.00201e-06	5.67788e-05	yes	--	-	-	-	-
Unigene0000943	0.00323161	0.0170131	yes	WD domain-containing protein [Trichophyton equinum CBS 127.97]	ko03008//Ribosome biogenesis in eukaryotes//Translation//Genetic Information Processing	-	GO:0046914//transition metal ion binding;GO:0046872//metal ion binding;GO:0005488//binding;GO:0043167//ion binding;GO:0043169//cation binding	-
Unigene0000948	0.000570813	0.0045991	yes	protein family CysZ [Beauveria bassiana ARSEF 2860]	-	-	-	-
Unigene0000949	0.00099398	0.00700818	yes	hypothetical protein H101_05236 [Trichophyton interdigitale H6]	-	-	-	-
Unigene0000950	0.00145575	0.00945004	yes	choline kinase [Trichophyton tonsurans CBS 112818]	ko00564//Glycerophospholipid metabolism//Lipid metabolism//Metabolism	-	GO:0016772//transferase activity, transferring phosphorus-containing groups;GO:0016740//transferase activity;GO:0003824//catalytic activity	GO:0008152//metabolic process;GO:0006796//phosphate-containing compound metabolic process;GO:0006793//phosphorus metabolic process;GO:0019637//organophosphate metabolic process;GO:0044763//single-organism cellular process;GO:0006629//lipid metabolic process;GO:0006650//glycerophospholipid metabolic process;GO:0071704//organic substance metabolic process;GO:0044238//primary metabolic process;GO:00…
Unigene0000955	0.00731376	0.0322335	yes	WD domain-containing protein [Trichophyton equinum CBS 127.97]	-	-	-	-
Unigene0000958	1.848e-23	6.56378e-21	yes	DUF1338 domain-containing protein [Trichophyton equinum CBS 127.97]	-	-	-	-
Unigene0000959	4.0263e-20	7.32638e-18	yes	--	-	-	-	-
Unigene0000969	0.00769828	0.0333867	yes	nonsense-mediated decay protein 4 [Neosartorya udagawae]	-	-	GO:0003824//catalytic activity;GO:0016740//transferase activity	-
Unigene0000970	1.8689e-06	3.77441e-05	yes	--	-	-	-	-
Unigene0000971	2.06802e-08	6.72044e-07	yes	--	-	-	-	-
Unigene0000975	0.00389982	0.0195886	yes	fatty acid desaturase [Trichophyton equinum CBS 127.97]	-	-	GO:0046906//tetrapyrrole binding;GO:0046914//transition metal ion binding;GO:0005488//binding;GO:0016491//oxidoreductase activity;GO:0003824//catalytic activity;GO:1901363//heterocyclic compound binding;GO:0043167//ion binding;GO:0016717//oxidoreductase activity, acting on paired donors, with oxidation of a pair of donors resulting in the reduction of molecular oxygen to two molecules of water;GO…	GO:0006631//fatty acid metabolic process;GO:0032787//monocarboxylic acid metabolic process;GO:0044238//primary metabolic process;GO:0009987//cellular process;GO:0044237//cellular metabolic process;GO:0071704//organic substance metabolic process;GO:0044255//cellular lipid metabolic process;GO:0006629//lipid metabolic process;GO:0008152//metabolic process;GO:0006082//organic acid metabolic process;…
Unigene0000982	0.000431654	0.00366512	yes	A-agglutinin anchorage subunit [Arthroderma otae CBS 113480]	-	-	-	-
Unigene0000992	0.000175233	0.00176466	yes	--	-	-	-	-
Unigene0000997	0.00863854	0.0363721	yes	mitochondrial hydrolase [Trichophyton tonsurans CBS 112818]	-	-	GO:0003824//catalytic activity	-
Unigene0000998	0.00193243	0.0116751	yes	RNase3 domain-containing protein [Trichophyton equinum CBS 127.97]	-	-	-	GO:0051179//localization;GO:0006810//transport;GO:0051234//establishment of localization
Unigene0001000	0.00595436	0.0273467	yes	Transcriptional regulatory protein DEP1 [Aspergillus fumigatus Z5]	-	-	-	-
Unigene0001001	0.00581464	0.0268314	yes	--	-	-	-	-
Unigene0001006	3.73472e-09	1.42025e-07	yes	--	-	-	-	-
Unigene0001008	0.000106502	0.00116782	yes	NADH-cytochrome b5 reductase 2 [Magnaporthe oryzae Y34]	ko00520//Amino sugar and nucleotide sugar metabolism//Carbohydrate metabolism//Metabolism	-	GO:0097159//organic cyclic compound binding;GO:0043169//cation binding;GO:1901363//heterocyclic compound binding;GO:0003824//catalytic activity;GO:0005488//binding;GO:0046906//tetrapyrrole binding;GO:0043167//ion binding	GO:0008152//metabolic process;GO:0044699//single-organism process;GO:0044710//single-organism metabolic process
Unigene0001010	0.011676	0.0453017	yes	AGC/NDR protein kinase [Trichophyton equinum CBS 127.97]	-	-	GO:0016772//transferase activity, transferring phosphorus-containing groups;GO:0097367//carbohydrate derivative binding;GO:0001883//purine nucleoside binding;GO:1901363//heterocyclic compound binding;GO:0005488//binding;GO:0036094//small molecule binding;GO:0032550//purine ribonucleoside binding;GO:0004672//protein kinase activity;GO:0001882//nucleoside binding;GO:0003824//catalytic activity;GO:0…	GO:0044238//primary metabolic process;GO:0006464//cellular protein modification process;GO:0043412//macromolecule modification;GO:0019538//protein metabolic process;GO:0006796//phosphate-containing compound metabolic process;GO:0044267//cellular protein metabolic process;GO:0008152//metabolic process;GO:0044237//cellular metabolic process;GO:0009987//cellular process;GO:0036211//protein modificat…
Unigene0001012	1.22222e-08	4.16099e-07	yes	berberine-like protein [Trichophyton rubrum]	-	-	GO:0000166//nucleotide binding;GO:0016614//oxidoreductase activity, acting on CH-OH group of donors;GO:1901265//nucleoside phosphate binding;GO:0003824//catalytic activity;GO:0005488//binding;GO:0016616//oxidoreductase activity, acting on the CH-OH group of donors, NAD or NADP as acceptor;GO:1901363//heterocyclic compound binding;GO:0097159//organic cyclic compound binding;GO:0036094//small molec…	GO:0044710//single-organism metabolic process;GO:0044699//single-organism process;GO:0008152//metabolic process
Unigene0001018	0.00029076	0.00265823	yes	Cytochrome P450 [Trichophyton rubrum]	-	-	GO:0046914//transition metal ion binding;GO:0043169//cation binding;GO:0016491//oxidoreductase activity;GO:0005488//binding;GO:0046906//tetrapyrrole binding;GO:0003824//catalytic activity;GO:1901363//heterocyclic compound binding;GO:0046872//metal ion binding;GO:0097159//organic cyclic compound binding;GO:0043167//ion binding	GO:0044699//single-organism process;GO:0008152//metabolic process;GO:0044710//single-organism metabolic process
Unigene0001024	4.82394e-05	0.000613665	yes	cytochrome P450 3A9 [Neosartorya udagawae]	-	-	-	-
Unigene0001028	5.3944e-05	0.000675604	yes	short chain dehydrogenase family protein [Metarhizium robertsii]	-	-	-	-
Unigene0001033	1.02687e-11	5.70575e-10	yes	--	-	-	-	-
Unigene0001037	0.0038947	0.0195886	yes	Metal-dependent protein hydrolase [Trichophyton rubrum]	-	GO:0044424//intracellular part;GO:0043226//organelle;GO:0044464//cell part;GO:0043229//intracellular organelle;GO:0005623//cell;GO:0043231//intracellular membrane-bounded organelle;GO:0005622//intracellular;GO:0044444//cytoplasmic part;GO:0005737//cytoplasm;GO:0043227//membrane-bounded organelle	-	-
Unigene0001039	4.46024e-05	0.000575591	yes	class V chitinase [Trichophyton tonsurans CBS 112818]	ko00520//Amino sugar and nucleotide sugar metabolism//Carbohydrate metabolism//Metabolism	-	GO:0004553//hydrolase activity, hydrolyzing O-glycosyl compounds;GO:0003824//catalytic activity;GO:0016798//hydrolase activity, acting on glycosyl bonds;GO:0016787//hydrolase activity	GO:0006026//aminoglycan catabolic process;GO:1901564//organonitrogen compound metabolic process;GO:1901575//organic substance catabolic process;GO:1901135//carbohydrate derivative metabolic process;GO:0009056//catabolic process;GO:1901565//organonitrogen compound catabolic process;GO:0006022//aminoglycan metabolic process;GO:0009057//macromolecule catabolic process;GO:0008152//metabolic process;G…
Unigene0001042	1.88568e-05	0.00027931	yes	glycogen phosphorylase [Trichophyton equinum CBS 127.97]	ko00500//Starch and sucrose metabolism//Carbohydrate metabolism//Metabolism	GO:0044464//cell part;GO:0005622//intracellular;GO:0044424//intracellular part;GO:0005623//cell	GO:0016757//transferase activity, transferring glycosyl groups;GO:0043167//ion binding;GO:0003824//catalytic activity;GO:0043168//anion binding;GO:0016740//transferase activity;GO:0005488//binding;GO:0004645//phosphorylase activity;GO:0016758//transferase activity, transferring hexosyl groups	GO:0005977//glycogen metabolic process;GO:0005976//polysaccharide metabolic process;GO:0009987//cellular process;GO:0006112//energy reserve metabolic process;GO:0044042//glucan metabolic process;GO:0043170//macromolecule metabolic process;GO:0044710//single-organism metabolic process;GO:0044763//single-organism cellular process;GO:0055114//oxidation-reduction process;GO:0008152//metabolic process…
Unigene0001043	4.87009e-05	0.000617338	yes	glycogen phosphorylase [Trichophyton rubrum CBS 118892]	ko00500//Starch and sucrose metabolism//Carbohydrate metabolism//Metabolism	GO:0005622//intracellular;GO:0005623//cell;GO:0044464//cell part;GO:0044424//intracellular part	GO:0016757//transferase activity, transferring glycosyl groups;GO:0043167//ion binding;GO:0003824//catalytic activity;GO:0004645//phosphorylase activity;GO:0043168//anion binding;GO:0016758//transferase activity, transferring hexosyl groups;GO:0005488//binding;GO:0016740//transferase activity	GO:0005976//polysaccharide metabolic process;GO:0044260//cellular macromolecule metabolic process;GO:0006073//cellular glucan metabolic process;GO:0005975//carbohydrate metabolic process;GO:0044710//single-organism metabolic process;GO:0044042//glucan metabolic process;GO:0043170//macromolecule metabolic process;GO:0015980//energy derivation by oxidation of organic compounds;GO:0044723//single-or…
Unigene0001046	0.00466152	0.0225587	yes	transcription elongation factor spt5 [Trichophyton rubrum CBS 118892]	-	GO:0043231//intracellular membrane-bounded organelle;GO:0005622//intracellular;GO:0043227//membrane-bounded organelle;GO:0043229//intracellular organelle;GO:0044424//intracellular part;GO:0043226//organelle;GO:0005623//cell;GO:0044464//cell part	GO:0005488//binding;GO:0036094//small molecule binding;GO:0003676//nucleic acid binding;GO:1901363//heterocyclic compound binding;GO:0003723//RNA binding;GO:0008135//translation factor activity, RNA binding;GO:0097159//organic cyclic compound binding	GO:0051252//regulation of RNA metabolic process;GO:0051171//regulation of nitrogen compound metabolic process;GO:0050789//regulation of biological process;GO:0060255//regulation of macromolecule metabolic process;GO:0031326//regulation of cellular biosynthetic process;GO:2000112//regulation of cellular macromolecule biosynthetic process;GO:0031323//regulation of cellular metabolic process;GO:0065…
Unigene0001047	0.0012438	0.00835221	yes	transcription elongation factor spt5 [Trichophyton rubrum CBS 118892]	-	GO:0044424//intracellular part;GO:0043227//membrane-bounded organelle;GO:0043231//intracellular membrane-bounded organelle;GO:0005623//cell;GO:0044464//cell part;GO:0043229//intracellular organelle;GO:0043226//organelle;GO:0005622//intracellular	GO:0097159//organic cyclic compound binding;GO:1901363//heterocyclic compound binding;GO:0036094//small molecule binding;GO:0008135//translation factor activity, RNA binding;GO:0003723//RNA binding;GO:0003676//nucleic acid binding;GO:0005488//binding	GO:0006355//regulation of transcription, DNA-templated;GO:0051252//regulation of RNA metabolic process;GO:0010468//regulation of gene expression;GO:0050794//regulation of cellular process;GO:0031326//regulation of cellular biosynthetic process;GO:0019222//regulation of metabolic process;GO:0051171//regulation of nitrogen compound metabolic process;GO:0065007//biological regulation;GO:1903506//reg…
Unigene0001054	2.76123e-10	1.25472e-08	yes	hypothetical protein TEQG_02979 [Trichophyton equinum CBS 127.97]	-	-	-	-
Unigene0001055	1.46544e-12	9.15111e-11	yes	hypothetical protein H101_07468 [Trichophyton interdigitale H6]	-	-	-	-
Unigene0001058	0.0121173	0.0466592	yes	4-aminobutyrate transaminase GatA [Trichophyton tonsurans CBS 112818]	ko00280//Valine, leucine and isoleucine degradation//Amino acid metabolism//Metabolism;ko00250//Alanine, aspartate and glutamate metabolism//Amino acid metabolism//Metabolism;ko00650//Butanoate metabolism//Carbohydrate metabolism//Metabolism;ko00410//beta-Alanine metabolism//Metabolism of other amino acids//Metabolism;ko00640//Propanoate metabolism//Carbohydrate metabolism//Metabolism	GO:0005737//cytoplasm;GO:0005622//intracellular;GO:0044424//intracellular part;GO:0044464//cell part;GO:0044444//cytoplasmic part;GO:0005623//cell	GO:0043167//ion binding;GO:0005488//binding;GO:0043168//anion binding;GO:0016740//transferase activity;GO:0003824//catalytic activity;GO:0008483//transaminase activity;GO:0016769//transferase activity, transferring nitrogenous groups	GO:0044282//small molecule catabolic process;GO:0044237//cellular metabolic process;GO:0006520//cellular amino acid metabolic process;GO:0044248//cellular catabolic process;GO:0046395//carboxylic acid catabolic process;GO:0019752//carboxylic acid metabolic process;GO:0009063//cellular amino acid catabolic process;GO:0044238//primary metabolic process;GO:1901575//organic substance catabolic proces…
Unigene0001063	0.000891884	0.00645733	yes	D-amino-acid oxidase [Trichophyton equinum CBS 127.97]	ko04146//Peroxisome//Transport and catabolism//Cellular Processes;ko00260//Glycine, serine and threonine metabolism//Amino acid metabolism//Metabolism;ko00330//Arginine and proline metabolism//Amino acid metabolism//Metabolism;ko00311//Penicillin and cephalosporin biosynthesis//Biosynthesis of other secondary metabolites//Metabolism;ko00472//D-Arginine and D-ornithine metabolism//Metabolism of ot…	GO:0044424//intracellular part;GO:0044464//cell part;GO:0043231//intracellular membrane-bounded organelle;GO:0005622//intracellular;GO:0043227//membrane-bounded organelle;GO:0005623//cell;GO:0043226//organelle;GO:0043229//intracellular organelle	GO:0016638//oxidoreductase activity, acting on the CH-NH2 group of donors;GO:0003824//catalytic activity;GO:0016491//oxidoreductase activity;GO:0016641//oxidoreductase activity, acting on the CH-NH2 group of donors, oxygen as acceptor	GO:0080090//regulation of primary metabolic process;GO:0044699//single-organism process;GO:0050789//regulation of biological process;GO:0050794//regulation of cellular process;GO:0031323//regulation of cellular metabolic process;GO:0060255//regulation of macromolecule metabolic process;GO:0019222//regulation of metabolic process;GO:0010468//regulation of gene expression;GO:2001141//regulation of …
Unigene0001064	0.000150178	0.00156208	yes	D-amino-acid oxidase [Trichophyton equinum CBS 127.97]	ko04146//Peroxisome//Transport and catabolism//Cellular Processes;ko00260//Glycine, serine and threonine metabolism//Amino acid metabolism//Metabolism;ko00330//Arginine and proline metabolism//Amino acid metabolism//Metabolism;ko00311//Penicillin and cephalosporin biosynthesis//Biosynthesis of other secondary metabolites//Metabolism;ko00472//D-Arginine and D-ornithine metabolism//Metabolism of ot…	-	GO:0016491//oxidoreductase activity;GO:0016638//oxidoreductase activity, acting on the CH-NH2 group of donors;GO:0016641//oxidoreductase activity, acting on the CH-NH2 group of donors, oxygen as acceptor;GO:0003824//catalytic activity	GO:0031326//regulation of cellular biosynthetic process;GO:0060255//regulation of macromolecule metabolic process;GO:0065007//biological regulation;GO:0006355//regulation of transcription, DNA-templated;GO:0050794//regulation of cellular process;GO:0019222//regulation of metabolic process;GO:0008152//metabolic process;GO:0009889//regulation of biosynthetic process;GO:0010556//regulation of macrom…
Unigene0001074	0.0111854	0.0439074	yes	similar to An02g06220 [Aspergillus kawachii IFO 4308]	-	-	-	-
Unigene0001075	0.00166347	0.0104751	yes	nitrogen assimilation transcription factor nirA [Trichophyton equinum CBS 127.97]	-	GO:0044424//intracellular part;GO:0043226//organelle;GO:0005622//intracellular;GO:0043227//membrane-bounded organelle;GO:0043229//intracellular organelle;GO:0044464//cell part;GO:0005623//cell;GO:0043231//intracellular membrane-bounded organelle	GO:0046914//transition metal ion binding;GO:0046872//metal ion binding;GO:0005488//binding;GO:0001071//nucleic acid binding transcription factor activity;GO:0097159//organic cyclic compound binding;GO:0043169//cation binding;GO:0003700//transcription factor activity, sequence-specific DNA binding;GO:0043167//ion binding;GO:0003676//nucleic acid binding;GO:1901363//heterocyclic compound binding	GO:0019219//regulation of nucleobase-containing compound metabolic process;GO:2000112//regulation of cellular macromolecule biosynthetic process;GO:0009889//regulation of biosynthetic process;GO:0050794//regulation of cellular process;GO:0060255//regulation of macromolecule metabolic process;GO:0051252//regulation of RNA metabolic process;GO:0006355//regulation of transcription, DNA-templated;GO:…
Unigene0001076	0.00091915	0.00656693	yes	nitrogen assimilation transcription factor nirA [Trichophyton equinum CBS 127.97]	-	GO:0044424//intracellular part;GO:0005622//intracellular;GO:0043231//intracellular membrane-bounded organelle;GO:0044464//cell part;GO:0043229//intracellular organelle;GO:0043226//organelle;GO:0043227//membrane-bounded organelle;GO:0005623//cell	GO:0046914//transition metal ion binding;GO:1901363//heterocyclic compound binding;GO:0003700//transcription factor activity, sequence-specific DNA binding;GO:0097159//organic cyclic compound binding;GO:0046872//metal ion binding;GO:0003676//nucleic acid binding;GO:0043167//ion binding;GO:0043169//cation binding;GO:0005488//binding;GO:0001071//nucleic acid binding transcription factor activity	GO:0019222//regulation of metabolic process;GO:2001141//regulation of RNA biosynthetic process;GO:0019219//regulation of nucleobase-containing compound metabolic process;GO:0010556//regulation of macromolecule biosynthetic process;GO:2000112//regulation of cellular macromolecule biosynthetic process;GO:0050794//regulation of cellular process;GO:0009889//regulation of biosynthetic process;GO:00104…
Unigene0001078	0.00171844	0.0106894	yes	chromodomain helicase [Trichophyton tonsurans CBS 112818]	-	GO:0044424//intracellular part;GO:0043226//organelle;GO:0044464//cell part;GO:0005623//cell;GO:0043227//membrane-bounded organelle;GO:0043231//intracellular membrane-bounded organelle;GO:0043229//intracellular organelle;GO:0005622//intracellular	GO:0016462//pyrophosphatase activity;GO:0097367//carbohydrate derivative binding;GO:0005488//binding;GO:0003676//nucleic acid binding;GO:1901363//heterocyclic compound binding;GO:0016817//hydrolase activity, acting on acid anhydrides;GO:0003824//catalytic activity;GO:0017111//nucleoside-triphosphatase activity;GO:0032549//ribonucleoside binding;GO:0001882//nucleoside binding;GO:0016818//hydrolase…	-
Unigene0001081	0.00232423	0.0133548	yes	kinesin family protein [Trichophyton rubrum CBS 118892]	-	GO:0043226//organelle;GO:0044464//cell part;GO:0043232//intracellular non-membrane-bounded organelle;GO:0043234//protein complex;GO:0043228//non-membrane-bounded organelle;GO:0005875//microtubule associated complex;GO:0005622//intracellular;GO:0005623//cell;GO:0044430//cytoskeletal part;GO:0005856//cytoskeleton;GO:0044422//organelle part;GO:0044424//intracellular part;GO:0043229//intracellular or…	GO:0016462//pyrophosphatase activity;GO:0001882//nucleoside binding;GO:0003774//motor activity;GO:1901363//heterocyclic compound binding;GO:0017111//nucleoside-triphosphatase activity;GO:0003824//catalytic activity;GO:0032550//purine ribonucleoside binding;GO:0005515//protein binding;GO:0015631//tubulin binding;GO:0005488//binding;GO:0001883//purine nucleoside binding;GO:0097367//carbohydrate der…	GO:0007017//microtubule-based process;GO:0044699//single-organism process;GO:0009987//cellular process;GO:0044763//single-organism cellular process
Unigene0001093	0.0102881	0.0411832	yes	Fungal specific transcription factor domain protein [Aspergillus flavus AF70]	-	-	-	-
Unigene0001101	4.59145e-05	0.000588425	yes	kinesin family protein [Trichophyton tonsurans CBS 112818]	-	GO:0005875//microtubule associated complex;GO:0044464//cell part;GO:0044430//cytoskeletal part;GO:0044422//organelle part;GO:0043228//non-membrane-bounded organelle;GO:0043226//organelle;GO:0005623//cell;GO:0044424//intracellular part;GO:0043229//intracellular organelle;GO:0043234//protein complex;GO:0032991//macromolecular complex;GO:0044446//intracellular organelle part;GO:0043232//intracellula…	GO:1901363//heterocyclic compound binding;GO:0015631//tubulin binding;GO:0032550//purine ribonucleoside binding;GO:0016787//hydrolase activity;GO:0005515//protein binding;GO:0036094//small molecule binding;GO:0016772//transferase activity, transferring phosphorus-containing groups;GO:0001882//nucleoside binding;GO:0032549//ribonucleoside binding;GO:0016817//hydrolase activity, acting on acid anhy…	GO:0009987//cellular process;GO:0007017//microtubule-based process;GO:0044763//single-organism cellular process;GO:0044699//single-organism process
Unigene0001104	0.0016556	0.0104501	yes	secreted protein [Trichophyton tonsurans CBS 112818]	-	-	-	-
Unigene0001105	8.65117e-12	4.93485e-10	yes	sterol 24-C-methyltransferase [Trichophyton rubrum CBS 118892]	ko00100//Steroid biosynthesis//Lipid metabolism//Metabolism	-	GO:0003824//catalytic activity;GO:0016740//transferase activity;GO:0016741//transferase activity, transferring one-carbon groups	GO:0008152//metabolic process;GO:0006629//lipid metabolic process;GO:0044710//single-organism metabolic process;GO:1901360//organic cyclic compound metabolic process;GO:0008202//steroid metabolic process;GO:0044238//primary metabolic process;GO:0044699//single-organism process;GO:0071704//organic substance metabolic process
Unigene0001106	6.26884e-09	2.27888e-07	yes	sterol 24-C-methyltransferase [Trichophyton rubrum CBS 118892]	ko00100//Steroid biosynthesis//Lipid metabolism//Metabolism	-	GO:0003824//catalytic activity;GO:0016741//transferase activity, transferring one-carbon groups;GO:0016740//transferase activity	GO:0044238//primary metabolic process;GO:0008202//steroid metabolic process;GO:0044710//single-organism metabolic process;GO:0006629//lipid metabolic process;GO:0044699//single-organism process;GO:0008152//metabolic process;GO:0071704//organic substance metabolic process;GO:1901360//organic cyclic compound metabolic process
Unigene0001107	2.23112e-12	1.35946e-10	yes	sterol 24-C-methyltransferase [Trichophyton tonsurans CBS 112818]	ko00100//Steroid biosynthesis//Lipid metabolism//Metabolism	-	GO:0016741//transferase activity, transferring one-carbon groups;GO:0003824//catalytic activity;GO:0016740//transferase activity	GO:0044238//primary metabolic process;GO:0071704//organic substance metabolic process;GO:1901360//organic cyclic compound metabolic process;GO:0008152//metabolic process;GO:0006629//lipid metabolic process;GO:0008202//steroid metabolic process;GO:0044699//single-organism process;GO:0044710//single-organism metabolic process
Unigene0001110	9.91452e-06	0.000161586	yes	hypothetical protein H101_05074 [Trichophyton interdigitale H6]	-	-	-	-
Unigene0001111	0.0039198	0.0196677	yes	--	-	-	-	-
Unigene0001122	0.00050149	0.00413373	yes	histone H1 [Trichophyton tonsurans CBS 112818]	-	GO:0044446//intracellular organelle part;GO:0044464//cell part;GO:0032991//macromolecular complex;GO:0043228//non-membrane-bounded organelle;GO:0043227//membrane-bounded organelle;GO:0005694//chromosome;GO:0043231//intracellular membrane-bounded organelle;GO:0043229//intracellular organelle;GO:0044422//organelle part;GO:0000785//chromatin;GO:0043232//intracellular non-membrane-bounded organelle;G…	GO:0005488//binding;GO:0097159//organic cyclic compound binding;GO:1901363//heterocyclic compound binding;GO:0003676//nucleic acid binding	GO:0071840//cellular component organization or biogenesis;GO:0016043//cellular component organization;GO:0071824//protein-DNA complex subunit organization;GO:0071822//protein complex subunit organization;GO:0043933//macromolecular complex subunit organization;GO:0006996//organelle organization;GO:0006325//chromatin organization;GO:0051276//chromosome organization;GO:0034728//nucleosome organizati…
Unigene0001125	5.8349e-05	0.000722558	yes	phosphatidylserine decarboxylase [Trichophyton interdigitale H6]	ko00564//Glycerophospholipid metabolism//Lipid metabolism//Metabolism	GO:0005737//cytoplasm;GO:0005622//intracellular;GO:0044424//intracellular part;GO:0044444//cytoplasmic part;GO:0044464//cell part;GO:0005623//cell	GO:0016830//carbon-carbon lyase activity;GO:0016831//carboxy-lyase activity;GO:0046872//metal ion binding;GO:0016829//lyase activity;GO:0003824//catalytic activity;GO:0043169//cation binding;GO:0043167//ion binding;GO:0005488//binding	GO:0044711//single-organism biosynthetic process;GO:0044699//single-organism process;GO:0044710//single-organism metabolic process;GO:0019637//organophosphate metabolic process;GO:0006650//glycerophospholipid metabolic process;GO:0008152//metabolic process;GO:0044255//cellular lipid metabolic process;GO:0006629//lipid metabolic process;GO:0006793//phosphorus metabolic process;GO:0006644//phosphol…
Unigene0001126	0.00655775	0.0294618	yes	phosphatidylserine decarboxylase [Trichophyton interdigitale H6]	ko00564//Glycerophospholipid metabolism//Lipid metabolism//Metabolism	GO:0005622//intracellular;GO:0044464//cell part;GO:0005737//cytoplasm;GO:0044444//cytoplasmic part;GO:0005623//cell;GO:0044424//intracellular part	GO:0043169//cation binding;GO:0016829//lyase activity;GO:0016831//carboxy-lyase activity;GO:0046872//metal ion binding;GO:0005488//binding;GO:0016830//carbon-carbon lyase activity;GO:0043167//ion binding;GO:0003824//catalytic activity	GO:0006793//phosphorus metabolic process;GO:0044238//primary metabolic process;GO:0006796//phosphate-containing compound metabolic process;GO:0008152//metabolic process;GO:0009987//cellular process;GO:0071704//organic substance metabolic process;GO:0009058//biosynthetic process;GO:1901576//organic substance biosynthetic process;GO:0044711//single-organism biosynthetic process;GO:0044255//cellular…
Unigene0001127	0.000592352	0.00470946	yes	betaine aldehyde dehydrogenase [Trichophyton equinum CBS 127.97]	ko00260//Glycine, serine and threonine metabolism//Amino acid metabolism//Metabolism	-	GO:0097159//organic cyclic compound binding;GO:0016903//oxidoreductase activity, acting on the aldehyde or oxo group of donors;GO:0046906//tetrapyrrole binding;GO:0016491//oxidoreductase activity;GO:0016620//oxidoreductase activity, acting on the aldehyde or oxo group of donors, NAD or NADP as acceptor;GO:1901363//heterocyclic compound binding;GO:0003824//catalytic activity;GO:0004029//aldehyde d…	GO:0008152//metabolic process;GO:0044710//single-organism metabolic process;GO:0044699//single-organism process
Unigene0001128	7.8293e-13	5.05792e-11	yes	choline oxidase [Trichophyton rubrum CBS 118892]	-	GO:0044464//cell part;GO:0005623//cell	GO:1901363//heterocyclic compound binding;GO:0003824//catalytic activity;GO:0016899//oxidoreductase activity, acting on the CH-OH group of donors, oxygen as acceptor;GO:0000166//nucleotide binding;GO:0016491//oxidoreductase activity;GO:0016614//oxidoreductase activity, acting on CH-OH group of donors;GO:0005488//binding;GO:0097159//organic cyclic compound binding;GO:0036094//small molecule bindin…	GO:0006066//alcohol metabolic process;GO:0044106//cellular amine metabolic process;GO:0009308//amine metabolic process;GO:0006576//cellular biogenic amine metabolic process;GO:0044763//single-organism cellular process;GO:0044237//cellular metabolic process;GO:1901615//organic hydroxy compound metabolic process;GO:1901564//organonitrogen compound metabolic process;GO:0071704//organic substance met…
Unigene0001129	3.67281e-17	4.19012e-15	yes	hypothetical protein H101_07924, partial [Trichophyton interdigitale H6]	-	-	-	-
Unigene0001130	1.6823e-17	2.02708e-15	yes	hypothetical protein H109_07449, partial [Trichophyton interdigitale MR816]	-	-	-	-
Unigene0001136	0.000340835	0.00301826	yes	LPS glycosyltransferase [Trichophyton equinum CBS 127.97]	-	-	GO:0003824//catalytic activity	-
Unigene0001138	5.9071e-06	0.00010334	yes	GAT domain [Trichophyton rubrum]	-	GO:0044464//cell part;GO:0005623//cell	-	GO:0015031//protein transport;GO:0051234//establishment of localization;GO:0051179//localization;GO:0045184//establishment of protein localization;GO:0006810//transport;GO:0071702//organic substance transport;GO:0008104//protein localization;GO:0033036//macromolecule localization
Unigene0001146	0.00308821	0.0165922	yes	TRI7 [Trichophyton equinum CBS 127.97]	-	-	-	-
Unigene0001159	0.00540613	0.0252506	yes	hypothetical protein H102_04154 [Trichophyton rubrum CBS 100081]	-	-	-	-
Unigene0001163	0.00893941	0.0374185	yes	xaa-Pro dipeptidase [Trichophyton equinum CBS 127.97]	-	-	GO:0046914//transition metal ion binding;GO:0043169//cation binding;GO:0046872//metal ion binding;GO:0008233//peptidase activity;GO:0070011//peptidase activity, acting on L-amino acid peptides;GO:0043167//ion binding;GO:0005488//binding;GO:0008238//exopeptidase activity;GO:0003824//catalytic activity;GO:0016787//hydrolase activity	GO:0019538//protein metabolic process;GO:0008152//metabolic process;GO:0043170//macromolecule metabolic process;GO:0044238//primary metabolic process;GO:0071704//organic substance metabolic process
Unigene0001173	1.21371e-05	0.00019169	yes	MCM3-associated protein [Microsporum gypseum CBS 118893]	-	-	-	-
Unigene0001176	0.00487477	0.0232756	yes	phosphoribosylaminoimidazolecarboxamide formyltransferase/IMP cyclohydrolase [Emmonsia parva UAMH 139]	ko00230//Purine metabolism//Nucleotide metabolism//Metabolism;ko00670//One carbon pool by folate//Metabolism of cofactors and vitamins//Metabolism	GO:0005623//cell;GO:0044464//cell part;GO:0005737//cytoplasm;GO:0044444//cytoplasmic part;GO:0044424//intracellular part;GO:0005622//intracellular	GO:0003824//catalytic activity;GO:0016740//transferase activity;GO:0016741//transferase activity, transferring one-carbon groups;GO:0016814//hydrolase activity, acting on carbon-nitrogen (but not peptide) bonds, in cyclic amidines;GO:0016810//hydrolase activity, acting on carbon-nitrogen (but not peptide) bonds;GO:0019238//cyclohydrolase activity;GO:0016742//hydroxymethyl-, formyl- and related tr…	GO:0019637//organophosphate metabolic process;GO:0006188//IMP biosynthetic process;GO:0009058//biosynthetic process;GO:0006164//purine nucleotide biosynthetic process;GO:0006725//cellular aromatic compound metabolic process;GO:0046040//IMP metabolic process;GO:0044237//cellular metabolic process;GO:0019693//ribose phosphate metabolic process;GO:0044271//cellular nitrogen compound biosynthetic pro…
Unigene0001179	0.0110432	0.0435073	yes	Cytochrome c oxidase assembly factor 6 [Talaromyces islandicus]	-	GO:0044424//intracellular part;GO:0005623//cell;GO:0031974//membrane-enclosed lumen;GO:0043231//intracellular membrane-bounded organelle;GO:0044446//intracellular organelle part;GO:0044464//cell part;GO:0043227//membrane-bounded organelle;GO:0031970//organelle envelope lumen;GO:0031967//organelle envelope;GO:0005622//intracellular;GO:0044422//organelle part;GO:0043226//organelle;GO:0043229//intra…	GO:0009055//electron carrier activity	GO:0030003//cellular cation homeostasis;GO:0043933//macromolecular complex subunit organization;GO:0048878//chemical homeostasis;GO:0055065//metal ion homeostasis;GO:0017004//cytochrome complex assembly;GO:0022607//cellular component assembly;GO:0098771//inorganic ion homeostasis;GO:0051179//localization;GO:0055080//cation homeostasis;GO:0006812//cation transport;GO:0019725//cellular homeostasis;…
Unigene0001183	0.00188458	0.0114635	yes	carbonate dehydratase [Microsporum gypseum CBS 118893]	-	-	-	-
Unigene0001188	0.00143326	0.00938933	yes	hypothetical protein H101_04122 [Trichophyton interdigitale H6]	-	-	-	-
Unigene0001202	0.00426548	0.0211022	yes	similar to An16g08810 [Aspergillus kawachii IFO 4308]	-	-	-	-
Unigene0001203	0.0117453	0.0455205	yes	similar to An16g08810 [Aspergillus kawachii IFO 4308]	-	-	-	-
Unigene0001204	0.000169524	0.00171994	yes	NACHT and WD40 domain protein, partial [Metarhizium majus ARSEF 297]	-	-	-	-
Unigene0001205	0.000179748	0.0018032	yes	NACHT and WD40 domain protein, partial [Metarhizium majus ARSEF 297]	-	-	-	-
Unigene0001211	0.00876019	0.0367688	yes	glutathione S-transferase [Coccidioides immitis RS]	-	-	GO:0003824//catalytic activity	-
Unigene0001216	0.00244115	0.0138586	yes	cytochrome c [Trichophyton rubrum CBS 118892]	ko00920//Sulfur metabolism//Energy metabolism//Metabolism	GO:0043231//intracellular membrane-bounded organelle;GO:0005737//cytoplasm;GO:0044464//cell part;GO:0043226//organelle;GO:0043229//intracellular organelle;GO:0016020//membrane;GO:0043227//membrane-bounded organelle;GO:0044424//intracellular part;GO:0044425//membrane part;GO:0044444//cytoplasmic part;GO:0005622//intracellular;GO:0005623//cell	GO:1901363//heterocyclic compound binding;GO:0043167//ion binding;GO:0005488//binding;GO:0046872//metal ion binding;GO:0043169//cation binding;GO:0097159//organic cyclic compound binding;GO:0046906//tetrapyrrole binding;GO:0046914//transition metal ion binding	GO:0009119//ribonucleoside metabolic process;GO:0044237//cellular metabolic process;GO:0019637//organophosphate metabolic process;GO:1901360//organic cyclic compound metabolic process;GO:0046483//heterocycle metabolic process;GO:0055086//nucleobase-containing small molecule metabolic process;GO:0042773//ATP synthesis coupled electron transport;GO:0006725//cellular aromatic compound metabolic proc…
Unigene0001223	0.000180385	0.00180789	yes	histone chaperone RTT106 [Trichophyton tonsurans CBS 112818]	-	GO:0005623//cell;GO:0005622//intracellular;GO:0044464//cell part;GO:0043226//organelle;GO:0044424//intracellular part;GO:0043229//intracellular organelle	-	GO:0043170//macromolecule metabolic process;GO:0044260//cellular macromolecule metabolic process;GO:0009058//biosynthetic process;GO:1901576//organic substance biosynthetic process;GO:0034645//cellular macromolecule biosynthetic process;GO:0071704//organic substance metabolic process;GO:0008152//metabolic process;GO:0044249//cellular biosynthetic process;GO:0044237//cellular metabolic process;GO:…
Unigene0001241	6.88272e-13	4.50063e-11	yes	Serine/threonine/dual specificity protein kinase, catalytic domain [Trichophyton rubrum]	-	-	GO:0004672//protein kinase activity;GO:0016773//phosphotransferase activity, alcohol group as acceptor;GO:0001882//nucleoside binding;GO:0016301//kinase activity;GO:0016740//transferase activity;GO:1901363//heterocyclic compound binding;GO:0097159//organic cyclic compound binding;GO:0032549//ribonucleoside binding;GO:0097367//carbohydrate derivative binding;GO:0036094//small molecule binding;GO:0…	GO:0044238//primary metabolic process;GO:0009987//cellular process;GO:0008152//metabolic process;GO:0043170//macromolecule metabolic process;GO:0019538//protein metabolic process;GO:0043412//macromolecule modification;GO:0006793//phosphorus metabolic process;GO:0006464//cellular protein modification process;GO:0044267//cellular protein metabolic process;GO:0071704//organic substance metabolic pro…
Unigene0001242	3.32301e-05	0.000447779	yes	CorA-like Mg2+ transporter family protein [Coccidioides posadasii C735 delta SOWgp]	-	-	GO:0015075//ion transmembrane transporter activity;GO:0022891//substrate-specific transmembrane transporter activity;GO:0022892//substrate-specific transporter activity;GO:0022857//transmembrane transporter activity;GO:0022890//inorganic cation transmembrane transporter activity;GO:0005215//transporter activity;GO:0008324//cation transmembrane transporter activity	GO:0044765//single-organism transport;GO:0044763//single-organism cellular process;GO:0006811//ion transport;GO:0006810//transport;GO:0006812//cation transport;GO:1902578//single-organism localization;GO:0044699//single-organism process;GO:0051179//localization;GO:0009987//cellular process;GO:0051234//establishment of localization
Unigene0001243	0.00312189	0.0166938	yes	autophagy protein 18 [Trichophyton rubrum CBS 118892]	-	GO:0032991//macromolecular complex;GO:0016020//membrane;GO:0098796//membrane protein complex;GO:0005774//vacuolar membrane;GO:0043227//membrane-bounded organelle;GO:0098588//bounding membrane of organelle;GO:0035032//phosphatidylinositol 3-kinase complex, class III;GO:0019898//extrinsic component of membrane;GO:0044437//vacuolar part;GO:0044464//cell part;GO:0061695//transferase complex, transfer…	GO:0005488//binding;GO:0043167//ion binding;GO:0008289//lipid binding;GO:1902936//phosphatidylinositol bisphosphate binding;GO:0005515//protein binding;GO:0032182//ubiquitin-like protein binding;GO:0035091//phosphatidylinositol binding;GO:1901981//phosphatidylinositol phosphate binding;GO:0043168//anion binding;GO:0005543//phospholipid binding	GO:0051716//cellular response to stimulus;GO:0044763//single-organism cellular process;GO:0009605//response to external stimulus;GO:0006950//response to stress;GO:0050896//response to stimulus;GO:0016485//protein processing;GO:0008152//metabolic process;GO:0007034//vacuolar transport;GO:1902580//single-organism cellular localization;GO:0015031//protein transport;GO:0046907//intracellular transpor…
Unigene0001245	8.02749e-05	0.000938489	yes	NmrA family protein [Trichophyton equinum CBS 127.97]	-	-	-	-
Unigene0001247	0.000675799	0.00524531	yes	hypothetical protein H109_03260 [Trichophyton interdigitale MR816]	-	-	-	-
Unigene0001248	9.54149e-06	0.000155961	yes	Pc16g14400 [Penicillium rubens Wisconsin 54-1255]	-	-	-	-
Unigene0001249	7.94444e-09	2.78419e-07	yes	--	-	-	-	-
Unigene0001250	5.01196e-07	1.18388e-05	yes	GMP synthase [glutamine-hydrolyzing] [Trichophyton interdigitale H6]	ko00230//Purine metabolism//Nucleotide metabolism//Metabolism	-	GO:0016884//carbon-nitrogen ligase activity, with glutamine as amido-N-donor;GO:0016874//ligase activity;GO:0097159//organic cyclic compound binding;GO:0016818//hydrolase activity, acting on acid anhydrides, in phosphorus-containing anhydrides;GO:0032549//ribonucleoside binding;GO:0036094//small molecule binding;GO:0016817//hydrolase activity, acting on acid anhydrides;GO:0016787//hydrolase activ…	GO:0044249//cellular biosynthetic process;GO:0044699//single-organism process;GO:0009259//ribonucleotide metabolic process;GO:0009058//biosynthetic process;GO:1901564//organonitrogen compound metabolic process;GO:0019693//ribose phosphate metabolic process;GO:0006139//nucleobase-containing compound metabolic process;GO:0009260//ribonucleotide biosynthetic process;GO:0006725//cellular aromatic com…
Unigene0001258	0.00235621	0.0134907	yes	hypothetical protein TESG_03526 [Trichophyton tonsurans CBS 112818]	-	-	-	-
Unigene0001271	0.00484544	0.0232756	yes	Exocyst complex component Sec3 [Trichophyton equinum CBS 127.97]	-	GO:0005623//cell;GO:0044464//cell part	-	-
Unigene0001275	0.000207639	0.00203353	yes	protein FYV10 [Trichophyton interdigitale H6]	-	GO:0043229//intracellular organelle;GO:0005623//cell;GO:0043231//intracellular membrane-bounded organelle;GO:0043226//organelle;GO:0043227//membrane-bounded organelle;GO:0044464//cell part;GO:0005622//intracellular;GO:0044424//intracellular part	-	-
Unigene0001279	3.38958e-07	8.31805e-06	yes	YjgH family protein [Trichophyton tonsurans CBS 112818]	ko03008//Ribosome biogenesis in eukaryotes//Translation//Genetic Information Processing	-	-	-
Unigene0001287	0.0114658	0.0446455	yes	hypothetical protein TESG_02382 [Trichophyton tonsurans CBS 112818]	-	-	-	-
Unigene0001298	0.000219276	0.00212807	yes	leucine aminopeptidase [Trichophyton equinum CBS 127.97]	-	GO:0019866//organelle inner membrane;GO:0031975//envelope;GO:0031090//organelle membrane;GO:0044424//intracellular part;GO:0043229//intracellular organelle;GO:0044446//intracellular organelle part;GO:0044422//organelle part;GO:0031967//organelle envelope;GO:0043227//membrane-bounded organelle;GO:0043226//organelle;GO:0044464//cell part;GO:0005622//intracellular;GO:0044425//membrane part;GO:003122…	GO:0070011//peptidase activity, acting on L-amino acid peptides;GO:0043169//cation binding;GO:0008238//exopeptidase activity;GO:0005488//binding;GO:0003824//catalytic activity;GO:0043167//ion binding;GO:0016787//hydrolase activity;GO:0008233//peptidase activity	GO:0051704//multi-organism process;GO:0051234//establishment of localization;GO:0071704//organic substance metabolic process;GO:0043170//macromolecule metabolic process;GO:0051179//localization;GO:0008152//metabolic process;GO:0044238//primary metabolic process;GO:0019538//protein metabolic process
Unigene0001304	2.08373e-07	5.43696e-06	yes	imidazole glycerol phosphate synthase hisHF [Trichophyton interdigitale H6]	ko01230//Biosynthesis of amino acids//Global and Overview//Metabolism;ko00340//Histidine metabolism//Amino acid metabolism//Metabolism	GO:0005737//cytoplasm;GO:0044424//intracellular part;GO:0043227//membrane-bounded organelle;GO:0043229//intracellular organelle;GO:0005622//intracellular;GO:0043226//organelle;GO:0043231//intracellular membrane-bounded organelle;GO:0044444//cytoplasmic part;GO:0044464//cell part;GO:0005623//cell	GO:0016829//lyase activity;GO:0016810//hydrolase activity, acting on carbon-nitrogen (but not peptide) bonds;GO:0016830//carbon-carbon lyase activity;GO:0016811//hydrolase activity, acting on carbon-nitrogen (but not peptide) bonds, in linear amides;GO:0016740//transferase activity;GO:0016787//hydrolase activity;GO:0016757//transferase activity, transferring glycosyl groups;GO:0016763//transferas…	GO:0044763//single-organism cellular process;GO:0006547//histidine metabolic process;GO:0044699//single-organism process;GO:0052803//imidazole-containing compound metabolic process;GO:0009987//cellular process;GO:0044238//primary metabolic process;GO:0046483//heterocycle metabolic process;GO:0043436//oxoacid metabolic process;GO:0019752//carboxylic acid metabolic process;GO:0034641//cellular nitr…
Unigene0001305	3.58597e-06	6.65329e-05	yes	imidazole glycerol phosphate synthase hisHF [Trichophyton equinum CBS 127.97]	ko01230//Biosynthesis of amino acids//Global and Overview//Metabolism;ko00340//Histidine metabolism//Amino acid metabolism//Metabolism	GO:0044464//cell part;GO:0043231//intracellular membrane-bounded organelle;GO:0005623//cell;GO:0044444//cytoplasmic part;GO:0043227//membrane-bounded organelle;GO:0005737//cytoplasm;GO:0005622//intracellular;GO:0043229//intracellular organelle;GO:0043226//organelle;GO:0044424//intracellular part	GO:0016829//lyase activity;GO:0016787//hydrolase activity;GO:0016811//hydrolase activity, acting on carbon-nitrogen (but not peptide) bonds, in linear amides;GO:0016830//carbon-carbon lyase activity;GO:0016810//hydrolase activity, acting on carbon-nitrogen (but not peptide) bonds;GO:0016763//transferase activity, transferring pentosyl groups;GO:0016757//transferase activity, transferring glycosyl…	GO:0009064//glutamine family amino acid metabolic process;GO:0046483//heterocycle metabolic process;GO:0044237//cellular metabolic process;GO:0019752//carboxylic acid metabolic process;GO:0006547//histidine metabolic process;GO:0006807//nitrogen compound metabolic process;GO:0006520//cellular amino acid metabolic process;GO:0044699//single-organism process;GO:1901564//organonitrogen compound meta…
Unigene0001307	0.000805468	0.00598188	yes	transcription factor tfiiic complex subunit tfc6 [Trichophyton equinum CBS 127.97]	-	-	-	-
Unigene0001309	7.52724e-05	0.000893933	yes	GPI anchored cell wall protein [Coccidioides immitis RS]	-	-	-	-
Unigene0001312	0.000592317	0.00470946	yes	separin [Trichophyton equinum CBS 127.97]	ko04111//Cell cycle - yeast//Cell growth and death//Cellular Processes;ko04113//Meiosis - yeast//Cell growth and death//Cellular Processes	GO:0005623//cell;GO:0044464//cell part;GO:0044424//intracellular part;GO:0043229//intracellular organelle;GO:0043231//intracellular membrane-bounded organelle;GO:0043227//membrane-bounded organelle;GO:0005622//intracellular;GO:0043226//organelle	GO:0016787//hydrolase activity;GO:0003824//catalytic activity	GO:0044763//single-organism cellular process;GO:0008152//metabolic process;GO:0009987//cellular process;GO:0044238//primary metabolic process;GO:0019538//protein metabolic process;GO:0071704//organic substance metabolic process;GO:0044699//single-organism process;GO:0043170//macromolecule metabolic process
Unigene0001315	0.00168853	0.0105339	yes	hypothetical protein H109_06414 [Trichophyton interdigitale MR816]	-	-	-	-
Unigene0001328	0.00928309	0.0384222	yes	--	-	-	-	-
Unigene0001331	0.000539943	0.00437999	yes	DnaJ domain containing protein mas5 [Trichophyton equinum CBS 127.97]	ko04141//Protein processing in endoplasmic reticulum//Folding, sorting and degradation//Genetic Information Processing	-	GO:0043169//cation binding;GO:0032550//purine ribonucleoside binding;GO:1901363//heterocyclic compound binding;GO:0097159//organic cyclic compound binding;GO:0005515//protein binding;GO:0043167//ion binding;GO:0005488//binding;GO:0097367//carbohydrate derivative binding;GO:0001883//purine nucleoside binding;GO:0001882//nucleoside binding;GO:0036094//small molecule binding;GO:0032549//ribonucleosi…	GO:0044238//primary metabolic process;GO:0009987//cellular process;GO:0071704//organic substance metabolic process;GO:0044260//cellular macromolecule metabolic process;GO:0008152//metabolic process;GO:0019538//protein metabolic process;GO:0044237//cellular metabolic process;GO:0043170//macromolecule metabolic process;GO:0044267//cellular protein metabolic process;GO:0050896//response to stimulus;…
Unigene0001341	1.11793e-06	2.42196e-05	yes	Plasma membrane proteolipid 3, partial [Rhizoctonia solani AG-8 WAC10335]	-	-	-	-
Unigene0001342	1.13516e-16	1.20529e-14	yes	--	-	-	-	-
Unigene0001343	0.00192516	0.0116404	yes	hypothetical protein TEQG_01502 [Trichophyton equinum CBS 127.97]	-	-	-	-
Unigene0001344	0.000943301	0.00671711	yes	hypothetical protein TESG_08357 [Trichophyton tonsurans CBS 112818]	-	-	-	-
Unigene0001346	0.00197704	0.0118408	yes	Pc22g21640 [Penicillium rubens Wisconsin 54-1255]	-	-	-	-
Unigene0001347	5.39937e-06	9.55492e-05	yes	Pc22g21640 [Penicillium rubens Wisconsin 54-1255]	-	-	-	-
Unigene0001375	5.3944e-05	0.000675604	yes	acyl-coenzyme A oxidase [Trichophyton equinum CBS 127.97]	ko04146//Peroxisome//Transport and catabolism//Cellular Processes;ko01212//Fatty acid metabolism//Global and Overview//Metabolism;ko00071//Fatty acid degradation//Lipid metabolism//Metabolism;ko01040//Biosynthesis of unsaturated fatty acids//Lipid metabolism//Metabolism;ko00592//alpha-Linolenic acid metabolism//Lipid metabolism//Metabolism	GO:0044430//cytoskeletal part;GO:0043231//intracellular membrane-bounded organelle;GO:0044422//organelle part;GO:0044446//intracellular organelle part;GO:1902494//catalytic complex;GO:0015630//microtubule cytoskeleton;GO:0032991//macromolecular complex;GO:0043228//non-membrane-bounded organelle;GO:0005737//cytoplasm;GO:0042579//microbody;GO:0005622//intracellular;GO:0044444//cytoplasmic part;GO:0…	GO:0016817//hydrolase activity, acting on acid anhydrides;GO:0016627//oxidoreductase activity, acting on the CH-CH group of donors;GO:0005488//binding;GO:0016462//pyrophosphatase activity;GO:1901265//nucleoside phosphate binding;GO:0003774//motor activity;GO:0016818//hydrolase activity, acting on acid anhydrides, in phosphorus-containing anhydrides;GO:0000166//nucleotide binding;GO:0016634//oxido…	GO:0016042//lipid catabolic process;GO:0044237//cellular metabolic process;GO:0043436//oxoacid metabolic process;GO:0046395//carboxylic acid catabolic process;GO:0019752//carboxylic acid metabolic process;GO:1901575//organic substance catabolic process;GO:0009056//catabolic process;GO:0044248//cellular catabolic process;GO:0009987//cellular process;GO:0009062//fatty acid catabolic process;GO:0016…
Unigene0001378	0.00253224	0.0141879	yes	AGC/NDR/NDR protein kinase [Trichophyton interdigitale H6]	-	-	GO:0005488//binding;GO:0001883//purine nucleoside binding;GO:0003824//catalytic activity;GO:0097159//organic cyclic compound binding;GO:0016773//phosphotransferase activity, alcohol group as acceptor;GO:1901363//heterocyclic compound binding;GO:0016772//transferase activity, transferring phosphorus-containing groups;GO:0016301//kinase activity;GO:0036094//small molecule binding;GO:0004672//protei…	GO:0044267//cellular protein metabolic process;GO:0008152//metabolic process;GO:0006796//phosphate-containing compound metabolic process;GO:0071704//organic substance metabolic process;GO:0044238//primary metabolic process;GO:0019538//protein metabolic process;GO:0036211//protein modification process;GO:0009987//cellular process;GO:0006464//cellular protein modification process;GO:0006793//phosph…
Unigene0001379	4.33145e-06	7.87297e-05	yes	glycerophosphodiesterase GDE1 [Trichophyton equinum CBS 127.97]	ko00564//Glycerophospholipid metabolism//Lipid metabolism//Metabolism	-	GO:0042578//phosphoric ester hydrolase activity;GO:0016787//hydrolase activity;GO:0016788//hydrolase activity, acting on ester bonds;GO:0003824//catalytic activity	GO:0008152//metabolic process;GO:0044238//primary metabolic process
Unigene0001382	0.00288205	0.0157721	yes	hypothetical protein H110_07012 [Trichophyton rubrum MR1448]	-	-	-	-
Unigene0001384	0.000340835	0.00301826	yes	hypothetical protein MGYG_04158 [Microsporum gypseum CBS 118893]	-	-	-	-
Unigene0001386	0.000226834	0.00218168	yes	--	-	-	-	-
Unigene0001389	1.98764e-05	0.000289612	yes	uncharacterized mitochondrial outer membrane protein YPR098C [Neosartorya udagawae]	-	-	-	-
Unigene0001395	0.00772866	0.0333867	yes	fatty acid oxygenase [Trichophyton tonsurans CBS 112818]	ko00591//Linoleic acid metabolism//Lipid metabolism//Metabolism	-	GO:0016701//oxidoreductase activity, acting on single donors with incorporation of molecular oxygen;GO:0016209//antioxidant activity;GO:0005488//binding;GO:0046914//transition metal ion binding;GO:0043169//cation binding;GO:0003824//catalytic activity;GO:0046906//tetrapyrrole binding;GO:0016684//oxidoreductase activity, acting on peroxide as acceptor;GO:1901363//heterocyclic compound binding;GO:0…	GO:0072330//monocarboxylic acid biosynthetic process;GO:0050789//regulation of biological process;GO:0009403//toxin biosynthetic process;GO:0044710//single-organism metabolic process;GO:0006950//response to stress;GO:0046394//carboxylic acid biosynthetic process;GO:0045596//negative regulation of cell differentiation;GO:1901576//organic substance biosynthetic process;GO:0045595//regulation of cel…
Unigene0001397	1.42659e-07	3.92176e-06	yes	hypothetical protein H101_04957 [Trichophyton interdigitale H6]	-	-	-	-
Unigene0001406	3.99878e-07	9.5935e-06	yes	HHE domain protein [Trichophyton verrucosum HKI 0517]	-	-	-	-
Unigene0001409	0.000906283	0.00653157	yes	RER1 [Microsporum gypseum CBS 118893]	-	GO:0043231//intracellular membrane-bounded organelle;GO:0031224//intrinsic component of membrane;GO:0044422//organelle part;GO:0005737//cytoplasm;GO:0043229//intracellular organelle;GO:0043226//organelle;GO:0030133//transport vesicle;GO:0043227//membrane-bounded organelle;GO:0012505//endomembrane system;GO:0044431//Golgi apparatus part;GO:0044444//cytoplasmic part;GO:0005798//Golgi-associated ves…	-	GO:0072595//maintenance of protein localization in organelle;GO:0051220//cytoplasmic sequestering of protein;GO:0070972//protein localization to endoplasmic reticulum;GO:0032507//maintenance of protein location in cell;GO:0016482//cytoplasmic transport;GO:0046907//intracellular transport;GO:0051235//maintenance of location;GO:0051649//establishment of localization in cell;GO:0045185//maintenance …
Unigene0001412	0.000414692	0.00353792	yes	hypothetical protein H101_04343 [Trichophyton interdigitale H6]	-	-	-	-
Unigene0001417	1.90903e-05	0.000281362	yes	polyadenylate-binding protein, cytoplasmic and nuclear [Trichophyton interdigitale H6]	ko03013//RNA transport//Translation//Genetic Information Processing;ko03015//mRNA surveillance pathway//Translation//Genetic Information Processing;ko03018//RNA degradation//Folding, sorting and degradation//Genetic Information Processing	GO:0043227//membrane-bounded organelle;GO:0005622//intracellular;GO:0044464//cell part;GO:0043231//intracellular membrane-bounded organelle;GO:0043229//intracellular organelle;GO:0044424//intracellular part;GO:0043226//organelle;GO:0005623//cell	GO:0003676//nucleic acid binding;GO:0036094//small molecule binding;GO:0097159//organic cyclic compound binding;GO:1901363//heterocyclic compound binding;GO:0005488//binding	GO:0046483//heterocycle metabolic process;GO:0006725//cellular aromatic compound metabolic process;GO:0065007//biological regulation;GO:0051236//establishment of RNA localization;GO:0008152//metabolic process;GO:0090304//nucleic acid metabolic process;GO:0015931//nucleobase-containing compound transport;GO:0010468//regulation of gene expression;GO:0071702//organic substance transport;GO:0071705//…
Unigene0001419	2.35353e-06	4.64812e-05	yes	hypothetical protein H109_06582 [Trichophyton interdigitale MR816]	-	-	-	-
Unigene0001424	1.26322e-14	1.01095e-12	yes	actin protein 4, isoform b [Batrachochytrium dendrobatidis JAM81]	ko04145//Phagosome//Transport and catabolism//Cellular Processes	GO:0099568//cytoplasmic region;GO:0044428//nuclear part;GO:0043231//intracellular membrane-bounded organelle;GO:0005634//nucleus;GO:0043189//H4/H2A histone acetyltransferase complex;GO:0005622//intracellular;GO:0044427//chromosomal part;GO:0070938//contractile ring;GO:0005856//cytoskeleton;GO:0070013//intracellular organelle lumen;GO:0005654//nucleoplasm;GO:0005694//chromosome;GO:0030864//cortica…	GO:0005488//binding;GO:0001882//nucleoside binding;GO:0097159//organic cyclic compound binding;GO:1901363//heterocyclic compound binding;GO:0005198//structural molecule activity;GO:0097367//carbohydrate derivative binding;GO:0036094//small molecule binding;GO:0032549//ribonucleoside binding;GO:0001883//purine nucleoside binding;GO:0032550//purine ribonucleoside binding	GO:0031032//actomyosin structure organization;GO:0007033//vacuole organization;GO:0044260//cellular macromolecule metabolic process;GO:0044767//single-organism developmental process;GO:0015031//protein transport;GO:0031323//regulation of cellular metabolic process;GO:0030866//cortical actin cytoskeleton organization;GO:0006897//endocytosis;GO:0019538//protein metabolic process;GO:0016043//cellula…
Unigene0001425	1.92257e-10	8.92536e-09	yes	actin [Moniliophthora perniciosa]	ko04145//Phagosome//Transport and catabolism//Cellular Processes	GO:0043229//intracellular organelle;GO:0044424//intracellular part;GO:0043228//non-membrane-bounded organelle;GO:0043226//organelle;GO:0044464//cell part;GO:0005623//cell;GO:0043232//intracellular non-membrane-bounded organelle;GO:0005622//intracellular	GO:0001882//nucleoside binding;GO:1901363//heterocyclic compound binding;GO:0036094//small molecule binding;GO:0097159//organic cyclic compound binding;GO:0097367//carbohydrate derivative binding;GO:0032550//purine ribonucleoside binding;GO:0032549//ribonucleoside binding;GO:0001883//purine nucleoside binding;GO:0005488//binding	-
Unigene0001426	0.00672117	0.0299824	yes	similar to An07g09380 [Aspergillus kawachii IFO 4308]	-	-	-	-
Unigene0001428	0.00454135	0.0221471	yes	sugar transporter STL1 [Trichophyton tonsurans CBS 112818]	-	-	-	-
Unigene0001431	1.35199e-05	0.000210738	yes	tetrahydrofolylpolyglutamate synthase [Trichophyton tonsurans CBS 112818]	ko00790//Folate biosynthesis//Metabolism of cofactors and vitamins//Metabolism	GO:0019866//organelle inner membrane;GO:0044464//cell part;GO:0031090//organelle membrane;GO:0031967//organelle envelope;GO:0044429//mitochondrial part;GO:0044444//cytoplasmic part;GO:0005737//cytoplasm;GO:0043229//intracellular organelle;GO:0005739//mitochondrion;GO:0031975//envelope;GO:0044422//organelle part;GO:0043231//intracellular membrane-bounded organelle;GO:0043226//organelle;GO:0044424/…	GO:0032550//purine ribonucleoside binding;GO:0016874//ligase activity;GO:0016881//acid-amino acid ligase activity;GO:0005488//binding;GO:0097367//carbohydrate derivative binding;GO:0001883//purine nucleoside binding;GO:0036094//small molecule binding;GO:0003824//catalytic activity;GO:1901363//heterocyclic compound binding;GO:0032549//ribonucleoside binding;GO:0001882//nucleoside binding;GO:009715…	GO:0018130//heterocycle biosynthetic process;GO:1901564//organonitrogen compound metabolic process;GO:0044238//primary metabolic process;GO:0044711//single-organism biosynthetic process;GO:0006807//nitrogen compound metabolic process;GO:1901576//organic substance biosynthetic process;GO:0016053//organic acid biosynthetic process;GO:0006760//folic acid-containing compound metabolic process;GO:0044…
Unigene0001432	8.54886e-06	0.000141103	yes	tetrahydrofolylpolyglutamate synthase [Trichophyton tonsurans CBS 112818]	ko00790//Folate biosynthesis//Metabolism of cofactors and vitamins//Metabolism	-	GO:0016879//ligase activity, forming carbon-nitrogen bonds;GO:0001882//nucleoside binding;GO:1901363//heterocyclic compound binding;GO:0032549//ribonucleoside binding;GO:0016881//acid-amino acid ligase activity;GO:0036094//small molecule binding;GO:0003824//catalytic activity;GO:0032550//purine ribonucleoside binding;GO:0097159//organic cyclic compound binding;GO:0001883//purine nucleoside bindin…	GO:0006575//cellular modified amino acid metabolic process;GO:0043604//amide biosynthetic process;GO:0009108//coenzyme biosynthetic process;GO:0044249//cellular biosynthetic process;GO:1901362//organic cyclic compound biosynthetic process;GO:0009396//folic acid-containing compound biosynthetic process;GO:0042558//pteridine-containing compound metabolic process;GO:0044238//primary metabolic proces…
Unigene0001433	0.000169085	0.0017171	yes	DNA damage repair protein [Trichophyton equinum CBS 127.97]	-	-	-	-
Unigene0001434	0.000351196	0.00310232	yes	DNA damage repair protein [Trichophyton equinum CBS 127.97]	-	-	-	-
Unigene0001446	0.00308761	0.0165922	yes	60S ribosomal protein L7 [Trichophyton rubrum MR850]	ko03010//Ribosome//Translation//Genetic Information Processing	GO:0044464//cell part;GO:1990904//ribonucleoprotein complex;GO:0030529//intracellular ribonucleoprotein complex;GO:0005622//intracellular;GO:0005623//cell;GO:0032991//macromolecular complex;GO:0044424//intracellular part	-	-
Unigene0001459	4.97272e-10	2.14166e-08	yes	vacuolar sorting receptor [Trichophyton tonsurans CBS 112818]	ko04145//Phagosome//Transport and catabolism//Cellular Processes	-	-	-
Unigene0001463	0.0112367	0.0440272	yes	--	-	-	-	-
Unigene0001468	3.8296e-05	0.000505149	yes	membrane transporter [Trichophyton tonsurans CBS 112818]	-	GO:0016020//membrane;GO:0044425//membrane part;GO:0031224//intrinsic component of membrane	-	GO:0009987//cellular process;GO:0044763//single-organism cellular process;GO:0044699//single-organism process
Unigene0001475	0.0113705	0.0444053	yes	DUF408 domain-containing protein [Trichophyton equinum CBS 127.97]	-	-	-	-
Unigene0001484	0.000965565	0.00683485	yes	tetrahydrofolylpolyglutamate synthase [Trichophyton equinum CBS 127.97]	ko00790//Folate biosynthesis//Metabolism of cofactors and vitamins//Metabolism	-	GO:0032550//purine ribonucleoside binding;GO:0001883//purine nucleoside binding;GO:1901363//heterocyclic compound binding;GO:0032549//ribonucleoside binding;GO:0097159//organic cyclic compound binding;GO:0001882//nucleoside binding;GO:0016874//ligase activity;GO:0016879//ligase activity, forming carbon-nitrogen bonds;GO:0003824//catalytic activity;GO:0036094//small molecule binding;GO:0005488//bi…	GO:0071704//organic substance metabolic process;GO:0009396//folic acid-containing compound biosynthetic process;GO:0009108//coenzyme biosynthetic process;GO:0051188//cofactor biosynthetic process;GO:0009058//biosynthetic process;GO:0006725//cellular aromatic compound metabolic process;GO:0044249//cellular biosynthetic process;GO:0006575//cellular modified amino acid metabolic process;GO:0044281//…
Unigene0001489	2.54973e-05	0.000357429	yes	--	-	-	-	-
Unigene0001490	0.00174078	0.0107784	yes	--	-	-	-	-
Unigene0001493	6.28663e-11	3.16516e-09	yes	--	-	-	-	-
Unigene0001494	0.00313515	0.0166938	yes	--	-	-	-	-
Unigene0001495	0.000156474	0.00160829	yes	isocitrate dehydrogenase [Trichophyton tonsurans CBS 112818]	ko01230//Biosynthesis of amino acids//Global and Overview//Metabolism;ko01200//Carbon metabolism//Global and Overview//Metabolism;ko04146//Peroxisome//Transport and catabolism//Cellular Processes;ko01210//2-Oxocarboxylic acid metabolism//Global and Overview//Metabolism;ko00480//Glutathione metabolism//Metabolism of other amino acids//Metabolism;ko00020//Citrate cycle (TCA cycle)//Carbohydrate met…	-	GO:0036094//small molecule binding;GO:1901265//nucleoside phosphate binding;GO:0005488//binding;GO:0000166//nucleotide binding;GO:0003824//catalytic activity;GO:0043167//ion binding;GO:0097159//organic cyclic compound binding;GO:1901363//heterocyclic compound binding;GO:0043169//cation binding;GO:0016491//oxidoreductase activity;GO:0046872//metal ion binding;GO:0016614//oxidoreductase activity, a…	GO:0044710//single-organism metabolic process;GO:0044237//cellular metabolic process;GO:0006101//citrate metabolic process;GO:0071704//organic substance metabolic process;GO:0009987//cellular process;GO:0044699//single-organism process;GO:0006082//organic acid metabolic process;GO:0044281//small molecule metabolic process;GO:0019752//carboxylic acid metabolic process;GO:0043436//oxoacid metabolic…
Unigene0001498	6.43711e-07	1.47503e-05	yes	sphingosine kinase [Trichophyton tonsurans CBS 112818]	ko00600//Sphingolipid metabolism//Lipid metabolism//Metabolism	-	GO:0016740//transferase activity;GO:0003824//catalytic activity;GO:0016301//kinase activity;GO:0016772//transferase activity, transferring phosphorus-containing groups	GO:0065007//biological regulation;GO:0044700//single organism signaling;GO:0051716//cellular response to stimulus;GO:0044699//single-organism process;GO:0050896//response to stimulus;GO:0023052//signaling;GO:0006793//phosphorus metabolic process;GO:0007186//G-protein coupled receptor signaling pathway;GO:0050794//regulation of cellular process;GO:0009987//cellular process;GO:0007165//signal trans…
Unigene0001505	0.00983116	0.0397546	yes	exo-beta-1,3-glucanase [Trichophyton tonsurans CBS 112818]	ko00500//Starch and sucrose metabolism//Carbohydrate metabolism//Metabolism	-	GO:0016798//hydrolase activity, acting on glycosyl bonds;GO:0003824//catalytic activity;GO:0016787//hydrolase activity	GO:0044238//primary metabolic process;GO:0008152//metabolic process
Unigene0001507	0.00134288	0.00890053	yes	HPC2-domain-containing protein [Aspergillus ruber CBS 135680]	-	-	-	-
Unigene0001514	1.5344e-05	0.000233404	yes	hypothetical protein TEQG_02417 [Trichophyton equinum CBS 127.97]	-	-	-	-
Unigene0001515	0.00343567	0.0178768	yes	--	-	-	-	-
Unigene0001516	7.51184e-09	2.66745e-07	yes	conserved fungal protein [Arthroderma benhamiae CBS 112371]	-	-	-	-
Unigene0001517	0.00982742	0.0397545	yes	nucleolar GTP-binding protein 1 [Trichophyton equinum CBS 127.97]	ko03008//Ribosome biogenesis in eukaryotes//Translation//Genetic Information Processing	GO:0043229//intracellular organelle;GO:0043226//organelle;GO:0005622//intracellular;GO:0044424//intracellular part;GO:0005623//cell;GO:0043227//membrane-bounded organelle;GO:0043232//intracellular non-membrane-bounded organelle;GO:0044464//cell part;GO:0043231//intracellular membrane-bounded organelle;GO:0043228//non-membrane-bounded organelle	GO:0001883//purine nucleoside binding;GO:0016747//transferase activity, transferring acyl groups other than amino-acyl groups;GO:1901363//heterocyclic compound binding;GO:0005488//binding;GO:0097367//carbohydrate derivative binding;GO:0032549//ribonucleoside binding;GO:0016740//transferase activity;GO:0001882//nucleoside binding;GO:0097159//organic cyclic compound binding;GO:0036094//small molecu…	GO:0044085//cellular component biogenesis;GO:0071840//cellular component organization or biogenesis;GO:0022613//ribonucleoprotein complex biogenesis
Unigene0001518	0.000355843	0.00313563	yes	nucleolar GTP-binding protein 1 [Trichophyton equinum CBS 127.97]	ko03008//Ribosome biogenesis in eukaryotes//Translation//Genetic Information Processing	GO:0044446//intracellular organelle part;GO:0030529//intracellular ribonucleoprotein complex;GO:0044422//organelle part;GO:0044464//cell part;GO:0005622//intracellular;GO:0044424//intracellular part;GO:0005623//cell;GO:0043226//organelle;GO:1990904//ribonucleoprotein complex;GO:0043232//intracellular non-membrane-bounded organelle;GO:0043228//non-membrane-bounded organelle;GO:0043229//intracellul…	GO:0032549//ribonucleoside binding;GO:0097367//carbohydrate derivative binding;GO:0036094//small molecule binding;GO:0001882//nucleoside binding;GO:0005488//binding;GO:0032550//purine ribonucleoside binding;GO:0001883//purine nucleoside binding;GO:0097159//organic cyclic compound binding;GO:1901363//heterocyclic compound binding	GO:0044237//cellular metabolic process;GO:0051649//establishment of localization in cell;GO:0044260//cellular macromolecule metabolic process;GO:0016043//cellular component organization;GO:0051641//cellular localization;GO:0051234//establishment of localization;GO:0071840//cellular component organization or biogenesis;GO:0051179//localization;GO:0016070//RNA metabolic process;GO:0044085//cellular…
Unigene0001526	0.000705808	0.00540263	yes	Acp27b [Arthroderma otae CBS 113480]	-	-	-	-
Unigene0001527	0.000329093	0.00293854	yes	acetylcholinesterase [Trichophyton tonsurans CBS 112818]	-	GO:0005623//cell;GO:0043226//organelle;GO:0044446//intracellular organelle part;GO:0044444//cytoplasmic part;GO:0005622//intracellular;GO:0043231//intracellular membrane-bounded organelle;GO:0044432//endoplasmic reticulum part;GO:0043227//membrane-bounded organelle;GO:0043229//intracellular organelle;GO:0044422//organelle part;GO:0005783//endoplasmic reticulum;GO:0012505//endomembrane system;GO:0…	GO:0016853//isomerase activity;GO:0052689//carboxylic ester hydrolase activity;GO:0003824//catalytic activity;GO:0016787//hydrolase activity;GO:0033218//amide binding;GO:0016859//cis-trans isomerase activity;GO:0016788//hydrolase activity, acting on ester bonds;GO:0005488//binding	GO:0036211//protein modification process;GO:0043170//macromolecule metabolic process;GO:0044237//cellular metabolic process;GO:0009987//cellular process;GO:0044260//cellular macromolecule metabolic process;GO:0019538//protein metabolic process;GO:0018208//peptidyl-proline modification;GO:0006464//cellular protein modification process;GO:0008152//metabolic process;GO:0043412//macromolecule modific…
Unigene0001531	0.00319029	0.0168952	yes	CTP synthase, partial [Microsporum gypseum CBS 118893]	ko00240//Pyrimidine metabolism//Nucleotide metabolism//Metabolism	-	GO:1901363//heterocyclic compound binding;GO:0032550//purine ribonucleoside binding;GO:0097159//organic cyclic compound binding;GO:0003824//catalytic activity;GO:0032549//ribonucleoside binding;GO:0016879//ligase activity, forming carbon-nitrogen bonds;GO:0016874//ligase activity;GO:0001883//purine nucleoside binding;GO:0097367//carbohydrate derivative binding;GO:0036094//small molecule binding;G…	GO:0046036//CTP metabolic process;GO:0044249//cellular biosynthetic process;GO:0046132//pyrimidine ribonucleoside biosynthetic process;GO:0019637//organophosphate metabolic process;GO:0055086//nucleobase-containing small molecule metabolic process;GO:0009260//ribonucleotide biosynthetic process;GO:1901605//alpha-amino acid metabolic process;GO:0042455//ribonucleoside biosynthetic process;GO:00081…
Unigene0001534	1.45845e-05	0.000224075	yes	3-ketosteroid dehydrogenase [Trichophyton tonsurans CBS 112818]	-	-	-	-
Unigene0001535	1.29367e-07	3.60345e-06	yes	3-ketosteroid-delta-1-dehydrogenase [Trichophyton equinum CBS 127.97]	-	-	GO:0003824//catalytic activity;GO:0016491//oxidoreductase activity	GO:0044710//single-organism metabolic process;GO:0044699//single-organism process;GO:0008152//metabolic process
Unigene0001536	0.00136765	0.00902028	yes	proline-rich protein HaeIII subfamily 1 [Arthroderma otae CBS 113480]	-	-	-	-
Unigene0001537	0.000791026	0.00591046	yes	proline-rich protein HaeIII subfamily 1 [Arthroderma otae CBS 113480]	-	-	-	-
Unigene0001538	1.97926e-05	0.000288783	yes	--	-	-	-	-
Unigene0001539	1.86877e-05	0.000277571	yes	DUF455 domain-containing protein [Trichophyton equinum CBS 127.97]	-	GO:0005622//intracellular;GO:0043227//membrane-bounded organelle;GO:0043226//organelle;GO:0043229//intracellular organelle;GO:0044464//cell part;GO:0044424//intracellular part;GO:0043231//intracellular membrane-bounded organelle;GO:0005623//cell	GO:0016740//transferase activity;GO:0097159//organic cyclic compound binding;GO:0070566//adenylyltransferase activity;GO:0016779//nucleotidyltransferase activity;GO:0003676//nucleic acid binding;GO:0003824//catalytic activity;GO:1901363//heterocyclic compound binding;GO:0016772//transferase activity, transferring phosphorus-containing groups;GO:0005488//binding	GO:0006396//RNA processing;GO:0031123//RNA 3'-end processing;GO:0046483//heterocycle metabolic process;GO:0071704//organic substance metabolic process;GO:0009987//cellular process;GO:0006807//nitrogen compound metabolic process;GO:0008152//metabolic process;GO:0044238//primary metabolic process;GO:0034641//cellular nitrogen compound metabolic process;GO:0006139//nucleobase-containing compound met…
Unigene0001540	2.6816e-08	8.45808e-07	yes	cell wall glucanosyltransferase [Gaeumannomyces graminis var. tritici R3-111a-1]	-	GO:0005623//cell;GO:0030312//external encapsulating structure;GO:0071944//cell periphery;GO:0044464//cell part	GO:0016787//hydrolase activity;GO:0016798//hydrolase activity, acting on glycosyl bonds;GO:0003824//catalytic activity	GO:0009987//cellular process;GO:0044767//single-organism developmental process;GO:0032502//developmental process;GO:0007275//multicellular organism development;GO:0044707//single-multicellular organism process;GO:0071840//cellular component organization or biogenesis;GO:0016043//cellular component organization;GO:0045229//external encapsulating structure organization;GO:0044238//primary metabolic…
Unigene0001541	2.61152e-07	6.684e-06	yes	cell wall glucanosyltransferase [Gaeumannomyces graminis var. tritici R3-111a-1]	-	-	-	-
Unigene0001543	0.00091654	0.00655265	yes	--	-	-	-	-
Unigene0001545	0.00140923	0.00925446	yes	allantoate permease [Trichophyton tonsurans CBS 112818]	-	GO:0031224//intrinsic component of membrane;GO:0016020//membrane;GO:0044425//membrane part	-	GO:0044699//single-organism process;GO:0009987//cellular process;GO:0044763//single-organism cellular process
Unigene0001546	0.00197513	0.0118408	yes	allantoate permease [Trichophyton tonsurans CBS 112818]	-	GO:0031224//intrinsic component of membrane;GO:0016020//membrane;GO:0044425//membrane part	-	GO:0009987//cellular process;GO:0044763//single-organism cellular process;GO:0044699//single-organism process
Unigene0001548	2.36706e-07	6.1167e-06	yes	--	-	-	-	-
Unigene0001549	2.16535e-26	1.29006e-23	yes	transcription elongation factor spt6 [Trichophyton interdigitale H6]	-	GO:0043229//intracellular organelle;GO:0005623//cell;GO:0043231//intracellular membrane-bounded organelle;GO:0044464//cell part;GO:0044424//intracellular part;GO:0044446//intracellular organelle part;GO:0032991//macromolecular complex;GO:0043227//membrane-bounded organelle;GO:1990234//transferase complex;GO:0043234//protein complex;GO:1902494//catalytic complex;GO:0000151//ubiquitin ligase comple…	GO:0008135//translation factor activity, RNA binding;GO:0005488//binding;GO:0003723//RNA binding;GO:0097159//organic cyclic compound binding;GO:1901363//heterocyclic compound binding;GO:0003676//nucleic acid binding	GO:0010556//regulation of macromolecule biosynthetic process;GO:0050794//regulation of cellular process;GO:0031326//regulation of cellular biosynthetic process;GO:0080090//regulation of primary metabolic process;GO:0019222//regulation of metabolic process;GO:0019219//regulation of nucleobase-containing compound metabolic process;GO:0006355//regulation of transcription, DNA-templated;GO:2000112//r…
Unigene0001550	0.00638413	0.0288632	yes	transcription elongation factor spt6 [Trichophyton interdigitale H6]	-	GO:0005623//cell;GO:0044424//intracellular part;GO:0043234//protein complex;GO:0043229//intracellular organelle;GO:0005622//intracellular;GO:0044464//cell part;GO:1902494//catalytic complex;GO:0043231//intracellular membrane-bounded organelle;GO:0044422//organelle part;GO:0032991//macromolecular complex;GO:0043227//membrane-bounded organelle;GO:0000151//ubiquitin ligase complex;GO:0043226//organe…	GO:1901363//heterocyclic compound binding;GO:0005488//binding;GO:0008135//translation factor activity, RNA binding;GO:0003723//RNA binding;GO:0097159//organic cyclic compound binding;GO:0003676//nucleic acid binding	GO:1903506//regulation of nucleic acid-templated transcription;GO:0006355//regulation of transcription, DNA-templated;GO:0010468//regulation of gene expression;GO:0060255//regulation of macromolecule metabolic process;GO:0009889//regulation of biosynthetic process;GO:0031326//regulation of cellular biosynthetic process;GO:0051171//regulation of nitrogen compound metabolic process;GO:2001141//regu…
Unigene0001552	2.31544e-05	0.000330636	yes	Peptidase family S64 [Aspergillus parasiticus SU-1]	-	-	-	-
Unigene0001561	0.0125573	0.0478041	yes	calmodulin-binding coil-coil protein [Microsporum gypseum CBS 118893]	ko04144//Endocytosis//Transport and catabolism//Cellular Processes	-	GO:0005488//binding;GO:0001883//purine nucleoside binding;GO:0097159//organic cyclic compound binding;GO:1901363//heterocyclic compound binding;GO:0036094//small molecule binding;GO:0032549//ribonucleoside binding;GO:0001882//nucleoside binding;GO:0097367//carbohydrate derivative binding;GO:0032550//purine ribonucleoside binding	-
Unigene0001562	0.0104823	0.0418198	yes	calmodulin-binding coil-coil protein [Microsporum gypseum CBS 118893]	-	GO:0044422//organelle part;GO:0043229//intracellular organelle;GO:0043226//organelle;GO:0044464//cell part;GO:0044446//intracellular organelle part;GO:0005622//intracellular;GO:0044424//intracellular part;GO:0005623//cell	-	-
Unigene0001567	0.00204166	0.0121605	yes	--	-	-	-	-
Unigene0001576	0.00127391	0.00851708	yes	E3 ubiquitin-protein ligase synoviolin-A [Trichophyton equinum CBS 127.97]	ko04141//Protein processing in endoplasmic reticulum//Folding, sorting and degradation//Genetic Information Processing;ko04120//Ubiquitin mediated proteolysis//Folding, sorting and degradation//Genetic Information Processing	-	GO:0046872//metal ion binding;GO:0043167//ion binding;GO:0043169//cation binding;GO:0046914//transition metal ion binding;GO:0005488//binding;GO:0003824//catalytic activity	-
Unigene0001579	2.48838e-06	4.86073e-05	yes	ankyrin repeat protein [Trichophyton tonsurans CBS 112818]	-	-	-	-
Unigene0001591	0.00403928	0.0201476	yes	--	-	-	-	-
Unigene0001605	0.0010665	0.00739314	yes	hypothetical protein H102_06887 [Trichophyton rubrum CBS 100081]	-	-	-	-
Unigene0001607	5.4954e-05	0.000685263	yes	anaphase spindle elongation protein [Trichophyton equinum CBS 127.97]	-	-	GO:0005515//protein binding;GO:0008092//cytoskeletal protein binding;GO:0005488//binding;GO:0015631//tubulin binding	GO:0009987//cellular process;GO:0044699//single-organism process;GO:0044763//single-organism cellular process;GO:0007049//cell cycle;GO:0007017//microtubule-based process;GO:0022402//cell cycle process
Unigene0001608	0.00974084	0.0397545	yes	hypothetical protein TRV_02447 [Trichophyton verrucosum HKI 0517]	-	-	-	-
Unigene0001609	3.53306e-05	0.000471837	yes	microtubule associated protein [Trichophyton tonsurans CBS 112818]	-	-	GO:0005515//protein binding;GO:0015631//tubulin binding;GO:0005488//binding;GO:0008092//cytoskeletal protein binding	GO:0022402//cell cycle process;GO:0009987//cellular process;GO:0044699//single-organism process;GO:0044763//single-organism cellular process;GO:0007017//microtubule-based process;GO:0007049//cell cycle
Unigene0001611	0.0117181	0.0454319	yes	--	-	-	-	-
Unigene0001617	0.00195667	0.0117884	yes	--	-	-	-	-
Unigene0001621	0.00382566	0.0194162	yes	PNS1 [Trichophyton equinum CBS 127.97]	-	GO:0031224//intrinsic component of membrane;GO:0016020//membrane;GO:0044425//membrane part	-	GO:0051234//establishment of localization;GO:0051179//localization
Unigene0001622	0.00326085	0.0171502	yes	protein PNS1 [Trichophyton interdigitale H6]	-	GO:0044425//membrane part;GO:0016020//membrane;GO:0031224//intrinsic component of membrane	-	GO:0051179//localization;GO:0051234//establishment of localization
Unigene0001625	8.21929e-05	0.000953936	yes	glutathione S-transferase [Trichophyton tonsurans CBS 112818]	ko00480//Glutathione metabolism//Metabolism of other amino acids//Metabolism	-	GO:0003824//catalytic activity	-
Unigene0001627	9.09342e-05	0.00103303	yes	glycosyl transferase [Trichophyton tonsurans CBS 112818]	-	-	GO:0016746//transferase activity, transferring acyl groups;GO:0003824//catalytic activity;GO:0016740//transferase activity	-
Unigene0001628	0.000323162	0.00289765	yes	glycosyl transferase [Trichophyton rubrum CBS 118892]	-	-	GO:0016740//transferase activity;GO:0003824//catalytic activity	-
Unigene0001629	1.38531e-05	0.000214792	yes	--	-	-	-	-
Unigene0001630	3.43972e-05	0.000460519	yes	carbon catabolite repressor [Trichophyton tonsurans CBS 112818]	-	-	GO:0003676//nucleic acid binding;GO:1901363//heterocyclic compound binding;GO:0043169//cation binding;GO:0005488//binding;GO:0043167//ion binding;GO:0097159//organic cyclic compound binding	-
Unigene0001637	0.00389982	0.0195886	yes	transmembrane transporter [Trichophyton tonsurans CBS 112818]	-	GO:0044425//membrane part;GO:0016020//membrane;GO:0031224//intrinsic component of membrane	GO:0032550//purine ribonucleoside binding;GO:1901363//heterocyclic compound binding;GO:0016818//hydrolase activity, acting on acid anhydrides, in phosphorus-containing anhydrides;GO:0003824//catalytic activity;GO:0016787//hydrolase activity;GO:0016817//hydrolase activity, acting on acid anhydrides;GO:0001882//nucleoside binding;GO:0036094//small molecule binding;GO:0001883//purine nucleoside bind…	GO:0009987//cellular process;GO:0044699//single-organism process;GO:0044763//single-organism cellular process
Unigene0001650	0.00015657	0.00160829	yes	eukaryotic translation initiation factor 3 subunit G [Trichophyton interdigitale H6]	ko03013//RNA transport//Translation//Genetic Information Processing	GO:0005623//cell;GO:1990904//ribonucleoprotein complex;GO:0044424//intracellular part;GO:0030529//intracellular ribonucleoprotein complex;GO:0005622//intracellular;GO:0043234//protein complex;GO:0070993//translation preinitiation complex;GO:0005737//cytoplasm;GO:0032991//macromolecular complex;GO:0044444//cytoplasmic part;GO:0044464//cell part	GO:0003723//RNA binding;GO:0036094//small molecule binding;GO:0097159//organic cyclic compound binding;GO:1901363//heterocyclic compound binding;GO:0008135//translation factor activity, RNA binding;GO:0003676//nucleic acid binding;GO:0005488//binding	GO:0071826//ribonucleoprotein complex subunit organization;GO:0051246//regulation of protein metabolic process;GO:0050789//regulation of biological process;GO:0022613//ribonucleoprotein complex biogenesis;GO:0071840//cellular component organization or biogenesis;GO:0044085//cellular component biogenesis;GO:0050794//regulation of cellular process;GO:0010556//regulation of macromolecule biosyntheti…
Unigene0001653	0.000118047	0.00127358	yes	hypothetical protein TESG_08370 [Trichophyton tonsurans CBS 112818]	-	-	-	-
Unigene0001655	0.00135293	0.00895052	yes	Structural maintenance of chromosomes protein 4 [Talaromyces marneffei PM1]	-	-	-	GO:0065009//regulation of molecular function;GO:0019222//regulation of metabolic process;GO:0050790//regulation of catalytic activity;GO:0050789//regulation of biological process;GO:0065007//biological regulation;GO:0043087//regulation of GTPase activity;GO:0051336//regulation of hydrolase activity
Unigene0001661	0.00209416	0.0123803	yes	--	-	-	-	-
Unigene0001665	0.00046128	0.00386768	yes	hypothetical protein H101_02777 [Trichophyton interdigitale H6]	-	-	-	-
Unigene0001666	0.00421649	0.0209051	yes	dSR-CI protein [Arthroderma otae CBS 113480]	ko00520//Amino sugar and nucleotide sugar metabolism//Carbohydrate metabolism//Metabolism	-	-	-
Unigene0001667	0.00273707	0.0150602	yes	1,4-alpha-glucan-branching enzyme [Trichophyton interdigitale H6]	ko00500//Starch and sucrose metabolism//Carbohydrate metabolism//Metabolism	-	-	-
Unigene0001680	0.00612471	0.0278902	yes	--	-	-	-	-
Unigene0001685	0.0017426	0.0107834	yes	similar to An07g04620 [Aspergillus kawachii IFO 4308]	-	-	-	-
Unigene0001690	0.01235	0.0474021	yes	Sensitivity To Red Light Reduced-like, SRR1 [Penicillium roqueforti FM164]	-	-	-	-
Unigene0001691	2.95384e-07	7.34964e-06	yes	--	-	-	-	-
Unigene0001692	6.32954e-05	0.000772219	yes	ubiquitin-conjugating enzyme family protein [Microsporum gypseum CBS 118893]	-	-	-	-
Unigene0001694	0.00960177	0.0394066	yes	ubiquitin-conjugating enzyme family protein [Microsporum gypseum CBS 118893]	ko04120//Ubiquitin mediated proteolysis//Folding, sorting and degradation//Genetic Information Processing	-	-	-
Unigene0001696	0.000765609	0.00579421	yes	--	-	-	-	-
Unigene0001698	7.30487e-05	0.000873327	yes	FAR-17a/AIG1-like protein [Penicillium expansum]	-	-	-	-
Unigene0001702	1.79234e-05	0.00026696	yes	formamidase [Microsporum gypseum CBS 118893]	ko01200//Carbon metabolism//Global and Overview//Metabolism;ko00630//Glyoxylate and dicarboxylate metabolism//Carbohydrate metabolism//Metabolism;ko00460//Cyanoamino acid metabolism//Metabolism of other amino acids//Metabolism;ko00910//Nitrogen metabolism//Energy metabolism//Metabolism	-	GO:0016811//hydrolase activity, acting on carbon-nitrogen (but not peptide) bonds, in linear amides;GO:0005543//phospholipid binding;GO:0003824//catalytic activity;GO:0008289//lipid binding;GO:0043169//cation binding;GO:0043168//anion binding;GO:0005488//binding;GO:0016787//hydrolase activity;GO:0046872//metal ion binding;GO:0016810//hydrolase activity, acting on carbon-nitrogen (but not peptide)…	GO:0046394//carboxylic acid biosynthetic process;GO:0071704//organic substance metabolic process;GO:0009987//cellular process;GO:0044710//single-organism metabolic process;GO:0044763//single-organism cellular process;GO:0009058//biosynthetic process;GO:0008652//cellular amino acid biosynthetic process;GO:1901576//organic substance biosynthetic process;GO:0044283//small molecule biosynthetic proce…
Unigene0001706	0.00786326	0.0338114	yes	LysM domain-containing protein [Arthroderma otae CBS 113480]	-	-	-	-
Unigene0001707	0.00217319	0.0127379	yes	LysM domain-containing protein [Arthroderma otae CBS 113480]	-	-	-	-
Unigene0001708	0.0118397	0.0458205	yes	serine/threonine-protein phosphatase PP1 [Microsporum gypseum CBS 118893]	ko04113//Meiosis - yeast//Cell growth and death//Cellular Processes;ko03015//mRNA surveillance pathway//Translation//Genetic Information Processing	GO:0043233//organelle lumen;GO:0043229//intracellular organelle;GO:1902494//catalytic complex;GO:0005815//microtubule organizing center;GO:0005937//mating projection;GO:0044427//chromosomal part;GO:0031974//membrane-enclosed lumen;GO:0043232//intracellular non-membrane-bounded organelle;GO:0043234//protein complex;GO:0098687//chromosomal region;GO:0005622//intracellular;GO:0005654//nucleoplasm;GO…	GO:0003824//catalytic activity;GO:0016788//hydrolase activity, acting on ester bonds;GO:0016787//hydrolase activity;GO:0004721//phosphoprotein phosphatase activity;GO:0016791//phosphatase activity;GO:0042578//phosphoric ester hydrolase activity	GO:0006807//nitrogen compound metabolic process;GO:1901360//organic cyclic compound metabolic process;GO:0009889//regulation of biosynthetic process;GO:0006353//DNA-templated transcription, termination;GO:0051247//positive regulation of protein metabolic process;GO:0031323//regulation of cellular metabolic process;GO:0045934//negative regulation of nucleobase-containing compound metabolic process…
Unigene0001719	0.000196606	0.00194503	yes	hypothetical protein TESG_02806 [Trichophyton tonsurans CBS 112818]	-	-	-	-
Unigene0001720	0.000791026	0.00591046	yes	hypothetical protein TESG_02806 [Trichophyton tonsurans CBS 112818]	-	-	-	-
Unigene0001721	0.000791026	0.00591046	yes	C6 finger domain-containing protein [Trichophyton tonsurans CBS 112818]	-	GO:0005622//intracellular;GO:0043226//organelle;GO:0044424//intracellular part;GO:0043229//intracellular organelle;GO:0043231//intracellular membrane-bounded organelle;GO:0005623//cell;GO:0043227//membrane-bounded organelle;GO:0044464//cell part	GO:0003676//nucleic acid binding;GO:0046872//metal ion binding;GO:0043167//ion binding;GO:0043169//cation binding;GO:0097159//organic cyclic compound binding;GO:0005488//binding;GO:1901363//heterocyclic compound binding;GO:0046914//transition metal ion binding;GO:0003700//transcription factor activity, sequence-specific DNA binding;GO:0001071//nucleic acid binding transcription factor activity	GO:1903506//regulation of nucleic acid-templated transcription;GO:0044699//single-organism process;GO:0005996//monosaccharide metabolic process;GO:0006006//glucose metabolic process;GO:0051171//regulation of nitrogen compound metabolic process;GO:0006355//regulation of transcription, DNA-templated;GO:0050789//regulation of biological process;GO:0044281//small molecule metabolic process;GO:0044238…
Unigene0001726	0.00653904	0.0294024	yes	--	-	-	-	-
Unigene0001729	0.000531611	0.00432549	yes	mitochondrial carrier protein [Trichophyton tonsurans CBS 112818]	-	GO:0044464//cell part;GO:0043229//intracellular organelle;GO:0044424//intracellular part;GO:0043227//membrane-bounded organelle;GO:0005623//cell;GO:0043226//organelle;GO:0043231//intracellular membrane-bounded organelle;GO:0044425//membrane part;GO:0005622//intracellular;GO:0031224//intrinsic component of membrane;GO:0016020//membrane	-	GO:0051234//establishment of localization;GO:0051179//localization
Unigene0001730	1.28987e-05	0.000202526	yes	mitochondrial carrier protein [Trichophyton tonsurans CBS 112818]	-	GO:0044425//membrane part;GO:0043226//organelle;GO:0043229//intracellular organelle;GO:0005622//intracellular;GO:0043227//membrane-bounded organelle;GO:0044424//intracellular part;GO:0005623//cell;GO:0044464//cell part;GO:0043231//intracellular membrane-bounded organelle;GO:0016020//membrane;GO:0031224//intrinsic component of membrane	-	GO:0051179//localization;GO:0051234//establishment of localization
Unigene0001734	0.00161235	0.0102313	yes	tRNA guanosine-2'-O-methyltransferase TRM11 [Trichophyton equinum CBS 127.97]	-	GO:0005622//intracellular;GO:0005623//cell;GO:0044444//cytoplasmic part;GO:0044464//cell part;GO:0044424//intracellular part;GO:0005737//cytoplasm	GO:0097159//organic cyclic compound binding;GO:0003824//catalytic activity;GO:0005488//binding;GO:0016740//transferase activity;GO:0008168//methyltransferase activity;GO:0016741//transferase activity, transferring one-carbon groups	GO:0032259//methylation;GO:0008152//metabolic process
Unigene0001735	0.00872005	0.0366721	yes	tRNA guanosine-2'-O-methyltransferase TRM11 [Trichophyton equinum CBS 127.97]	-	GO:0044444//cytoplasmic part;GO:0044464//cell part;GO:0005623//cell;GO:0005622//intracellular;GO:0044424//intracellular part;GO:0005737//cytoplasm	GO:0008168//methyltransferase activity;GO:0097159//organic cyclic compound binding;GO:0016740//transferase activity;GO:0003824//catalytic activity;GO:0005488//binding;GO:0016741//transferase activity, transferring one-carbon groups	GO:0032259//methylation;GO:0008152//metabolic process
Unigene0001738	1.04512e-07	3.00479e-06	yes	acetamidase [Trichophyton equinum CBS 127.97]	-	-	GO:0016787//hydrolase activity;GO:0003824//catalytic activity;GO:0016879//ligase activity, forming carbon-nitrogen bonds;GO:0016810//hydrolase activity, acting on carbon-nitrogen (but not peptide) bonds;GO:0016874//ligase activity	-
Unigene0001739	0.00144104	0.00939348	yes	acetamidase [Trichophyton equinum CBS 127.97]	-	-	GO:0016787//hydrolase activity;GO:0016811//hydrolase activity, acting on carbon-nitrogen (but not peptide) bonds, in linear amides;GO:0016874//ligase activity;GO:0003824//catalytic activity;GO:0016879//ligase activity, forming carbon-nitrogen bonds;GO:0016810//hydrolase activity, acting on carbon-nitrogen (but not peptide) bonds	-
Unigene0001740	4.05393e-06	7.43151e-05	yes	acetamidase [Trichophyton equinum CBS 127.97]	-	-	GO:0016787//hydrolase activity;GO:0016810//hydrolase activity, acting on carbon-nitrogen (but not peptide) bonds;GO:0016874//ligase activity;GO:0003824//catalytic activity;GO:0016811//hydrolase activity, acting on carbon-nitrogen (but not peptide) bonds, in linear amides;GO:0016879//ligase activity, forming carbon-nitrogen bonds	-
Unigene0001742	0.00339245	0.0177207	yes	Pc16g07890 [Penicillium rubens Wisconsin 54-1255]	-	-	-	-
Unigene0001743	0.000286444	0.00262522	yes	Pc16g07890 [Penicillium rubens Wisconsin 54-1255]	-	-	-	-
Unigene0001744	0.0026891	0.0149187	yes	CMGC/SRPK protein kinase [Trichophyton interdigitale H6]	-	-	GO:0097159//organic cyclic compound binding;GO:0016301//kinase activity;GO:0016772//transferase activity, transferring phosphorus-containing groups;GO:0036094//small molecule binding;GO:0005488//binding;GO:0003824//catalytic activity;GO:0032549//ribonucleoside binding;GO:0016740//transferase activity;GO:1901363//heterocyclic compound binding;GO:0032550//purine ribonucleoside binding;GO:0097367//c…	GO:0044238//primary metabolic process;GO:0043412//macromolecule modification;GO:0044267//cellular protein metabolic process;GO:0008152//metabolic process;GO:0009987//cellular process;GO:0043170//macromolecule metabolic process;GO:0006464//cellular protein modification process;GO:0006793//phosphorus metabolic process;GO:0071704//organic substance metabolic process;GO:0019538//protein metabolic pro…
Unigene0001745	0.0066985	0.0299388	yes	CMGC/SRPK protein kinase [Trichophyton interdigitale H6]	-	-	GO:0005488//binding;GO:0001882//nucleoside binding;GO:0097367//carbohydrate derivative binding;GO:0032549//ribonucleoside binding;GO:0003824//catalytic activity;GO:0097159//organic cyclic compound binding;GO:1901363//heterocyclic compound binding;GO:0016740//transferase activity;GO:0036094//small molecule binding;GO:0001883//purine nucleoside binding;GO:0032550//purine ribonucleoside binding;GO:0…	GO:0043412//macromolecule modification;GO:0006793//phosphorus metabolic process;GO:0006796//phosphate-containing compound metabolic process;GO:0008152//metabolic process;GO:0043170//macromolecule metabolic process;GO:0044267//cellular protein metabolic process;GO:0044237//cellular metabolic process;GO:0009987//cellular process;GO:0071704//organic substance metabolic process;GO:0044238//primary me…
Unigene0001750	0.000674699	0.00524531	yes	glutamate carboxypeptidase [Trichophyton equinum CBS 127.97]	-	-	GO:0016787//hydrolase activity;GO:0005488//binding;GO:0008233//peptidase activity;GO:0043167//ion binding;GO:0003824//catalytic activity;GO:0070011//peptidase activity, acting on L-amino acid peptides;GO:0043169//cation binding;GO:0008238//exopeptidase activity	GO:0044238//primary metabolic process;GO:0019538//protein metabolic process;GO:0043170//macromolecule metabolic process;GO:0008152//metabolic process;GO:0071704//organic substance metabolic process
Unigene0001755	6.94146e-05	0.000834531	yes	thymidylate synthase [Trichophyton interdigitale H6]	ko00240//Pyrimidine metabolism//Nucleotide metabolism//Metabolism;ko00670//One carbon pool by folate//Metabolism of cofactors and vitamins//Metabolism	GO:0005622//intracellular;GO:0005737//cytoplasm;GO:0044464//cell part;GO:0044424//intracellular part;GO:0044444//cytoplasmic part;GO:0043227//membrane-bounded organelle;GO:0005623//cell;GO:0043226//organelle;GO:0043231//intracellular membrane-bounded organelle;GO:0043229//intracellular organelle	GO:0016741//transferase activity, transferring one-carbon groups;GO:0016740//transferase activity;GO:0003824//catalytic activity;GO:0042083//5,10-methylenetetrahydrofolate-dependent methyltransferase activity;GO:0008168//methyltransferase activity	GO:0090407//organophosphate biosynthetic process;GO:0046483//heterocycle metabolic process;GO:0018130//heterocycle biosynthetic process;GO:0034641//cellular nitrogen compound metabolic process;GO:0009058//biosynthetic process;GO:0044763//single-organism cellular process;GO:0006753//nucleoside phosphate metabolic process;GO:0006793//phosphorus metabolic process;GO:0034654//nucleobase-containing co…
Unigene0001756	0.000193848	0.00192128	yes	thymidylate synthase [Trichophyton tonsurans CBS 112818]	ko00240//Pyrimidine metabolism//Nucleotide metabolism//Metabolism;ko00670//One carbon pool by folate//Metabolism of cofactors and vitamins//Metabolism	GO:0005622//intracellular;GO:0043226//organelle;GO:0043229//intracellular organelle;GO:0043231//intracellular membrane-bounded organelle;GO:0043227//membrane-bounded organelle;GO:0005737//cytoplasm;GO:0044424//intracellular part;GO:0044444//cytoplasmic part;GO:0005623//cell;GO:0044464//cell part	GO:0042083//5,10-methylenetetrahydrofolate-dependent methyltransferase activity;GO:0003824//catalytic activity;GO:0016741//transferase activity, transferring one-carbon groups;GO:0016740//transferase activity;GO:0008168//methyltransferase activity	GO:0044763//single-organism cellular process;GO:1901362//organic cyclic compound biosynthetic process;GO:0044711//single-organism biosynthetic process;GO:0034654//nucleobase-containing compound biosynthetic process;GO:0008152//metabolic process;GO:0009124//nucleoside monophosphate biosynthetic process;GO:0009130//pyrimidine nucleoside monophosphate biosynthetic process;GO:0009987//cellular proces…
Unigene0001757	1.68688e-06	3.45231e-05	yes	thymidylate synthase [Trichophyton equinum CBS 127.97]	ko00240//Pyrimidine metabolism//Nucleotide metabolism//Metabolism;ko00670//One carbon pool by folate//Metabolism of cofactors and vitamins//Metabolism	-	GO:0003824//catalytic activity;GO:0042083//5,10-methylenetetrahydrofolate-dependent methyltransferase activity;GO:0016740//transferase activity;GO:0016741//transferase activity, transferring one-carbon groups;GO:0008168//methyltransferase activity	GO:0009987//cellular process;GO:0009177//pyrimidine deoxyribonucleoside monophosphate biosynthetic process;GO:0019438//aromatic compound biosynthetic process;GO:0034654//nucleobase-containing compound biosynthetic process;GO:0044281//small molecule metabolic process;GO:0006807//nitrogen compound metabolic process;GO:0044699//single-organism process;GO:0044710//single-organism metabolic process;GO…
Unigene0001762	0.0021379	0.0125833	yes	hypothetical protein H109_03028 [Trichophyton interdigitale MR816]	-	-	-	-
Unigene0001765	0.0105199	0.0419388	yes	protein EFR3 [Coccidioides immitis RS]	-	GO:0032991//macromolecular complex;GO:0043234//protein complex	GO:0001076//transcription factor activity, RNA polymerase II transcription factor binding;GO:0000989//transcription factor activity, transcription factor binding;GO:0000988//transcription factor activity, protein binding	GO:0080090//regulation of primary metabolic process;GO:0009889//regulation of biosynthetic process;GO:0006355//regulation of transcription, DNA-templated;GO:2001141//regulation of RNA biosynthetic process;GO:0031323//regulation of cellular metabolic process;GO:0010468//regulation of gene expression;GO:1903506//regulation of nucleic acid-templated transcription;GO:0051171//regulation of nitrogen c…
Unigene0001769	0.00697889	0.0309587	yes	hypothetical protein TESG_03100 [Trichophyton tonsurans CBS 112818]	-	-	-	-
Unigene0001771	0.00183649	0.0112604	yes	MFS monosaccharide transporter [Trichophyton equinum CBS 127.97]	-	GO:0016020//membrane;GO:0031224//intrinsic component of membrane;GO:0044425//membrane part	GO:0005215//transporter activity;GO:0022857//transmembrane transporter activity	GO:0044765//single-organism transport;GO:0044763//single-organism cellular process;GO:0009987//cellular process;GO:0006810//transport;GO:1902578//single-organism localization;GO:0051179//localization;GO:0044699//single-organism process;GO:0051234//establishment of localization
Unigene0001776	0.000602987	0.00477227	yes	MFS transporter [Trichophyton tonsurans CBS 112818]	-	GO:0031224//intrinsic component of membrane;GO:0044425//membrane part;GO:0016020//membrane	-	GO:0009987//cellular process;GO:0044763//single-organism cellular process;GO:0044699//single-organism process
Unigene0001778	8.54367e-05	0.000980967	yes	MFS transporter [Trichophyton tonsurans CBS 112818]	-	GO:0016020//membrane;GO:0044425//membrane part;GO:0031224//intrinsic component of membrane	-	GO:0009987//cellular process;GO:0044763//single-organism cellular process;GO:0044699//single-organism process
Unigene0001781	0.0021369	0.0125833	yes	Ribosomal protein L22e [Trichophyton rubrum]	ko03010//Ribosome//Translation//Genetic Information Processing	GO:0005622//intracellular;GO:0005623//cell;GO:1990904//ribonucleoprotein complex;GO:0044464//cell part;GO:0044424//intracellular part;GO:0030529//intracellular ribonucleoprotein complex;GO:0032991//macromolecular complex	GO:0005198//structural molecule activity	GO:0071704//organic substance metabolic process;GO:0010467//gene expression;GO:0008152//metabolic process;GO:0043170//macromolecule metabolic process
Unigene0001786	0.00136768	0.00902028	yes	probably inactive leucine-rich repeat receptor-like protein kinase imk2-like [Lichtheimia corymbifera JMRC:FSU:9682]	-	-	-	-
Unigene0001788	0.00232423	0.0133548	yes	hypothetical protein TERG_00788 [Trichophyton rubrum CBS 118892]	-	-	-	-
Unigene0001789	0.000177049	0.00178112	yes	Crg1p [Trichophyton equinum CBS 127.97]	-	-	GO:0003824//catalytic activity;GO:0016741//transferase activity, transferring one-carbon groups;GO:0005488//binding;GO:0016740//transferase activity	GO:0008152//metabolic process
Unigene0001793	0.00518127	0.0244022	yes	AGC/PKA protein kinase [Trichophyton interdigitale H6]	ko04113//Meiosis - yeast//Cell growth and death//Cellular Processes	GO:0005737//cytoplasm;GO:0044464//cell part;GO:0044424//intracellular part;GO:0005622//intracellular;GO:0005623//cell	GO:0016772//transferase activity, transferring phosphorus-containing groups;GO:0001882//nucleoside binding;GO:0004672//protein kinase activity;GO:0032550//purine ribonucleoside binding;GO:0016773//phosphotransferase activity, alcohol group as acceptor;GO:0032549//ribonucleoside binding;GO:0097159//organic cyclic compound binding;GO:0016301//kinase activity;GO:0097367//carbohydrate derivative bind…	GO:0031669//cellular response to nutrient levels;GO:0043170//macromolecule metabolic process;GO:0019538//protein metabolic process;GO:0036211//protein modification process;GO:0046999//regulation of conjugation;GO:0031667//response to nutrient levels;GO:0043900//regulation of multi-organism process;GO:0044767//single-organism developmental process;GO:0044267//cellular protein metabolic process;GO:…
Unigene0001794	2.52875e-05	0.000355417	yes	AGC/PKA protein kinase [Trichophyton interdigitale H6]	ko04113//Meiosis - yeast//Cell growth and death//Cellular Processes	GO:0005623//cell;GO:0044464//cell part;GO:0005622//intracellular;GO:0005737//cytoplasm;GO:0044424//intracellular part	GO:0032550//purine ribonucleoside binding;GO:0001883//purine nucleoside binding;GO:0032549//ribonucleoside binding;GO:0016772//transferase activity, transferring phosphorus-containing groups;GO:0016740//transferase activity;GO:0016301//kinase activity;GO:0097159//organic cyclic compound binding;GO:1901363//heterocyclic compound binding;GO:0004672//protein kinase activity;GO:0016773//phosphotransf…	GO:2000242//negative regulation of reproductive process;GO:0043170//macromolecule metabolic process;GO:0044763//single-organism cellular process;GO:0048523//negative regulation of cellular process;GO:0009605//response to external stimulus;GO:0051716//cellular response to stimulus;GO:0042221//response to chemical;GO:0007154//cell communication;GO:0050789//regulation of biological process;GO:000695…
Unigene0001796	7.5205e-08	2.21566e-06	yes	Collagen alpha-1(XIV) chain [Talaromyces islandicus]	-	-	-	-
Unigene0001799	1.17106e-07	3.30486e-06	yes	maleylacetate reductase [Trichophyton tonsurans CBS 112818]	-	GO:0044424//intracellular part;GO:0005622//intracellular;GO:0043227//membrane-bounded organelle;GO:0043231//intracellular membrane-bounded organelle;GO:0043226//organelle;GO:0044464//cell part;GO:0005623//cell;GO:0043229//intracellular organelle	GO:0016614//oxidoreductase activity, acting on CH-OH group of donors;GO:0016627//oxidoreductase activity, acting on the CH-CH group of donors;GO:0003824//catalytic activity;GO:0043167//ion binding;GO:0016628//oxidoreductase activity, acting on the CH-CH group of donors, NAD or NADP as acceptor;GO:0016491//oxidoreductase activity;GO:0016616//oxidoreductase activity, acting on the CH-OH group of do…	GO:0006066//alcohol metabolic process;GO:1901564//organonitrogen compound metabolic process;GO:0019751//polyol metabolic process;GO:0016054//organic acid catabolic process;GO:1901565//organonitrogen compound catabolic process;GO:0044237//cellular metabolic process;GO:0006115//ethanol biosynthetic process;GO:0009987//cellular process;GO:0044238//primary metabolic process;GO:0009056//catabolic proc…
Unigene0001800	5.97161e-08	1.78383e-06	yes	maleylacetate reductase [Trichophyton equinum CBS 127.97]	-	GO:0043226//organelle;GO:0044464//cell part;GO:0043227//membrane-bounded organelle;GO:0043231//intracellular membrane-bounded organelle;GO:0043229//intracellular organelle;GO:0005622//intracellular;GO:0044424//intracellular part;GO:0005623//cell	GO:0003824//catalytic activity;GO:0016627//oxidoreductase activity, acting on the CH-CH group of donors;GO:0016491//oxidoreductase activity;GO:0005488//binding;GO:0016614//oxidoreductase activity, acting on CH-OH group of donors;GO:0043169//cation binding;GO:0043167//ion binding;GO:0016616//oxidoreductase activity, acting on the CH-OH group of donors, NAD or NADP as acceptor;GO:0016628//oxidoredu…	GO:0071704//organic substance metabolic process;GO:0034308//primary alcohol metabolic process;GO:1901565//organonitrogen compound catabolic process;GO:0044282//small molecule catabolic process;GO:0055114//oxidation-reduction process;GO:0006520//cellular amino acid metabolic process;GO:0016054//organic acid catabolic process;GO:0044699//single-organism process;GO:1901615//organic hydroxy compound …
Unigene0001802	0.000150503	0.00156395	yes	WD repeat-containing protein JIP5 [Trichophyton interdigitale H6]	-	GO:0044464//cell part;GO:0043227//membrane-bounded organelle;GO:0043232//intracellular non-membrane-bounded organelle;GO:0043226//organelle;GO:0005623//cell;GO:0043231//intracellular membrane-bounded organelle;GO:0044424//intracellular part;GO:0043229//intracellular organelle;GO:0043228//non-membrane-bounded organelle;GO:0005622//intracellular	-	-
Unigene0001803	0.00015657	0.00160829	yes	allantoate permease [Microsporum gypseum CBS 118893]	-	GO:0016020//membrane;GO:0044425//membrane part;GO:0031224//intrinsic component of membrane	-	GO:0044699//single-organism process;GO:0009987//cellular process;GO:0044763//single-organism cellular process
Unigene0001804	0.0009109	0.00654725	yes	allantoate permease [Microsporum gypseum CBS 118893]	-	GO:0031224//intrinsic component of membrane;GO:0016020//membrane;GO:0044425//membrane part	-	GO:0044699//single-organism process;GO:0044763//single-organism cellular process;GO:0009987//cellular process
Unigene0001805	0.00975769	0.0397545	yes	subtilisin-like protease 1 [Trichophyton interdigitale H6]	-	-	GO:0004175//endopeptidase activity;GO:0016787//hydrolase activity;GO:0070011//peptidase activity, acting on L-amino acid peptides;GO:0008233//peptidase activity;GO:0003824//catalytic activity	GO:0051704//multi-organism process;GO:0044238//primary metabolic process;GO:0019538//protein metabolic process;GO:0043170//macromolecule metabolic process;GO:0008152//metabolic process;GO:0071704//organic substance metabolic process
Unigene0001807	0.00364655	0.0187467	yes	subtilisin-like protease 1 [Trichophyton interdigitale H6]	-	-	GO:0070011//peptidase activity, acting on L-amino acid peptides;GO:0016787//hydrolase activity;GO:0004175//endopeptidase activity;GO:0003824//catalytic activity;GO:0008233//peptidase activity	GO:0019538//protein metabolic process;GO:0008152//metabolic process;GO:0071704//organic substance metabolic process;GO:0043170//macromolecule metabolic process;GO:0044238//primary metabolic process;GO:0051704//multi-organism process
Unigene0001821	0.00273707	0.0150602	yes	Microtubule associated [Aspergillus flavus AF70]	-	-	-	-
Unigene0001831	6.11587e-15	5.08423e-13	yes	hypothetical protein TRIVIDRAFT_53758, partial [Trichoderma virens Gv29-8]	-	-	-	-
Unigene0001841	0.00773648	0.0333867	yes	GPI-anchored cell surface glycoprotein [Trichophyton equinum CBS 127.97]	-	-	-	-
Unigene0001854	0.000263387	0.00245188	yes	phosphotransferase enzyme family protein [Trichophyton equinum CBS 127.97]	-	-	GO:0097367//carbohydrate derivative binding;GO:0036094//small molecule binding;GO:0097159//organic cyclic compound binding;GO:0005488//binding;GO:0016740//transferase activity;GO:0032550//purine ribonucleoside binding;GO:0001882//nucleoside binding;GO:1901363//heterocyclic compound binding;GO:0016772//transferase activity, transferring phosphorus-containing groups;GO:0003824//catalytic activity;G…	GO:0009636//response to toxic substance;GO:0042221//response to chemical;GO:0050896//response to stimulus
Unigene0001859	0.000764097	0.00578685	yes	hypothetical protein H109_07995 [Trichophyton interdigitale MR816]	-	-	-	-
Unigene0001860	0.00312226	0.0166938	yes	hypothetical protein H109_07995 [Trichophyton interdigitale MR816]	-	-	-	-
Unigene0001867	4.97911e-06	8.91418e-05	yes	transferase family protein [Arthroderma otae CBS 113480]	-	GO:0016020//membrane;GO:0031224//intrinsic component of membrane;GO:0044425//membrane part	GO:0016746//transferase activity, transferring acyl groups;GO:0016740//transferase activity;GO:0003824//catalytic activity	GO:0044699//single-organism process;GO:0044763//single-organism cellular process;GO:0009987//cellular process
Unigene0001868	1.89207e-07	5.03487e-06	yes	transferase family protein [Aspergillus fumigatus Z5]	-	GO:0031224//intrinsic component of membrane;GO:0016020//membrane;GO:0044425//membrane part	GO:0016740//transferase activity;GO:0003824//catalytic activity;GO:0016746//transferase activity, transferring acyl groups	GO:0044699//single-organism process;GO:0009987//cellular process;GO:0044763//single-organism cellular process
Unigene0001869	4.06174e-08	1.25528e-06	yes	transferase family protein [Arthroderma otae CBS 113480]	-	GO:0044425//membrane part;GO:0016020//membrane;GO:0031224//intrinsic component of membrane	GO:0016740//transferase activity;GO:0003824//catalytic activity;GO:0016746//transferase activity, transferring acyl groups	GO:0044699//single-organism process;GO:0044763//single-organism cellular process;GO:0009987//cellular process
Unigene0001871	0.00329159	0.0172865	yes	hypothetical protein H105_05540 [Trichophyton soudanense CBS 452.61]	-	-	-	-
Unigene0001872	6.59247e-05	0.000800653	yes	hypothetical protein TERG_03252 [Trichophyton rubrum CBS 118892]	-	-	-	-
Unigene0001878	0.00928309	0.0384222	yes	mannan polymerase II complex MNN10 subunit [Talaromyces islandicus]	-	-	-	-
Unigene0001880	1.78458e-16	1.82266e-14	yes	poly(A) polymerase Cid1 [Trichophyton equinum CBS 127.97]	-	-	-	-
Unigene0001881	8.94526e-13	5.74425e-11	yes	poly(A) polymerase Cid1 [Trichophyton equinum CBS 127.97]	-	-	-	GO:0008152//metabolic process
Unigene0001882	0.00539172	0.0252493	yes	glycosyltransferase [Trichophyton rubrum CBS 118892]	ko00510//N-Glycan biosynthesis//Glycan biosynthesis and metabolism//Metabolism;ko00513//Various types of N-glycan biosynthesis//Glycan biosynthesis and metabolism//Metabolism	-	GO:0003824//catalytic activity	-
Unigene0001884	4.06696e-05	0.000531879	yes	MFS transporter [Trichophyton rubrum CBS 118892]	-	GO:0044425//membrane part;GO:0031224//intrinsic component of membrane;GO:0016020//membrane	-	GO:0044699//single-organism process;GO:0009987//cellular process;GO:0044763//single-organism cellular process
Unigene0001886	0.00200772	0.0120083	yes	HSF-type DNA-binding domain-containing protein [Arthroderma otae CBS 113480]	-	GO:0044424//intracellular part;GO:0044464//cell part;GO:0043231//intracellular membrane-bounded organelle;GO:0043226//organelle;GO:0043229//intracellular organelle;GO:0043227//membrane-bounded organelle;GO:0005623//cell;GO:0005622//intracellular	GO:0001071//nucleic acid binding transcription factor activity;GO:1901363//heterocyclic compound binding;GO:0003676//nucleic acid binding;GO:0003677//DNA binding;GO:0097159//organic cyclic compound binding;GO:0005488//binding	GO:0010468//regulation of gene expression;GO:0050789//regulation of biological process;GO:0031323//regulation of cellular metabolic process;GO:0019222//regulation of metabolic process;GO:0043901//negative regulation of multi-organism process;GO:1903506//regulation of nucleic acid-templated transcription;GO:0048519//negative regulation of biological process;GO:2000112//regulation of cellular macro…
Unigene0001890	0.00928309	0.0384222	yes	C2H2 finger domain-containing protein [Trichophyton equinum CBS 127.97]	ko01230//Biosynthesis of amino acids//Global and Overview//Metabolism;ko01200//Carbon metabolism//Global and Overview//Metabolism;ko00030//Pentose phosphate pathway//Carbohydrate metabolism//Metabolism;ko00040//Pentose and glucuronate interconversions//Carbohydrate metabolism//Metabolism	-	GO:1901363//heterocyclic compound binding;GO:0043169//cation binding;GO:0016740//transferase activity;GO:0016854//racemase and epimerase activity;GO:0001882//nucleoside binding;GO:0043167//ion binding;GO:0036094//small molecule binding;GO:0004672//protein kinase activity;GO:0001883//purine nucleoside binding;GO:0097159//organic cyclic compound binding;GO:0016857//racemase and epimerase activity, …	GO:0044238//primary metabolic process;GO:0006796//phosphate-containing compound metabolic process;GO:0044710//single-organism metabolic process;GO:0008152//metabolic process;GO:0051186//cofactor metabolic process;GO:0019538//protein metabolic process;GO:0044699//single-organism process;GO:0044237//cellular metabolic process;GO:0046483//heterocycle metabolic process;GO:0019637//organophosphate met…
Unigene0001897	0.00772866	0.0333867	yes	Telomere length regulator protein (Rif1) [Rasamsonia emersonii CBS 393.64]	-	-	-	-
Unigene0001900	0.00101516	0.00712005	yes	NCS1 nucleoside transporter [Trichophyton tonsurans CBS 112818]	-	-	GO:0022891//substrate-specific transmembrane transporter activity;GO:0022857//transmembrane transporter activity;GO:0022892//substrate-specific transporter activity;GO:0005215//transporter activity	GO:0044699//single-organism process;GO:0006810//transport;GO:0044765//single-organism transport;GO:1902578//single-organism localization;GO:0051179//localization;GO:0051234//establishment of localization
Unigene0001905	0.00612471	0.0278902	yes	chitinase [Trichophyton equinum CBS 127.97]	ko00520//Amino sugar and nucleotide sugar metabolism//Carbohydrate metabolism//Metabolism	-	GO:0005488//binding;GO:0004553//hydrolase activity, hydrolyzing O-glycosyl compounds;GO:0003824//catalytic activity;GO:0016787//hydrolase activity;GO:0097367//carbohydrate derivative binding;GO:0016798//hydrolase activity, acting on glycosyl bonds	GO:0071704//organic substance metabolic process;GO:0006022//aminoglycan metabolic process;GO:0044238//primary metabolic process;GO:0006807//nitrogen compound metabolic process;GO:1901564//organonitrogen compound metabolic process;GO:1901136//carbohydrate derivative catabolic process;GO:0009057//macromolecule catabolic process;GO:1901135//carbohydrate derivative metabolic process;GO:0008152//metab…
Unigene0001906	0.00768134	0.0333867	yes	chitinase [Trichophyton equinum CBS 127.97]	ko00520//Amino sugar and nucleotide sugar metabolism//Carbohydrate metabolism//Metabolism	-	GO:0003824//catalytic activity;GO:0097367//carbohydrate derivative binding;GO:0016787//hydrolase activity;GO:0005488//binding;GO:0016798//hydrolase activity, acting on glycosyl bonds;GO:0004553//hydrolase activity, hydrolyzing O-glycosyl compounds	GO:0006022//aminoglycan metabolic process;GO:1901135//carbohydrate derivative metabolic process;GO:0006026//aminoglycan catabolic process;GO:1901565//organonitrogen compound catabolic process;GO:0008152//metabolic process;GO:1901136//carbohydrate derivative catabolic process;GO:0071704//organic substance metabolic process;GO:0044238//primary metabolic process;GO:0009057//macromolecule catabolic p…
Unigene0001907	0.000579885	0.00465328	yes	catabolite repressor protein [Trichophyton tonsurans CBS 112818]	-	-	-	GO:0009889//regulation of biosynthetic process;GO:0010558//negative regulation of macromolecule biosynthetic process;GO:0051172//negative regulation of nitrogen compound metabolic process;GO:0045892//negative regulation of transcription, DNA-templated;GO:0051252//regulation of RNA metabolic process;GO:0065007//biological regulation;GO:0009890//negative regulation of biosynthetic process;GO:001055…
Unigene0001912	0.00928309	0.0384222	yes	--	-	-	-	-
Unigene0001914	3.4471e-07	8.43988e-06	yes	hypothetical protein H101_07909 [Trichophyton interdigitale H6]	-	-	-	-
Unigene0001915	5.47349e-07	1.28161e-05	yes	hypothetical protein TEQG_08267 [Trichophyton equinum CBS 127.97]	-	-	-	-
Unigene0001916	2.38761e-06	4.70486e-05	yes	hypothetical protein H106_08688 [Trichophyton rubrum CBS 735.88]	-	-	-	-
Unigene0001925	0.009821	0.0397545	yes	ESCRT-III component [Trichophyton tonsurans CBS 112818]	ko04144//Endocytosis//Transport and catabolism//Cellular Processes	GO:0044422//organelle part;GO:0044440//endosomal part;GO:0036452//ESCRT complex;GO:0043229//intracellular organelle;GO:0012505//endomembrane system;GO:0044444//cytoplasmic part;GO:0043226//organelle;GO:0043231//intracellular membrane-bounded organelle;GO:0005768//endosome;GO:0032991//macromolecular complex;GO:0044464//cell part;GO:0044446//intracellular organelle part;GO:0005622//intracellular;GO…	-	GO:0071702//organic substance transport;GO:0051234//establishment of localization;GO:0051235//maintenance of location;GO:0070727//cellular macromolecule localization;GO:0007034//vacuolar transport;GO:0046907//intracellular transport;GO:0051649//establishment of localization in cell;GO:0072666//establishment of protein localization to vacuole;GO:0016482//cytoplasmic transport;GO:0051651//maintenan…
Unigene0001927	0.0121548	0.0467534	yes	protein phosphatase 2C [Trichophyton tonsurans CBS 112818]	-	-	GO:0016791//phosphatase activity;GO:0005488//binding;GO:0003824//catalytic activity;GO:0043169//cation binding;GO:0016787//hydrolase activity;GO:0042578//phosphoric ester hydrolase activity;GO:0016788//hydrolase activity, acting on ester bonds;GO:0043167//ion binding;GO:0004721//phosphoprotein phosphatase activity	GO:0009987//cellular process;GO:0019538//protein metabolic process;GO:0044238//primary metabolic process;GO:0006464//cellular protein modification process;GO:0008152//metabolic process;GO:0044237//cellular metabolic process;GO:0044267//cellular protein metabolic process;GO:0071704//organic substance metabolic process;GO:0044260//cellular macromolecule metabolic process;GO:0036211//protein modific…
Unigene0001928	0.0114404	0.0446133	yes	protein phosphatase 2C [Trichophyton tonsurans CBS 112818]	-	-	GO:0016788//hydrolase activity, acting on ester bonds;GO:0043169//cation binding;GO:0004721//phosphoprotein phosphatase activity;GO:0043167//ion binding;GO:0005488//binding;GO:0016787//hydrolase activity;GO:0003824//catalytic activity;GO:0042578//phosphoric ester hydrolase activity;GO:0016791//phosphatase activity	GO:0009987//cellular process;GO:0019538//protein metabolic process;GO:0044238//primary metabolic process;GO:0036211//protein modification process;GO:0008152//metabolic process;GO:0044260//cellular macromolecule metabolic process;GO:0043170//macromolecule metabolic process;GO:0043412//macromolecule modification;GO:0044237//cellular metabolic process;GO:0071704//organic substance metabolic process;…
Unigene0001933	8.53252e-06	0.000141103	yes	TATA element modulatory factor 1 TATA binding [Aspergillus parasiticus SU-1]	-	-	-	-
Unigene0001949	0.000227416	0.00218531	yes	serine/threonine protein kinase [Microsporum gypseum CBS 118893]	-	-	GO:0004672//protein kinase activity;GO:0032549//ribonucleoside binding;GO:0036094//small molecule binding;GO:0001882//nucleoside binding;GO:0097367//carbohydrate derivative binding;GO:0016773//phosphotransferase activity, alcohol group as acceptor;GO:0097159//organic cyclic compound binding;GO:0032550//purine ribonucleoside binding;GO:0016740//transferase activity;GO:0001883//purine nucleoside bi…	GO:0006793//phosphorus metabolic process;GO:0043412//macromolecule modification;GO:0050896//response to stimulus;GO:0044260//cellular macromolecule metabolic process;GO:0036211//protein modification process;GO:0009987//cellular process;GO:0044238//primary metabolic process;GO:0044267//cellular protein metabolic process;GO:0009636//response to toxic substance;GO:0044237//cellular metabolic process…
Unigene0001950	0.00446747	0.0219064	yes	hypothetical protein MGYG_04815 [Microsporum gypseum CBS 118893]	-	-	-	-
Unigene0001961	0.0064317	0.0290293	yes	pyruvate kinase [Trichophyton rubrum MR850]	ko01230//Biosynthesis of amino acids//Global and Overview//Metabolism;ko01200//Carbon metabolism//Global and Overview//Metabolism;ko00230//Purine metabolism//Nucleotide metabolism//Metabolism;ko00010//Glycolysis / Gluconeogenesis//Carbohydrate metabolism//Metabolism;ko00620//Pyruvate metabolism//Carbohydrate metabolism//Metabolism	GO:0044424//intracellular part;GO:0044444//cytoplasmic part;GO:0005623//cell;GO:0005737//cytoplasm;GO:0005622//intracellular;GO:0044464//cell part	GO:0043167//ion binding;GO:0036094//small molecule binding;GO:0016301//kinase activity;GO:0046872//metal ion binding;GO:1901363//heterocyclic compound binding;GO:0032549//ribonucleoside binding;GO:0016772//transferase activity, transferring phosphorus-containing groups;GO:0016740//transferase activity;GO:0001883//purine nucleoside binding;GO:0031420//alkali metal ion binding;GO:0043169//cation bi…	GO:0010564//regulation of cell cycle process;GO:0044281//small molecule metabolic process;GO:0006082//organic acid metabolic process;GO:0050896//response to stimulus;GO:0042594//response to starvation;GO:0032787//monocarboxylic acid metabolic process;GO:0008104//protein localization;GO:0071496//cellular response to external stimulus;GO:0071704//organic substance metabolic process;GO:0009605//resp…
Unigene0001964	0.00130682	0.00870454	yes	Sas10/Utp3 family protein [Trichophyton tonsurans CBS 112818]	-	-	GO:0005488//binding;GO:0036094//small molecule binding;GO:1901363//heterocyclic compound binding;GO:0097159//organic cyclic compound binding;GO:0003690//double-stranded DNA binding;GO:0032550//purine ribonucleoside binding;GO:0003676//nucleic acid binding;GO:0001882//nucleoside binding;GO:0003677//DNA binding;GO:0097367//carbohydrate derivative binding;GO:0032549//ribonucleoside binding;GO:000188…	GO:0006139//nucleobase-containing compound metabolic process;GO:0044699//single-organism process;GO:0006259//DNA metabolic process;GO:1901360//organic cyclic compound metabolic process;GO:0008152//metabolic process;GO:0050896//response to stimulus;GO:0044710//single-organism metabolic process;GO:0006281//DNA repair;GO:0043170//macromolecule metabolic process;GO:0090304//nucleic acid metabolic pro…
Unigene0001965	2.76262e-06	5.28098e-05	yes	Sas10/Utp3 family protein [Trichophyton tonsurans CBS 112818]	-	-	GO:0016787//hydrolase activity;GO:0003824//catalytic activity	GO:0008152//metabolic process
Unigene0001967	0.00742384	0.0326017	yes	chitin synthase 2 [Trichophyton rubrum CBS 118892]	ko00520//Amino sugar and nucleotide sugar metabolism//Carbohydrate metabolism//Metabolism	-	GO:0016757//transferase activity, transferring glycosyl groups;GO:0008375//acetylglucosaminyltransferase activity;GO:0003824//catalytic activity;GO:0016758//transferase activity, transferring hexosyl groups;GO:0016740//transferase activity;GO:0008194//UDP-glycosyltransferase activity	GO:0071704//organic substance metabolic process;GO:0009058//biosynthetic process;GO:0006807//nitrogen compound metabolic process;GO:1901576//organic substance biosynthetic process;GO:0008152//metabolic process;GO:1901135//carbohydrate derivative metabolic process;GO:0044699//single-organism process;GO:0006023//aminoglycan biosynthetic process;GO:1901566//organonitrogen compound biosynthetic proce…
Unigene0001970	0.00196568	0.0118228	yes	Mitochondrion protein [Rasamsonia emersonii CBS 393.64]	-	-	-	-
Unigene0001976	0.000787639	0.00591046	yes	60S ribosomal protein L18 [Trichophyton tonsurans CBS 112818]	ko03010//Ribosome//Translation//Genetic Information Processing	GO:0030529//intracellular ribonucleoprotein complex;GO:0044464//cell part;GO:0044424//intracellular part;GO:0005622//intracellular;GO:0005623//cell;GO:0032991//macromolecular complex;GO:1990904//ribonucleoprotein complex	GO:0005198//structural molecule activity	GO:0043170//macromolecule metabolic process;GO:0071704//organic substance metabolic process;GO:0008152//metabolic process;GO:0010467//gene expression
Unigene0001978	0.004958	0.0235368	yes	Triose-phosphate transporter domain [Trichophyton rubrum]	-	GO:0016020//membrane;GO:0031224//intrinsic component of membrane;GO:0044425//membrane part	-	GO:0016043//cellular component organization;GO:0044765//single-organism transport;GO:0075259//spore-bearing organ development;GO:0071555//cell wall organization;GO:0048646//anatomical structure formation involved in morphogenesis;GO:0061458//reproductive system development;GO:0042493//response to drug;GO:0032502//developmental process;GO:0009653//anatomical structure morphogenesis;GO:0050896//res…
Unigene0001980	0.00382566	0.0194162	yes	--	-	-	-	-
Unigene0001987	0.000839743	0.00615958	yes	ATP synthase subunit F [Trichophyton tonsurans CBS 112818]	ko00190//Oxidative phosphorylation//Energy metabolism//Metabolism	GO:0043227//membrane-bounded organelle;GO:0043226//organelle;GO:0098796//membrane protein complex;GO:0043234//protein complex;GO:0044425//membrane part;GO:0045263//proton-transporting ATP synthase complex, coupling factor F(o);GO:0005622//intracellular;GO:0016020//membrane;GO:0016469//proton-transporting two-sector ATPase complex;GO:0044464//cell part;GO:0043229//intracellular organelle;GO:003299…	GO:0015405//P-P-bond-hydrolysis-driven transmembrane transporter activity;GO:0016820//hydrolase activity, acting on acid anhydrides, catalyzing transmembrane movement of substances;GO:0003824//catalytic activity;GO:0042623//ATPase activity, coupled;GO:0043492//ATPase activity, coupled to movement of substances;GO:0022892//substrate-specific transporter activity;GO:0015078//hydrogen ion transmembr…	GO:0006164//purine nucleotide biosynthetic process;GO:0006807//nitrogen compound metabolic process;GO:1901137//carbohydrate derivative biosynthetic process;GO:0044271//cellular nitrogen compound biosynthetic process;GO:0009142//nucleoside triphosphate biosynthetic process;GO:0009205//purine ribonucleoside triphosphate metabolic process;GO:0009150//purine ribonucleotide metabolic process;GO:190165…
Unigene0001993	0.00772866	0.0333867	yes	uracil-DNA glycosylase [Arthroderma otae CBS 113480]	-	-	-	-
Unigene0002001	0.00343179	0.0178768	yes	DnaJ chaperone [Coccidioides posadasii str. Silveira]	-	-	-	-
Unigene0002002	0.000692003	0.00531135	yes	DnaJ chaperone [Coccidioides posadasii str. Silveira]	-	-	-	-
Unigene0002004	0.000261244	0.00243616	yes	hypothetical protein TESG_03378 [Trichophyton tonsurans CBS 112818]	-	-	-	-
Unigene0002006	0.00517106	0.0243756	yes	LIM domain protein [Arthroderma benhamiae CBS 112371]	-	-	GO:0016798//hydrolase activity, acting on glycosyl bonds;GO:0043167//ion binding;GO:0046872//metal ion binding;GO:0046914//transition metal ion binding;GO:0005488//binding;GO:0043169//cation binding;GO:0003824//catalytic activity;GO:0016787//hydrolase activity	GO:0044238//primary metabolic process;GO:0008152//metabolic process
Unigene0002008	0.00713984	0.0315613	yes	protein phosphatase type 1 complex subunit Hex2/Reg1 [Trichophyton equinum CBS 127.97]	-	-	-	-
Unigene0002013	0.00272768	0.0150602	yes	glucan 1,3-beta-glucosidase [Trichophyton equinum CBS 127.97]	ko00500//Starch and sucrose metabolism//Carbohydrate metabolism//Metabolism	-	GO:0008422//beta-glucosidase activity;GO:0003824//catalytic activity;GO:0004553//hydrolase activity, hydrolyzing O-glycosyl compounds;GO:0015926//glucosidase activity;GO:0016798//hydrolase activity, acting on glycosyl bonds;GO:0016787//hydrolase activity	-
Unigene0002018	0.00515184	0.0243277	yes	C6 transcription factor [Histoplasma capsulatum H88]	-	GO:0043229//intracellular organelle;GO:0043227//membrane-bounded organelle;GO:0005622//intracellular;GO:0043226//organelle;GO:0044464//cell part;GO:0044424//intracellular part;GO:0005623//cell;GO:0043231//intracellular membrane-bounded organelle	GO:0005488//binding;GO:0043167//ion binding;GO:0003676//nucleic acid binding;GO:1901363//heterocyclic compound binding;GO:0097159//organic cyclic compound binding;GO:0046914//transition metal ion binding;GO:0001071//nucleic acid binding transcription factor activity;GO:0003700//transcription factor activity, sequence-specific DNA binding;GO:0043169//cation binding;GO:0046872//metal ion binding	GO:0065007//biological regulation;GO:0050789//regulation of biological process;GO:0080090//regulation of primary metabolic process;GO:0051252//regulation of RNA metabolic process;GO:0050794//regulation of cellular process;GO:0010468//regulation of gene expression;GO:0031326//regulation of cellular biosynthetic process;GO:0009889//regulation of biosynthetic process;GO:0019219//regulation of nucleo…
Unigene0002025	0.00787018	0.033814	yes	--	-	-	-	-
Unigene0002034	0.00015657	0.00160829	yes	CAMK/CAMKL/MARK protein kinase [Trichophyton interdigitale H6]	-	-	GO:0004672//protein kinase activity;GO:0036094//small molecule binding;GO:0003824//catalytic activity;GO:0001882//nucleoside binding;GO:0016740//transferase activity;GO:0005488//binding;GO:0016773//phosphotransferase activity, alcohol group as acceptor;GO:0032549//ribonucleoside binding;GO:0097159//organic cyclic compound binding;GO:0001883//purine nucleoside binding;GO:0032550//purine ribonucleo…	GO:0044238//primary metabolic process;GO:0006796//phosphate-containing compound metabolic process;GO:0071704//organic substance metabolic process;GO:0006793//phosphorus metabolic process;GO:0044267//cellular protein metabolic process;GO:0043412//macromolecule modification;GO:0036211//protein modification process;GO:0044260//cellular macromolecule metabolic process;GO:0043170//macromolecule metabo…
Unigene0002039	0.00172132	0.0106993	yes	hypothetical protein H101_06185 [Trichophyton interdigitale H6]	-	-	-	-
Unigene0002042	0.00136446	0.00901569	yes	CAMKK protein kinase [Trichophyton interdigitale MR816]	-	-	GO:0016773//phosphotransferase activity, alcohol group as acceptor;GO:0004672//protein kinase activity;GO:0016301//kinase activity;GO:0001883//purine nucleoside binding;GO:0032549//ribonucleoside binding;GO:0003824//catalytic activity;GO:0032550//purine ribonucleoside binding;GO:0097159//organic cyclic compound binding;GO:0016740//transferase activity;GO:0005488//binding;GO:0036094//small molecul…	GO:0008152//metabolic process;GO:0009987//cellular process;GO:0006796//phosphate-containing compound metabolic process;GO:0006464//cellular protein modification process;GO:0043412//macromolecule modification;GO:0044267//cellular protein metabolic process;GO:0071704//organic substance metabolic process;GO:0006793//phosphorus metabolic process;GO:0044237//cellular metabolic process;GO:0036211//prot…
Unigene0002043	0.0102022	0.0409464	yes	hypothetical protein MGYG_01695 [Microsporum gypseum CBS 118893]	-	-	-	-
Unigene0002044	1.52659e-05	0.000232544	yes	developmental regulator flbA [Trichophyton rubrum CBS 289.86]	-	-	-	GO:0009968//negative regulation of signal transduction;GO:0009966//regulation of signal transduction;GO:0010648//negative regulation of cell communication;GO:0023057//negative regulation of signaling;GO:0050789//regulation of biological process;GO:0065007//biological regulation;GO:0048523//negative regulation of cellular process;GO:0010646//regulation of cell communication;GO:0050794//regulation …
Unigene0002045	0.000243672	0.00231616	yes	--	-	-	-	-
Unigene0002048	5.97943e-18	7.63374e-16	yes	NADH dehydrogenase, subunit 4 (mitochondrion) [Allomyces macrogynus]	ko00190//Oxidative phosphorylation//Energy metabolism//Metabolism	-	-	-
Unigene0002049	8.19694e-15	6.71023e-13	yes	--	-	-	-	-
Unigene0002050	6.59496e-14	4.77867e-12	yes	NADH dehydrogenase subunit 4 [Tilletia indica]	ko00190//Oxidative phosphorylation//Energy metabolism//Metabolism	-	-	-
Unigene0002054	2.46003e-06	4.81411e-05	yes	PAF acetylhydrolase [Trichophyton equinum CBS 127.97]	-	-	GO:0016787//hydrolase activity;GO:0016788//hydrolase activity, acting on ester bonds;GO:0052689//carboxylic ester hydrolase activity;GO:0003824//catalytic activity	GO:0071704//organic substance metabolic process;GO:0006629//lipid metabolic process;GO:0008152//metabolic process;GO:0044238//primary metabolic process;GO:0044699//single-organism process;GO:0044710//single-organism metabolic process
Unigene0002059	1.38601e-05	0.000214792	yes	trehalose synthase [Trichophyton equinum CBS 127.97]	-	-	GO:0003824//catalytic activity	GO:0008152//metabolic process
Unigene0002061	1.55525e-06	3.22601e-05	yes	transmembrane 9 superfamily protein member 4 [Trichophyton equinum CBS 127.97]	-	GO:0016020//membrane;GO:0044425//membrane part;GO:0031224//intrinsic component of membrane	-	-
Unigene0002062	5.60564e-06	9.88731e-05	yes	transmembrane 9 superfamily protein member 4 [Trichophyton equinum CBS 127.97]	-	GO:0044425//membrane part;GO:0031224//intrinsic component of membrane;GO:0016020//membrane	-	-
Unigene0002069	5.66688e-09	2.08122e-07	yes	extracellular metalloproteinase 1 [Trichophyton interdigitale H6]	-	GO:0044421//extracellular region part;GO:0005576//extracellular region	GO:0003824//catalytic activity;GO:0005488//binding;GO:0046914//transition metal ion binding;GO:0004175//endopeptidase activity;GO:0046872//metal ion binding;GO:0070011//peptidase activity, acting on L-amino acid peptides;GO:0043169//cation binding;GO:0016787//hydrolase activity;GO:0043167//ion binding;GO:0008233//peptidase activity	GO:0043170//macromolecule metabolic process;GO:0019538//protein metabolic process;GO:0008152//metabolic process;GO:0044238//primary metabolic process;GO:0051704//multi-organism process;GO:0071704//organic substance metabolic process
Unigene0002078	0.00773321	0.0333867	yes	Pc21g07330 [Penicillium rubens Wisconsin 54-1255]	-	-	-	-
Unigene0002087	3.63355e-06	6.7299e-05	yes	alanyl-tRNA synthetase [Trichophyton tonsurans CBS 112818]	-	-	GO:0016874//ligase activity;GO:0097367//carbohydrate derivative binding;GO:0036094//small molecule binding;GO:0097159//organic cyclic compound binding;GO:0032549//ribonucleoside binding;GO:0016875//ligase activity, forming carbon-oxygen bonds;GO:0004812//aminoacyl-tRNA ligase activity;GO:0001882//nucleoside binding;GO:1901363//heterocyclic compound binding;GO:0005488//binding;GO:0016876//ligase a…	GO:0044260//cellular macromolecule metabolic process;GO:1901564//organonitrogen compound metabolic process;GO:0006139//nucleobase-containing compound metabolic process;GO:0044763//single-organism cellular process;GO:1901566//organonitrogen compound biosynthetic process;GO:0044710//single-organism metabolic process;GO:0008152//metabolic process;GO:0016070//RNA metabolic process;GO:1901360//organic…
Unigene0002088	7.7871e-09	2.74501e-07	yes	subtilisin-like protease 7 [Trichophyton interdigitale H6]	-	-	GO:0070011//peptidase activity, acting on L-amino acid peptides;GO:0016787//hydrolase activity;GO:0008233//peptidase activity;GO:0003824//catalytic activity;GO:0004175//endopeptidase activity	GO:0044238//primary metabolic process;GO:0019538//protein metabolic process;GO:0051704//multi-organism process;GO:0008152//metabolic process;GO:0071704//organic substance metabolic process;GO:0043170//macromolecule metabolic process
Unigene0002089	0.000187059	0.00187303	yes	--	-	-	-	-
Unigene0002095	0.0078467	0.0337808	yes	--	-	-	-	-
Unigene0002098	3.4963e-07	8.54085e-06	yes	hypothetical protein H101_06479 [Trichophyton interdigitale H6]	-	-	-	-
Unigene0002103	0.00323161	0.0170131	yes	cycloheximide resistance protein [Microsporum gypseum CBS 118893]	-	GO:0016020//membrane;GO:0044425//membrane part;GO:0031224//intrinsic component of membrane	-	GO:0009987//cellular process;GO:0044763//single-organism cellular process;GO:0044699//single-organism process
Unigene0002109	0.000101526	0.00112826	yes	--	-	-	-	-
Unigene0002112	0.00158951	0.0101042	yes	hypothetical protein H109_02378 [Trichophyton interdigitale MR816]	-	-	-	-
Unigene0002113	0.000131072	0.00139446	yes	hypothetical protein TESG_05047, partial [Trichophyton tonsurans CBS 112818]	-	-	-	-
Unigene0002114	0.000488418	0.00404776	yes	Trehalose phosphate synthase [Trichophyton tonsurans CBS 112818]	ko00500//Starch and sucrose metabolism//Carbohydrate metabolism//Metabolism	-	-	GO:0005975//carbohydrate metabolic process;GO:0009311//oligosaccharide metabolic process;GO:0071704//organic substance metabolic process;GO:0044238//primary metabolic process;GO:0044723//single-organism carbohydrate metabolic process;GO:0005984//disaccharide metabolic process;GO:0009987//cellular process;GO:0044237//cellular metabolic process;GO:0008152//metabolic process;GO:0044763//single-organ…
Unigene0002123	0.010267	0.0411602	yes	wd and tetratricopeptide repeat protein [Trichophyton tonsurans CBS 112818]	-	GO:0005623//cell;GO:0043229//intracellular organelle;GO:0044464//cell part;GO:0043227//membrane-bounded organelle;GO:0043231//intracellular membrane-bounded organelle;GO:0044424//intracellular part;GO:0005622//intracellular;GO:0043226//organelle	GO:0003677//DNA binding;GO:1901363//heterocyclic compound binding;GO:0097159//organic cyclic compound binding;GO:0001071//nucleic acid binding transcription factor activity;GO:0003676//nucleic acid binding;GO:0005488//binding	GO:0010468//regulation of gene expression;GO:0044237//cellular metabolic process;GO:0009987//cellular process;GO:0071704//organic substance metabolic process;GO:0008152//metabolic process;GO:0009058//biosynthetic process;GO:1901576//organic substance biosynthetic process;GO:0019222//regulation of metabolic process;GO:0065007//biological regulation;GO:0060255//regulation of macromolecule metabolic…
Unigene0002128	0.00382566	0.0194162	yes	hypothetical protein TEQG_01402 [Trichophyton equinum CBS 127.97]	-	-	-	-
Unigene0002131	0.00228222	0.0132438	yes	hypothetical protein H101_00482 [Trichophyton interdigitale H6]	-	-	-	-
Unigene0002134	0.00925208	0.0384222	yes	cAMP-dependent protein kinase [Trichophyton rubrum CBS 118892]	-	-	-	-
Unigene0002137	0.000209248	0.00204555	yes	hypothetical protein H101_03388 [Trichophyton interdigitale H6]	-	-	-	-
Unigene0002143	8.4434e-05	0.000975722	yes	hydrolase [Trichophyton equinum CBS 127.97]	-	-	GO:0005488//binding;GO:0003824//catalytic activity	GO:0034645//cellular macromolecule biosynthetic process;GO:0044271//cellular nitrogen compound biosynthetic process;GO:0034641//cellular nitrogen compound metabolic process;GO:0009058//biosynthetic process;GO:0006725//cellular aromatic compound metabolic process;GO:0032774//RNA biosynthetic process;GO:0006351//transcription, DNA-templated;GO:1901576//organic substance biosynthetic process;GO:0009…
Unigene0002147	0.00398197	0.019908	yes	ribosome biogenesis protein Urb1 [Trichophyton equinum CBS 127.97]	-	-	-	-
Unigene0002148	0.00232423	0.0133548	yes	ribosome biogenesis protein Urb1 [Trichophyton equinum CBS 127.97]	-	-	-	-
Unigene0002154	8.60492e-05	0.000984837	yes	serine/threonine protein kinase [Trichophyton interdigitale H6]	-	-	GO:0097367//carbohydrate derivative binding;GO:0003824//catalytic activity;GO:0016740//transferase activity;GO:0001883//purine nucleoside binding;GO:0016301//kinase activity;GO:0032550//purine ribonucleoside binding;GO:0016773//phosphotransferase activity, alcohol group as acceptor;GO:1901363//heterocyclic compound binding;GO:0004672//protein kinase activity;GO:0001882//nucleoside binding;GO:0032…	GO:0006793//phosphorus metabolic process;GO:0006464//cellular protein modification process;GO:0071704//organic substance metabolic process;GO:0036211//protein modification process;GO:0044260//cellular macromolecule metabolic process;GO:0043170//macromolecule metabolic process;GO:0008152//metabolic process;GO:0019538//protein metabolic process;GO:0044267//cellular protein metabolic process;GO:0043…
Unigene0002155	0.00124884	0.0083756	yes	serine/threonine protein kinase [Trichophyton interdigitale H6]	-	-	GO:0036094//small molecule binding;GO:0004672//protein kinase activity;GO:0001882//nucleoside binding;GO:0097367//carbohydrate derivative binding;GO:0016740//transferase activity;GO:0016773//phosphotransferase activity, alcohol group as acceptor;GO:0032550//purine ribonucleoside binding;GO:0032549//ribonucleoside binding;GO:0005488//binding;GO:0016772//transferase activity, transferring phosphoru…	GO:0044260//cellular macromolecule metabolic process;GO:0009987//cellular process;GO:0071704//organic substance metabolic process;GO:0019538//protein metabolic process;GO:0044237//cellular metabolic process;GO:0006793//phosphorus metabolic process;GO:0044267//cellular protein metabolic process;GO:0044238//primary metabolic process;GO:0036211//protein modification process;GO:0043412//macromolecule…
Unigene0002161	0.000592854	0.00470946	yes	glutamate carboxypeptidase [Trichophyton tonsurans CBS 112818]	-	-	GO:0008233//peptidase activity;GO:0008238//exopeptidase activity;GO:0016787//hydrolase activity;GO:0003824//catalytic activity;GO:0070011//peptidase activity, acting on L-amino acid peptides	GO:0043170//macromolecule metabolic process;GO:0046483//heterocycle metabolic process;GO:0006807//nitrogen compound metabolic process;GO:0006139//nucleobase-containing compound metabolic process;GO:0008152//metabolic process;GO:0009987//cellular process;GO:0006725//cellular aromatic compound metabolic process;GO:0019538//protein metabolic process;GO:1901360//organic cyclic compound metabolic proc…
Unigene0002166	0.000272409	0.00251837	yes	hypothetical protein TESG_02555 [Trichophyton tonsurans CBS 112818]	-	-	-	-
Unigene0002175	0.00204166	0.0121605	yes	hypothetical protein TEQG_00323 [Trichophyton equinum CBS 127.97]	-	-	-	-
Unigene0002178	0.0128083	0.0485701	yes	--	-	-	-	-
Unigene0002181	7.40418e-07	1.66812e-05	yes	--	-	-	-	-
Unigene0002182	1.11893e-05	0.000179901	yes	--	-	-	-	-
Unigene0002183	1.32937e-07	3.68377e-06	yes	hypothetical protein TESG_08303 [Trichophyton tonsurans CBS 112818]	-	-	-	-
Unigene0002185	0.0039619	0.0198354	yes	hypothetical protein H101_05769 [Trichophyton interdigitale H6]	-	-	-	-
Unigene0002190	2.24092e-08	7.23845e-07	yes	hypothetical protein ARB_05436 [Arthroderma benhamiae CBS 112371]	-	-	-	-
Unigene0002191	0.000265469	0.00246804	yes	hypothetical protein TEQG_05036 [Trichophyton equinum CBS 127.97]	-	-	-	-
Unigene0002194	0.0101062	0.0406105	yes	ser/Thr protein phosphatase [Arthroderma otae CBS 113480]	-	-	GO:0003824//catalytic activity;GO:0036094//small molecule binding;GO:0032550//purine ribonucleoside binding;GO:0001882//nucleoside binding;GO:0032549//ribonucleoside binding;GO:1901363//heterocyclic compound binding;GO:0097367//carbohydrate derivative binding;GO:0016772//transferase activity, transferring phosphorus-containing groups;GO:0005488//binding;GO:0016740//transferase activity;GO:0001883…	GO:0050896//response to stimulus;GO:0009636//response to toxic substance;GO:0042221//response to chemical
Unigene0002209	0.000330864	0.00294945	yes	pre-mRNA splicing factor prp1 [Trichophyton tonsurans CBS 112818]	ko03040//Spliceosome//Transcription//Genetic Information Processing	GO:0043227//membrane-bounded organelle;GO:0043231//intracellular membrane-bounded organelle;GO:0043226//organelle;GO:0005622//intracellular;GO:0043229//intracellular organelle;GO:0005623//cell;GO:0044424//intracellular part;GO:0044464//cell part	GO:0001882//nucleoside binding;GO:0097367//carbohydrate derivative binding;GO:0032550//purine ribonucleoside binding;GO:0032549//ribonucleoside binding;GO:1901363//heterocyclic compound binding;GO:0097159//organic cyclic compound binding;GO:0001883//purine nucleoside binding;GO:0036094//small molecule binding;GO:0005488//binding	GO:0050789//regulation of biological process;GO:0006725//cellular aromatic compound metabolic process;GO:0044237//cellular metabolic process;GO:0009987//cellular process;GO:0051716//cellular response to stimulus;GO:0071704//organic substance metabolic process;GO:0008152//metabolic process;GO:0065007//biological regulation;GO:0000375//RNA splicing, via transesterification reactions;GO:0016070//RNA…
Unigene0002217	0.00376727	0.0192749	yes	hypothetical protein TRV_01830 [Trichophyton verrucosum HKI 0517]	-	-	-	-
Unigene0002219	0.00666931	0.0298629	yes	hypothetical protein TRV_07258 [Trichophyton verrucosum HKI 0517]	-	-	-	-
Unigene0002220	0.00267255	0.0148514	yes	hypothetical protein H101_07716 [Trichophyton interdigitale H6]	-	-	-	-
Unigene0002224	0.00583713	0.0269005	yes	metallophosphoesterase domain-containing protein 2 [Microsporum gypseum CBS 118893]	-	-	GO:0003824//catalytic activity	-
Unigene0002226	0.000663605	0.00519453	yes	--	-	-	-	-
Unigene0002234	0.000129715	0.00138277	yes	--	-	-	-	-
Unigene0002236	6.1526e-06	0.000106995	yes	--	-	-	-	-
Unigene0002245	0.00794096	0.0340908	yes	nuclear polyadenylated RNA-binding protein Nab2 [Trichophyton equinum CBS 127.97]	-	-	-	-
Unigene0002250	0.000346022	0.00306167	yes	hypothetical protein TESG_08525 [Trichophyton tonsurans CBS 112818]	-	-	-	-
Unigene0002255	0.0100419	0.0404766	yes	MBOAT family protein [Trichophyton tonsurans CBS 112818]	ko00564//Glycerophospholipid metabolism//Lipid metabolism//Metabolism;ko00561//Glycerolipid metabolism//Lipid metabolism//Metabolism;ko00565//Ether lipid metabolism//Lipid metabolism//Metabolism	GO:0044424//intracellular part;GO:0043226//organelle;GO:0005623//cell;GO:0016020//membrane;GO:0043229//intracellular organelle;GO:0005622//intracellular;GO:0044464//cell part;GO:0044425//membrane part;GO:0031224//intrinsic component of membrane	GO:0003824//catalytic activity;GO:0016740//transferase activity;GO:0016747//transferase activity, transferring acyl groups other than amino-acyl groups;GO:0008374//O-acyltransferase activity;GO:0016746//transferase activity, transferring acyl groups	-
Unigene0002257	2.02771e-07	5.31666e-06	yes	cysteine desulfurase [Trichophyton rubrum CBS 118892]	ko04122//Sulfur relay system//Folding, sorting and degradation//Genetic Information Processing;ko00730//Thiamine metabolism//Metabolism of cofactors and vitamins//Metabolism	GO:0043227//membrane-bounded organelle;GO:0005829//cytosol;GO:0005622//intracellular;GO:0044444//cytoplasmic part;GO:0005737//cytoplasm;GO:0044424//intracellular part;GO:0005623//cell;GO:0043229//intracellular organelle;GO:0043226//organelle;GO:0044464//cell part;GO:0043231//intracellular membrane-bounded organelle	GO:0003824//catalytic activity;GO:0016740//transferase activity;GO:0005488//binding;GO:0016783//sulfurtransferase activity;GO:0043168//anion binding;GO:0016782//transferase activity, transferring sulfur-containing groups;GO:0043167//ion binding	GO:0043436//oxoacid metabolic process;GO:0006873//cellular ion homeostasis;GO:0006807//nitrogen compound metabolic process;GO:0016070//RNA metabolic process;GO:0044260//cellular macromolecule metabolic process;GO:1901564//organonitrogen compound metabolic process;GO:0034641//cellular nitrogen compound metabolic process;GO:0009451//RNA modification;GO:0043412//macromolecule modification;GO:0044281…
Unigene0002260	2.62788e-05	0.000366468	yes	transcription regulator BDF1 [Trichophyton rubrum CBS 118892]	-	-	-	-
Unigene0002262	8.14105e-05	0.000947933	yes	copper fist DNA binding domain-containing protein [Trichophyton equinum CBS 127.97]	-	GO:0043229//intracellular organelle;GO:0044464//cell part;GO:0005623//cell;GO:0044424//intracellular part;GO:0005622//intracellular;GO:0043226//organelle;GO:0043231//intracellular membrane-bounded organelle;GO:0043227//membrane-bounded organelle	GO:0046872//metal ion binding;GO:0043169//cation binding;GO:0043167//ion binding;GO:0001071//nucleic acid binding transcription factor activity;GO:0046914//transition metal ion binding;GO:0097159//organic cyclic compound binding;GO:1901363//heterocyclic compound binding;GO:0005488//binding;GO:0003676//nucleic acid binding	GO:0019222//regulation of metabolic process;GO:0060255//regulation of macromolecule metabolic process;GO:0010468//regulation of gene expression;GO:0050789//regulation of biological process;GO:0065007//biological regulation
Unigene0002263	0.00196509	0.0118228	yes	--	-	-	-	-
Unigene0002268	8.30942e-08	2.42147e-06	yes	hypothetical protein H101_00334 [Trichophyton interdigitale H6]	-	-	-	-
Unigene0002271	0.000514778	0.00420768	yes	predicted protein [Arthroderma otae CBS 113480]	-	-	-	-
Unigene0002277	0.01069	0.0424749	yes	hypothetical protein H101_06732, partial [Trichophyton interdigitale H6]	-	-	-	-
Unigene0002278	5.87373e-05	0.000726527	yes	Nonribosomal peptide synthetase 1 [Talaromyces islandicus]	-	-	-	-
Unigene0002281	4.35361e-06	7.89986e-05	yes	2OG-Fe(II) oxygenase [Microsporum gypseum CBS 118893]	-	-	GO:0003824//catalytic activity;GO:0046872//metal ion binding;GO:0005488//binding;GO:0016705//oxidoreductase activity, acting on paired donors, with incorporation or reduction of molecular oxygen;GO:0043167//ion binding;GO:0043169//cation binding;GO:0016491//oxidoreductase activity	GO:0044699//single-organism process;GO:0008152//metabolic process;GO:0044710//single-organism metabolic process
Unigene0002285	1.54787e-06	3.21694e-05	yes	epsin-1 [Arthroderma otae CBS 113480]	ko04144//Endocytosis//Transport and catabolism//Cellular Processes	-	GO:0005488//binding;GO:0003824//catalytic activity;GO:0046872//metal ion binding;GO:0043169//cation binding;GO:0046914//transition metal ion binding;GO:0043167//ion binding	GO:0044710//single-organism metabolic process;GO:0008152//metabolic process;GO:0044699//single-organism process
Unigene0002289	0.00349137	0.0181314	yes	tripeptidyl peptidase SED3 [Trichophyton equinum CBS 127.97]	-	GO:0044421//extracellular region part;GO:0005576//extracellular region	GO:0004175//endopeptidase activity;GO:0016787//hydrolase activity;GO:0003824//catalytic activity;GO:0043169//cation binding;GO:0008233//peptidase activity;GO:0070011//peptidase activity, acting on L-amino acid peptides;GO:0043167//ion binding;GO:0005488//binding	GO:0044238//primary metabolic process;GO:0008152//metabolic process;GO:0071704//organic substance metabolic process;GO:0019538//protein metabolic process;GO:0051704//multi-organism process;GO:0043170//macromolecule metabolic process
Unigene0002290	0.00218122	0.0127752	yes	tripeptidyl peptidase SED3 [Trichophyton tonsurans CBS 112818]	-	GO:0005576//extracellular region;GO:0044421//extracellular region part	GO:0003824//catalytic activity;GO:0070011//peptidase activity, acting on L-amino acid peptides;GO:0008233//peptidase activity;GO:0004175//endopeptidase activity;GO:0016787//hydrolase activity;GO:0005488//binding;GO:0043167//ion binding;GO:0043169//cation binding	GO:0008152//metabolic process;GO:0071704//organic substance metabolic process;GO:0019538//protein metabolic process;GO:0051704//multi-organism process;GO:0044238//primary metabolic process;GO:0043170//macromolecule metabolic process
Unigene0002295	0.00389982	0.0195886	yes	hypothetical protein H101_02738 [Trichophyton interdigitale H6]	-	-	-	-
Unigene0002312	0.0111857	0.0439074	yes	phospholipase [Trichophyton tonsurans CBS 112818]	ko00564//Glycerophospholipid metabolism//Lipid metabolism//Metabolism;ko00565//Ether lipid metabolism//Lipid metabolism//Metabolism;ko00591//Linoleic acid metabolism//Lipid metabolism//Metabolism;ko00592//alpha-Linolenic acid metabolism//Lipid metabolism//Metabolism;ko00590//Arachidonic acid metabolism//Lipid metabolism//Metabolism	-	GO:0016788//hydrolase activity, acting on ester bonds;GO:0016298//lipase activity;GO:0003824//catalytic activity;GO:0016787//hydrolase activity	GO:0044237//cellular metabolic process;GO:0006796//phosphate-containing compound metabolic process;GO:0044255//cellular lipid metabolic process;GO:0006793//phosphorus metabolic process;GO:0006644//phospholipid metabolic process;GO:0008152//metabolic process;GO:0044699//single-organism process;GO:0044710//single-organism metabolic process;GO:0019637//organophosphate metabolic process;GO:0006629//l…
Unigene0002315	6.80774e-12	3.94628e-10	yes	--	-	-	-	-
Unigene0002316	2.92915e-14	2.23093e-12	yes	cytochrome c oxidase subunit 1, partial [Xanthophyllomyces dendrorhous]	ko00190//Oxidative phosphorylation//Energy metabolism//Metabolism	GO:0043229//intracellular organelle;GO:0044425//membrane part;GO:0031090//organelle membrane;GO:0043227//membrane-bounded organelle;GO:0005622//intracellular;GO:0005623//cell;GO:0044422//organelle part;GO:0043226//organelle;GO:0031975//envelope;GO:0031967//organelle envelope;GO:0044424//intracellular part;GO:0043231//intracellular membrane-bounded organelle;GO:0044446//intracellular organelle par…	GO:0009055//electron carrier activity;GO:0046914//transition metal ion binding;GO:0046872//metal ion binding;GO:0043169//cation binding;GO:0005488//binding;GO:0046906//tetrapyrrole binding;GO:0043167//ion binding;GO:0003824//catalytic activity;GO:0097159//organic cyclic compound binding;GO:1901363//heterocyclic compound binding	GO:1901360//organic cyclic compound metabolic process;GO:0006818//hydrogen transport;GO:0006139//nucleobase-containing compound metabolic process;GO:0043170//macromolecule metabolic process;GO:0006091//generation of precursor metabolites and energy;GO:0044763//single-organism cellular process;GO:0034641//cellular nitrogen compound metabolic process;GO:0044699//single-organism process;GO:0044238//…
Unigene0002317	3.429e-16	3.37364e-14	yes	cytochrome c oxidase subunit I, partial (mitochondrion) [Pachymetra chaunorhiza]	ko00190//Oxidative phosphorylation//Energy metabolism//Metabolism	GO:0043226//organelle;GO:0019866//organelle inner membrane;GO:0031967//organelle envelope;GO:0044425//membrane part;GO:0044422//organelle part;GO:0044446//intracellular organelle part;GO:0031224//intrinsic component of membrane;GO:0031090//organelle membrane;GO:0043231//intracellular membrane-bounded organelle;GO:0005623//cell;GO:0016020//membrane;GO:0005622//intracellular;GO:0044424//intracellul…	GO:0003824//catalytic activity;GO:0046906//tetrapyrrole binding;GO:0043169//cation binding;GO:0097159//organic cyclic compound binding;GO:0009055//electron carrier activity;GO:0005488//binding;GO:0043167//ion binding;GO:1901363//heterocyclic compound binding;GO:0046914//transition metal ion binding;GO:0046872//metal ion binding	GO:0015980//energy derivation by oxidation of organic compounds;GO:0006812//cation transport;GO:0044765//single-organism transport;GO:0051234//establishment of localization;GO:0044237//cellular metabolic process;GO:0006811//ion transport;GO:0015672//monovalent inorganic cation transport;GO:1902578//single-organism localization;GO:0006818//hydrogen transport;GO:0008152//metabolic process;GO:004533…
Unigene0002318	1.57815e-16	1.62732e-14	yes	cytochrome oxidase subunit 1 [Phytopythium helicoides]	ko00190//Oxidative phosphorylation//Energy metabolism//Metabolism	GO:0043226//organelle;GO:0044425//membrane part;GO:0043231//intracellular membrane-bounded organelle;GO:0043229//intracellular organelle;GO:0031090//organelle membrane;GO:0044464//cell part;GO:0019866//organelle inner membrane;GO:0044424//intracellular part;GO:0005622//intracellular;GO:0016020//membrane;GO:0005623//cell;GO:0044422//organelle part;GO:0031975//envelope;GO:0043227//membrane-bounded …	GO:0046914//transition metal ion binding;GO:0046906//tetrapyrrole binding;GO:0043167//ion binding;GO:0097159//organic cyclic compound binding;GO:0003824//catalytic activity;GO:0043169//cation binding;GO:0009055//electron carrier activity;GO:1901363//heterocyclic compound binding;GO:0046872//metal ion binding;GO:0005488//binding	GO:0051179//localization;GO:0009987//cellular process;GO:0044699//single-organism process;GO:0045333//cellular respiration;GO:0006091//generation of precursor metabolites and energy;GO:0006818//hydrogen transport;GO:0008152//metabolic process;GO:0006811//ion transport;GO:0044765//single-organism transport;GO:1902578//single-organism localization;GO:0015980//energy derivation by oxidation of organ…
Unigene0002332	0.0018692	0.0113911	yes	myosin type II heavy chain [Trichophyton tonsurans CBS 112818]	-	GO:0043232//intracellular non-membrane-bounded organelle;GO:0005623//cell;GO:0032153//cell division site;GO:0044422//organelle part;GO:0005826//actomyosin contractile ring;GO:0043234//protein complex;GO:0016459//myosin complex;GO:0070938//contractile ring;GO:0015629//actin cytoskeleton;GO:0005622//intracellular;GO:0044444//cytoplasmic part;GO:0043229//intracellular organelle;GO:0005933//cellular …	GO:0097159//organic cyclic compound binding;GO:0008092//cytoskeletal protein binding;GO:0003824//catalytic activity;GO:0036094//small molecule binding;GO:0001882//nucleoside binding;GO:0005515//protein binding;GO:0001883//purine nucleoside binding;GO:0016787//hydrolase activity;GO:0032550//purine ribonucleoside binding;GO:0032549//ribonucleoside binding;GO:0016818//hydrolase activity, acting on a…	GO:0032506//cytokinetic process;GO:0000912//assembly of actomyosin apparatus involved in cytokinesis;GO:0022607//cellular component assembly;GO:0016043//cellular component organization;GO:0044763//single-organism cellular process;GO:0022402//cell cycle process;GO:0000910//cytokinesis;GO:0009987//cellular process;GO:0036213//contractile ring contraction;GO:0061640//cytoskeleton-dependent cytokines…
Unigene0002334	0.00814612	0.0347767	yes	--	-	-	-	-
Unigene0002340	0.00089079	0.00645462	yes	ankyrin repeat domain-containing protein [Trichophyton equinum CBS 127.97]	-	-	-	-
Unigene0002341	0.00681354	0.0303566	yes	ankyrin repeat domain-containing protein [Trichophyton equinum CBS 127.97]	-	-	-	-
Unigene0002342	0.00215018	0.012621	yes	ankyrin repeat domain-containing protein [Trichophyton equinum CBS 127.97]	-	-	-	-
Unigene0002345	0.000159762	0.00163481	yes	translation initiation factor 3 subunit J [Emmonsia crescens UAMH 3008]	ko03013//RNA transport//Translation//Genetic Information Processing	GO:1990904//ribonucleoprotein complex;GO:0005737//cytoplasm;GO:0030529//intracellular ribonucleoprotein complex;GO:0032991//macromolecular complex;GO:0044464//cell part;GO:0070993//translation preinitiation complex;GO:0005623//cell;GO:0044424//intracellular part;GO:0044444//cytoplasmic part;GO:0043234//protein complex;GO:0005622//intracellular	GO:1901363//heterocyclic compound binding;GO:0043169//cation binding;GO:0005488//binding;GO:0043167//ion binding;GO:0008135//translation factor activity, RNA binding;GO:0003723//RNA binding;GO:0097159//organic cyclic compound binding;GO:0003676//nucleic acid binding	GO:0010468//regulation of gene expression;GO:0050789//regulation of biological process;GO:0016043//cellular component organization;GO:0065003//macromolecular complex assembly;GO:0065007//biological regulation;GO:0051246//regulation of protein metabolic process;GO:0072593//reactive oxygen species metabolic process;GO:0009889//regulation of biosynthetic process;GO:0009987//cellular process;GO:00718…
Unigene0002346	0.0042661	0.0211022	yes	hypothetical protein H101_01209 [Trichophyton interdigitale H6]	-	-	-	-
Unigene0002350	0.00104535	0.00730789	yes	Nuclear factor erythroid 2-related factor 2 [Talaromyces marneffei PM1]	-	-	-	-
Unigene0002351	0.000946424	0.0067304	yes	--	-	-	-	-
Unigene0002352	0.00229233	0.0132809	yes	DNA replication licensing factor CDC47 [Trichophyton equinum CBS 127.97]	ko04111//Cell cycle - yeast//Cell growth and death//Cellular Processes;ko04113//Meiosis - yeast//Cell growth and death//Cellular Processes;ko03030//DNA replication//Replication and repair//Genetic Information Processing	GO:0043227//membrane-bounded organelle;GO:0005622//intracellular;GO:0005623//cell;GO:0044464//cell part;GO:0043231//intracellular membrane-bounded organelle;GO:0043229//intracellular organelle;GO:0043226//organelle;GO:0044424//intracellular part;GO:0032991//macromolecular complex;GO:0043234//protein complex	GO:0016818//hydrolase activity, acting on acid anhydrides, in phosphorus-containing anhydrides;GO:0001883//purine nucleoside binding;GO:0016787//hydrolase activity;GO:0032549//ribonucleoside binding;GO:0001882//nucleoside binding;GO:0003824//catalytic activity;GO:0017111//nucleoside-triphosphatase activity;GO:0097159//organic cyclic compound binding;GO:1901363//heterocyclic compound binding;GO:00…	GO:0034641//cellular nitrogen compound metabolic process;GO:0016043//cellular component organization;GO:0009987//cellular process;GO:0006807//nitrogen compound metabolic process;GO:0006725//cellular aromatic compound metabolic process;GO:0071840//cellular component organization or biogenesis;GO:0006996//organelle organization;GO:0032392//DNA geometric change;GO:0008152//metabolic process;GO:00442…
Unigene0002353	2.00066e-11	1.07276e-09	yes	DNA replication licensing factor CDC47 [Trichophyton equinum CBS 127.97]	ko04111//Cell cycle - yeast//Cell growth and death//Cellular Processes;ko04113//Meiosis - yeast//Cell growth and death//Cellular Processes;ko03030//DNA replication//Replication and repair//Genetic Information Processing	GO:0005623//cell;GO:0043227//membrane-bounded organelle;GO:0044464//cell part;GO:0032991//macromolecular complex;GO:0005622//intracellular;GO:0043234//protein complex;GO:0043229//intracellular organelle;GO:0043231//intracellular membrane-bounded organelle;GO:0044424//intracellular part;GO:0043226//organelle	GO:0097159//organic cyclic compound binding;GO:0005488//binding;GO:0016818//hydrolase activity, acting on acid anhydrides, in phosphorus-containing anhydrides;GO:0016462//pyrophosphatase activity;GO:0017111//nucleoside-triphosphatase activity;GO:0032549//ribonucleoside binding;GO:0001883//purine nucleoside binding;GO:0032550//purine ribonucleoside binding;GO:0003824//catalytic activity;GO:0016787…	GO:0043170//macromolecule metabolic process;GO:0016043//cellular component organization;GO:0090304//nucleic acid metabolic process;GO:0051649//establishment of localization in cell;GO:0009987//cellular process;GO:1902578//single-organism localization;GO:0051641//cellular localization;GO:0046483//heterocycle metabolic process;GO:0006725//cellular aromatic compound metabolic process;GO:0008152//met…
Unigene0002364	0.00816286	0.0348343	yes	--	-	-	-	-
Unigene0002367	0.00158803	0.0101009	yes	hypothetical protein TEQG_04004 [Trichophyton equinum CBS 127.97]	-	-	-	-
Unigene0002371	3.88345e-07	9.33769e-06	yes	hypothetical protein GGTG_13284 [Gaeumannomyces graminis var. tritici R3-111a-1]	-	-	-	-
Unigene0002374	1.49071e-05	0.000227726	yes	dethiobiotin synthase [Trichophyton interdigitale H6]	ko00780//Biotin metabolism//Metabolism of cofactors and vitamins//Metabolism	-	GO:0097367//carbohydrate derivative binding;GO:0016882//cyclo-ligase activity;GO:0003824//catalytic activity;GO:0043167//ion binding;GO:0043169//cation binding;GO:0046872//metal ion binding;GO:1901363//heterocyclic compound binding;GO:0016874//ligase activity;GO:0005488//binding;GO:0016769//transferase activity, transferring nitrogenous groups;GO:0016740//transferase activity;GO:0001882//nucleosi…	GO:1901564//organonitrogen compound metabolic process;GO:0006766//vitamin metabolic process;GO:0006768//biotin metabolic process;GO:0044763//single-organism cellular process;GO:0006082//organic acid metabolic process;GO:0043603//cellular amide metabolic process;GO:0043436//oxoacid metabolic process;GO:1901360//organic cyclic compound metabolic process;GO:0044237//cellular metabolic process;GO:000…
Unigene0002375	1.32206e-06	2.78542e-05	yes	dethiobiotin synthase [Trichophyton interdigitale H6]	ko00780//Biotin metabolism//Metabolism of cofactors and vitamins//Metabolism	-	GO:0043168//anion binding;GO:0003824//catalytic activity;GO:0046872//metal ion binding;GO:1901363//heterocyclic compound binding;GO:0016882//cyclo-ligase activity;GO:0005488//binding;GO:0097367//carbohydrate derivative binding;GO:0016879//ligase activity, forming carbon-nitrogen bonds;GO:0032549//ribonucleoside binding;GO:0036094//small molecule binding;GO:0043167//ion binding;GO:0016769//transfe…	GO:0006807//nitrogen compound metabolic process;GO:0044699//single-organism process;GO:0006790//sulfur compound metabolic process;GO:0006766//vitamin metabolic process;GO:0044237//cellular metabolic process;GO:0043436//oxoacid metabolic process;GO:0006767//water-soluble vitamin metabolic process;GO:0071704//organic substance metabolic process;GO:0009987//cellular process;GO:0051186//cofactor meta…
Unigene0002377	2.68303e-06	5.18461e-05	yes	8-amino-7-oxononanoate synthase [Trichophyton equinum CBS 127.97]	ko00780//Biotin metabolism//Metabolism of cofactors and vitamins//Metabolism	-	GO:0005488//binding;GO:0016740//transferase activity;GO:0003824//catalytic activity;GO:0016741//transferase activity, transferring one-carbon groups;GO:0043167//ion binding;GO:0043168//anion binding;GO:0016787//hydrolase activity	GO:0008152//metabolic process
Unigene0002378	0.00604335	0.0276843	yes	8-amino-7-oxononanoate synthase [Trichophyton equinum CBS 127.97]	ko00780//Biotin metabolism//Metabolism of cofactors and vitamins//Metabolism	-	GO:0016740//transferase activity;GO:0005488//binding;GO:0003824//catalytic activity;GO:0043167//ion binding;GO:0016787//hydrolase activity;GO:0016741//transferase activity, transferring one-carbon groups;GO:0043168//anion binding	GO:0008152//metabolic process
Unigene0002379	0.000265814	0.00246804	yes	adenosylmethionine-8-amino-7-oxononanoate aminotransferase [Microsporum gypseum CBS 118893]	ko00780//Biotin metabolism//Metabolism of cofactors and vitamins//Metabolism	-	GO:1901363//heterocyclic compound binding;GO:0005488//binding;GO:0032549//ribonucleoside binding;GO:0003824//catalytic activity;GO:0016740//transferase activity;GO:0097367//carbohydrate derivative binding;GO:0032550//purine ribonucleoside binding;GO:0043168//anion binding;GO:0046872//metal ion binding;GO:0016874//ligase activity;GO:0001883//purine nucleoside binding;GO:0001882//nucleoside binding…	GO:1901360//organic cyclic compound metabolic process;GO:0019752//carboxylic acid metabolic process;GO:1901564//organonitrogen compound metabolic process;GO:0044763//single-organism cellular process;GO:0044237//cellular metabolic process;GO:0034641//cellular nitrogen compound metabolic process;GO:0032787//monocarboxylic acid metabolic process;GO:0008152//metabolic process;GO:0044281//small molecu…
Unigene0002382	0.0016138	0.0102344	yes	--	-	-	-	-
Unigene0002383	0.00716553	0.0316357	yes	--	-	-	-	-
Unigene0002385	0.000404854	0.00347611	yes	sex determining protein [Arthroderma otae CBS 113480]	-	-	-	-
Unigene0002386	2.81283e-05	0.000388721	yes	--	-	-	-	-
Unigene0002387	0.000691366	0.00531135	yes	--	-	-	-	-
Unigene0002389	0.00768582	0.0333867	yes	nonribosomal peptide synthetase [Trichophyton tonsurans CBS 112818]	-	GO:0044424//intracellular part;GO:0005623//cell;GO:0044464//cell part;GO:0005622//intracellular	GO:0003824//catalytic activity	GO:0042493//response to drug;GO:0044711//single-organism biosynthetic process;GO:1900620//acetate ester biosynthetic process;GO:0044249//cellular biosynthetic process;GO:0035835//indole alkaloid biosynthetic process;GO:0071704//organic substance metabolic process;GO:0050896//response to stimulus;GO:0044710//single-organism metabolic process;GO:1901576//organic substance biosynthetic process;GO:00…
Unigene0002394	0.00383795	0.0194509	yes	--	-	-	-	-
Unigene0002396	0.00123133	0.0083049	yes	hypothetical protein H101_04080 [Trichophyton interdigitale H6]	-	-	-	-
Unigene0002397	0.00158296	0.0100746	yes	CobW domain-containing protein [Trichophyton tonsurans CBS 112818]	-	-	GO:0016765//transferase activity, transferring alkyl or aryl (other than methyl) groups;GO:0016740//transferase activity;GO:0016772//transferase activity, transferring phosphorus-containing groups;GO:0016778//diphosphotransferase activity;GO:0003824//catalytic activity	GO:1901564//organonitrogen compound metabolic process;GO:0009987//cellular process;GO:1901605//alpha-amino acid metabolic process;GO:0071704//organic substance metabolic process;GO:1901360//organic cyclic compound metabolic process;GO:0019752//carboxylic acid metabolic process;GO:0006760//folic acid-containing compound metabolic process;GO:0044238//primary metabolic process;GO:0044237//cellular m…
Unigene0002400	3.22324e-12	1.92033e-10	yes	--	-	-	-	-
Unigene0002401	5.10119e-13	3.35615e-11	yes	--	-	-	-	-
Unigene0002407	5.37122e-06	9.52082e-05	yes	endoglucanase [Trichophyton equinum CBS 127.97]	-	-	-	-
Unigene0002408	0.00447928	0.0219542	yes	--	-	-	-	-
Unigene0002409	3.90908e-05	0.000512481	yes	--	-	-	-	-
Unigene0002410	1.57587e-07	4.28924e-06	yes	Ribonuclease H-like protein, partial [Metarhizium majus ARSEF 297]	-	-	GO:0005488//binding	GO:0008152//metabolic process;GO:0043170//macromolecule metabolic process;GO:0071704//organic substance metabolic process;GO:0044238//primary metabolic process
Unigene0002411	0.000410824	0.0035077	yes	--	-	-	-	-
Unigene0002414	0.0119607	0.0461758	yes	hypothetical protein H101_01083 [Trichophyton interdigitale H6]	-	-	-	-
Unigene0002424	0.00197862	0.0118408	yes	meiotic coiled-coil protein 2 [Microsporum gypseum CBS 118893]	-	-	GO:1901363//heterocyclic compound binding;GO:0003676//nucleic acid binding;GO:0097159//organic cyclic compound binding;GO:0005488//binding	-
Unigene0002428	0.00290976	0.0158714	yes	class V chitinase Chi100 [Arthroderma benhamiae CBS 112371]	-	-	GO:0003824//catalytic activity;GO:0016798//hydrolase activity, acting on glycosyl bonds;GO:0005488//binding;GO:0097367//carbohydrate derivative binding;GO:0004553//hydrolase activity, hydrolyzing O-glycosyl compounds;GO:0016787//hydrolase activity	GO:0006807//nitrogen compound metabolic process;GO:1901564//organonitrogen compound metabolic process;GO:1901575//organic substance catabolic process;GO:0006022//aminoglycan metabolic process;GO:1901565//organonitrogen compound catabolic process;GO:0044238//primary metabolic process;GO:1901135//carbohydrate derivative metabolic process;GO:0071704//organic substance metabolic process;GO:0006026//a…
Unigene0002432	0.0125573	0.0478041	yes	F-box domain [Penicillium solitum]	-	-	-	-
Unigene0002436	0.000803661	0.00598188	yes	--	-	-	-	-
Unigene0002437	0.00301219	0.0162652	yes	--	-	-	-	-
Unigene0002439	0.00289475	0.0158063	yes	ichthyin [Microsporum gypseum CBS 118893]	-	GO:0031224//intrinsic component of membrane;GO:0016020//membrane;GO:0044425//membrane part	GO:0005215//transporter activity;GO:0022891//substrate-specific transmembrane transporter activity;GO:0008324//cation transmembrane transporter activity;GO:0022892//substrate-specific transporter activity;GO:0046873//metal ion transmembrane transporter activity;GO:0022890//inorganic cation transmembrane transporter activity;GO:0015075//ion transmembrane transporter activity;GO:0022857//transmembr…	GO:0006810//transport;GO:0044765//single-organism transport;GO:0072511//divalent inorganic cation transport;GO:0006812//cation transport;GO:0051234//establishment of localization;GO:1902578//single-organism localization;GO:0006811//ion transport;GO:0051179//localization;GO:0030001//metal ion transport;GO:0044699//single-organism process;GO:0070838//divalent metal ion transport
Unigene0002447	0.00976531	0.0397545	yes	hypothetical protein TERG_01395 [Trichophyton rubrum CBS 118892]	-	-	-	-
Unigene0002450	8.79801e-15	7.14771e-13	yes	--	-	-	-	-
Unigene0002452	1.48503e-05	0.000227463	yes	membrane dipeptidase [Trichophyton tonsurans CBS 112818]	-	GO:0005622//intracellular;GO:0044464//cell part;GO:0044424//intracellular part;GO:0044425//membrane part;GO:0043229//intracellular organelle;GO:0043226//organelle;GO:0016020//membrane;GO:0043231//intracellular membrane-bounded organelle;GO:0043227//membrane-bounded organelle;GO:0031224//intrinsic component of membrane;GO:0005623//cell	GO:0046872//metal ion binding;GO:0046914//transition metal ion binding;GO:0043167//ion binding;GO:0008238//exopeptidase activity;GO:0043169//cation binding;GO:0003700//transcription factor activity, sequence-specific DNA binding;GO:0016787//hydrolase activity;GO:0005488//binding;GO:0004177//aminopeptidase activity;GO:0070011//peptidase activity, acting on L-amino acid peptides;GO:0003824//catalyt…	GO:0080090//regulation of primary metabolic process;GO:1903506//regulation of nucleic acid-templated transcription;GO:0044238//primary metabolic process;GO:0031326//regulation of cellular biosynthetic process;GO:0019219//regulation of nucleobase-containing compound metabolic process;GO:0009889//regulation of biosynthetic process;GO:0051171//regulation of nitrogen compound metabolic process;GO:005…
Unigene0002455	0.000835374	0.0061402	yes	prenylcysteine lyase [Trichophyton tonsurans CBS 112818]	ko00900//Terpenoid backbone biosynthesis//Metabolism of terpenoids and polyketides//Metabolism	-	GO:0016670//oxidoreductase activity, acting on a sulfur group of donors, oxygen as acceptor;GO:0016491//oxidoreductase activity;GO:0003824//catalytic activity;GO:0016667//oxidoreductase activity, acting on a sulfur group of donors	GO:1901565//organonitrogen compound catabolic process;GO:0016054//organic acid catabolic process;GO:0008152//metabolic process;GO:0044273//sulfur compound catabolic process;GO:0044710//single-organism metabolic process;GO:0043436//oxoacid metabolic process;GO:0044282//small molecule catabolic process;GO:0071704//organic substance metabolic process;GO:0006807//nitrogen compound metabolic process;G…
Unigene0002457	0.000201596	0.00198341	yes	hypothetical protein H101_00142 [Trichophyton interdigitale H6]	-	-	-	-
Unigene0002465	0.00347047	0.0180317	yes	--	-	-	-	-
Unigene0002466	0.00361282	0.0186179	yes	benzoate 4-monooxygenase cytochrome P450 [Trichophyton equinum CBS 127.97]	-	-	GO:0046906//tetrapyrrole binding;GO:0005488//binding;GO:0046872//metal ion binding;GO:0097159//organic cyclic compound binding;GO:0043167//ion binding;GO:0046914//transition metal ion binding;GO:0043169//cation binding;GO:0003824//catalytic activity;GO:1901363//heterocyclic compound binding;GO:0016491//oxidoreductase activity	GO:0044710//single-organism metabolic process;GO:0044699//single-organism process;GO:0008152//metabolic process
Unigene0002467	0.000201596	0.00198341	yes	similar to An12g00400 [Aspergillus kawachii IFO 4308]	-	-	-	-
Unigene0002468	0.000127867	0.00136715	yes	Pc21g11870 [Penicillium rubens Wisconsin 54-1255]	-	-	-	-
Unigene0002469	0.00273707	0.0150602	yes	similar to An12g00400 [Aspergillus kawachii IFO 4308]	-	-	-	-
Unigene0002473	0.00298893	0.016164	yes	GDSL Lipase/Acylhydrolase [Trichophyton tonsurans CBS 112818]	-	-	GO:0003824//catalytic activity	-
Unigene0002474	6.13324e-07	1.40841e-05	yes	--	-	-	-	-
Unigene0002475	1.11327e-06	2.41675e-05	yes	--	-	-	-	-
Unigene0002476	2.64995e-05	0.000368587	yes	--	-	-	-	-
Unigene0002479	0.00350248	0.0181716	yes	C6 zinc finger domain-containing protein [Trichophyton equinum CBS 127.97]	-	GO:0044464//cell part;GO:0044424//intracellular part;GO:0005623//cell;GO:0005622//intracellular;GO:0043231//intracellular membrane-bounded organelle;GO:0043227//membrane-bounded organelle;GO:0043226//organelle;GO:0043229//intracellular organelle	GO:0043169//cation binding;GO:0003700//transcription factor activity, sequence-specific DNA binding;GO:0046872//metal ion binding;GO:0005488//binding;GO:0001071//nucleic acid binding transcription factor activity;GO:0043167//ion binding;GO:0046914//transition metal ion binding	GO:0051171//regulation of nitrogen compound metabolic process;GO:0006355//regulation of transcription, DNA-templated;GO:2000112//regulation of cellular macromolecule biosynthetic process;GO:0065007//biological regulation;GO:0010468//regulation of gene expression;GO:0031326//regulation of cellular biosynthetic process;GO:0050789//regulation of biological process;GO:0019222//regulation of metabolic…
Unigene0002481	0.00290976	0.0158714	yes	C6 zinc finger domain-containing protein [Trichophyton equinum CBS 127.97]	-	GO:0005623//cell;GO:0043226//organelle;GO:0044464//cell part;GO:0043227//membrane-bounded organelle;GO:0005622//intracellular;GO:0043229//intracellular organelle;GO:0043231//intracellular membrane-bounded organelle;GO:0044424//intracellular part	GO:0043167//ion binding;GO:0046914//transition metal ion binding;GO:0001071//nucleic acid binding transcription factor activity;GO:0005488//binding;GO:0043169//cation binding;GO:0003700//transcription factor activity, sequence-specific DNA binding;GO:0046872//metal ion binding	GO:0060255//regulation of macromolecule metabolic process;GO:0050789//regulation of biological process;GO:0019219//regulation of nucleobase-containing compound metabolic process;GO:0010468//regulation of gene expression;GO:0051171//regulation of nitrogen compound metabolic process;GO:0006355//regulation of transcription, DNA-templated;GO:1903506//regulation of nucleic acid-templated transcription…
Unigene0002486	0.000316363	0.00284859	yes	bZIP family transcription factor [Coccidioides posadasii C735 delta SOWgp]	-	-	GO:1901363//heterocyclic compound binding;GO:0001071//nucleic acid binding transcription factor activity;GO:0003677//DNA binding;GO:0003676//nucleic acid binding;GO:0097159//organic cyclic compound binding;GO:0005488//binding	GO:0050789//regulation of biological process;GO:0010468//regulation of gene expression;GO:0065007//biological regulation;GO:0019222//regulation of metabolic process;GO:0060255//regulation of macromolecule metabolic process
Unigene0002488	9.28127e-05	0.00104992	yes	DNA-binding transcription factor [Arthroderma otae CBS 113480]	-	-	GO:0043167//ion binding;GO:0097159//organic cyclic compound binding;GO:0005488//binding;GO:1901363//heterocyclic compound binding;GO:0043169//cation binding;GO:0003676//nucleic acid binding	-
Unigene0002490	0.00971072	0.0397321	yes	--	-	-	-	-
Unigene0002495	0.00197862	0.0118408	yes	--	-	-	-	-
Unigene0002496	0.00341597	0.0178262	yes	Aminopeptidase I zinc metalloprotease M18 [Trichophyton equinum CBS 127.97]	-	GO:0043229//intracellular organelle;GO:0043227//membrane-bounded organelle;GO:0044424//intracellular part;GO:0044464//cell part;GO:0043231//intracellular membrane-bounded organelle;GO:0005622//intracellular;GO:0000322//storage vacuole;GO:0005773//vacuole;GO:0005623//cell;GO:0043226//organelle;GO:0005737//cytoplasm;GO:0044444//cytoplasmic part	GO:0043167//ion binding;GO:0005515//protein binding;GO:0046872//metal ion binding;GO:0043169//cation binding;GO:0005488//binding;GO:0046914//transition metal ion binding;GO:0008233//peptidase activity;GO:0004177//aminopeptidase activity;GO:0070011//peptidase activity, acting on L-amino acid peptides;GO:0016787//hydrolase activity;GO:0008238//exopeptidase activity;GO:0003824//catalytic activity	GO:0044238//primary metabolic process;GO:0043170//macromolecule metabolic process;GO:0008152//metabolic process;GO:0071704//organic substance metabolic process;GO:0019538//protein metabolic process
Unigene0002497	1.68034e-05	0.000252381	yes	Aminopeptidase I zinc metalloprotease M18 [Trichophyton equinum CBS 127.97]	-	GO:0043229//intracellular organelle;GO:0044424//intracellular part;GO:0044444//cytoplasmic part;GO:0005773//vacuole;GO:0043231//intracellular membrane-bounded organelle;GO:0005623//cell;GO:0005622//intracellular;GO:0044464//cell part;GO:0043226//organelle;GO:0000322//storage vacuole;GO:0005737//cytoplasm;GO:0043227//membrane-bounded organelle	GO:0008238//exopeptidase activity;GO:0046872//metal ion binding;GO:0008233//peptidase activity;GO:0004177//aminopeptidase activity;GO:0046914//transition metal ion binding;GO:0005515//protein binding;GO:0043167//ion binding;GO:0003824//catalytic activity;GO:0043169//cation binding;GO:0016787//hydrolase activity;GO:0070011//peptidase activity, acting on L-amino acid peptides;GO:0005488//binding	GO:0044238//primary metabolic process;GO:0043170//macromolecule metabolic process;GO:0019538//protein metabolic process;GO:0008152//metabolic process;GO:0071704//organic substance metabolic process
Unigene0002504	0.0055352	0.0257525	yes	ABC transporter [Trichophyton tonsurans CBS 112818]	-	GO:0044425//membrane part;GO:0016020//membrane;GO:0031224//intrinsic component of membrane	GO:0015405//P-P-bond-hydrolysis-driven transmembrane transporter activity;GO:0097159//organic cyclic compound binding;GO:0003824//catalytic activity;GO:0017111//nucleoside-triphosphatase activity;GO:0022857//transmembrane transporter activity;GO:0005215//transporter activity;GO:0032549//ribonucleoside binding;GO:0036094//small molecule binding;GO:0022804//active transmembrane transporter activity…	GO:0043412//macromolecule modification;GO:0009987//cellular process;GO:0051234//establishment of localization;GO:0036211//protein modification process;GO:0008152//metabolic process;GO:0043170//macromolecule metabolic process;GO:0044699//single-organism process;GO:0071704//organic substance metabolic process;GO:0044238//primary metabolic process;GO:0044763//single-organism cellular process;GO:0051…
Unigene0002514	0.0049267	0.0234145	yes	Nucleotide-binding alpha-beta plait [Penicillium solitum]	-	-	GO:0036094//small molecule binding;GO:0005488//binding	-
Unigene0002515	0.00875844	0.0367688	yes	Nucleotide-binding alpha-beta plait [Penicillium solitum]	-	-	GO:0005488//binding;GO:0036094//small molecule binding	-
Unigene0002517	0.00144441	0.00939348	yes	ABC efflux transporter [Trichophyton equinum CBS 127.97]	-	-	GO:0097367//carbohydrate derivative binding;GO:0036094//small molecule binding;GO:0016462//pyrophosphatase activity;GO:0016817//hydrolase activity, acting on acid anhydrides;GO:0016818//hydrolase activity, acting on acid anhydrides, in phosphorus-containing anhydrides;GO:0032549//ribonucleoside binding;GO:0017111//nucleoside-triphosphatase activity;GO:0032550//purine ribonucleoside binding;GO:000…	-
Unigene0002524	1.13911e-06	2.45791e-05	yes	--	-	-	-	-
Unigene0002531	0.00492787	0.0234145	yes	carboxylesterase [Trichophyton equinum CBS 127.97]	-	-	GO:0052689//carboxylic ester hydrolase activity;GO:0016787//hydrolase activity;GO:0003824//catalytic activity;GO:0016788//hydrolase activity, acting on ester bonds	-
Unigene0002536	4.82394e-05	0.000613665	yes	--	-	-	-	-
Unigene0002539	0.00123844	0.00832667	yes	--	-	-	-	-
Unigene0002551	0.0080343	0.0344226	yes	--	-	-	-	-
Unigene0002558	9.90284e-11	4.84923e-09	yes	dsDNA-dependent ATPase [Trichophyton tonsurans CBS 112818]	ko03440//Homologous recombination//Replication and repair//Genetic Information Processing	-	GO:1901363//heterocyclic compound binding;GO:0005488//binding;GO:0032550//purine ribonucleoside binding;GO:0003676//nucleic acid binding;GO:0036094//small molecule binding;GO:0001883//purine nucleoside binding;GO:0097159//organic cyclic compound binding;GO:0032549//ribonucleoside binding;GO:0001882//nucleoside binding;GO:0097367//carbohydrate derivative binding	-
Unigene0002559	2.17853e-06	4.3264e-05	yes	dsDNA-dependent ATPase [Trichophyton tonsurans CBS 112818]	ko03440//Homologous recombination//Replication and repair//Genetic Information Processing	-	GO:0001883//purine nucleoside binding;GO:0032550//purine ribonucleoside binding;GO:0032549//ribonucleoside binding;GO:0097367//carbohydrate derivative binding;GO:0097159//organic cyclic compound binding;GO:0003676//nucleic acid binding;GO:0001882//nucleoside binding;GO:0036094//small molecule binding;GO:1901363//heterocyclic compound binding;GO:0005488//binding	-
Unigene0002560	1.91459e-08	6.31755e-07	yes	dsDNA-dependent ATPase [Trichophyton tonsurans CBS 112818]	ko03440//Homologous recombination//Replication and repair//Genetic Information Processing	GO:0031224//intrinsic component of membrane;GO:0016020//membrane;GO:0044425//membrane part	GO:0097367//carbohydrate derivative binding;GO:0005488//binding;GO:0032549//ribonucleoside binding;GO:0001882//nucleoside binding;GO:0036094//small molecule binding;GO:0003676//nucleic acid binding;GO:1901363//heterocyclic compound binding;GO:0097159//organic cyclic compound binding;GO:0001883//purine nucleoside binding;GO:0032550//purine ribonucleoside binding	GO:0044699//single-organism process;GO:0044763//single-organism cellular process;GO:0009987//cellular process
Unigene0002564	1.06367e-22	3.35494e-20	yes	NADH dehydrogenase subunit 5 (mitochondrion) [Pneumocystis murina]	ko00190//Oxidative phosphorylation//Energy metabolism//Metabolism	GO:0044446//intracellular organelle part;GO:0044425//membrane part;GO:0044464//cell part;GO:0005622//intracellular;GO:0031090//organelle membrane;GO:0043231//intracellular membrane-bounded organelle;GO:0044444//cytoplasmic part;GO:0044429//mitochondrial part;GO:0043226//organelle;GO:0043229//intracellular organelle;GO:0016020//membrane;GO:0005739//mitochondrion;GO:0031967//organelle envelope;GO:0…	GO:0016491//oxidoreductase activity;GO:0003824//catalytic activity	GO:0044699//single-organism process;GO:0055114//oxidation-reduction process;GO:0008152//metabolic process;GO:0022900//electron transport chain;GO:0009987//cellular process;GO:0006091//generation of precursor metabolites and energy;GO:0022904//respiratory electron transport chain;GO:0044710//single-organism metabolic process;GO:0044237//cellular metabolic process;GO:0045333//cellular respiration;G…
Unigene0002565	1.20251e-22	3.68448e-20	yes	NADH dehydrogenase subunit 5 (mitochondrion) [Thraustotheca clavata]	ko00190//Oxidative phosphorylation//Energy metabolism//Metabolism	GO:0016020//membrane	-	-
Unigene0002566	5.00592e-23	1.62677e-20	yes	NADH dehydrogenase subunit 5 (mitochondrion) [Hyaloraphidium curvatum]	ko00190//Oxidative phosphorylation//Energy metabolism//Metabolism	GO:0043227//membrane-bounded organelle;GO:0005622//intracellular;GO:0043231//intracellular membrane-bounded organelle;GO:0044424//intracellular part;GO:0016020//membrane;GO:0044425//membrane part;GO:0043229//intracellular organelle;GO:0005623//cell;GO:0043226//organelle;GO:0044464//cell part	GO:0016491//oxidoreductase activity;GO:0003824//catalytic activity	GO:0055114//oxidation-reduction process;GO:0044699//single-organism process;GO:0008152//metabolic process;GO:0044710//single-organism metabolic process
Unigene0002567	1.66943e-23	6.17342e-21	yes	--	-	-	-	-
Unigene0002587	0.0103591	0.0414053	yes	--	-	-	-	-
Unigene0002593	0.000770507	0.00582306	yes	plasma membrane zinc ion transporter [Trichophyton equinum CBS 127.97]	-	-	GO:0005215//transporter activity;GO:0003824//catalytic activity;GO:0022891//substrate-specific transmembrane transporter activity;GO:0022892//substrate-specific transporter activity;GO:0022890//inorganic cation transmembrane transporter activity;GO:0008324//cation transmembrane transporter activity;GO:0016874//ligase activity;GO:0022857//transmembrane transporter activity;GO:0015075//ion transmem…	GO:0044249//cellular biosynthetic process;GO:0006412//translation;GO:0019538//protein metabolic process;GO:0034641//cellular nitrogen compound metabolic process;GO:1901576//organic substance biosynthetic process;GO:0006811//ion transport;GO:0043603//cellular amide metabolic process;GO:0044260//cellular macromolecule metabolic process;GO:0044699//single-organism process;GO:0044237//cellular metabo…
Unigene0002599	0.00168853	0.0105339	yes	DEAD box helicase [Trichophyton equinum CBS 127.97]	-	-	GO:0003824//catalytic activity;GO:0016462//pyrophosphatase activity;GO:0017111//nucleoside-triphosphatase activity;GO:0016787//hydrolase activity;GO:0016817//hydrolase activity, acting on acid anhydrides;GO:0016818//hydrolase activity, acting on acid anhydrides, in phosphorus-containing anhydrides	-
Unigene0002600	8.35295e-07	1.87008e-05	yes	Pc13g10940 [Penicillium rubens Wisconsin 54-1255]	-	-	-	-
Unigene0002601	4.27781e-05	0.000557093	yes	similar to An08g03710 [Aspergillus kawachii IFO 4308]	-	-	-	-
Unigene0002602	0.000158654	0.00162503	yes	Pc13g10940 [Penicillium rubens Wisconsin 54-1255]	-	-	-	-
Unigene0002603	0.010288	0.0411832	yes	Pc13g10940 [Penicillium rubens Wisconsin 54-1255]	-	-	-	-
Unigene0002604	7.79581e-05	0.000918205	yes	similar to An08g03710 [Aspergillus kawachii IFO 4308]	-	-	-	-
Unigene0002605	1.78087e-11	9.6455e-10	yes	structural constituent of ribosome [Trichosporon asahii var. asahii CBS 2479]	ko03010//Ribosome//Translation//Genetic Information Processing	GO:0005623//cell;GO:0043229//intracellular organelle;GO:0005737//cytoplasm;GO:0044444//cytoplasmic part;GO:0032991//macromolecular complex;GO:0043226//organelle;GO:1990904//ribonucleoprotein complex;GO:0043227//membrane-bounded organelle;GO:0043232//intracellular non-membrane-bounded organelle;GO:0044424//intracellular part;GO:0005622//intracellular;GO:0030529//intracellular ribonucleoprotein com…	GO:0005198//structural molecule activity	GO:0043170//macromolecule metabolic process;GO:0071704//organic substance metabolic process;GO:0010467//gene expression;GO:0008152//metabolic process
Unigene0002606	7.32415e-14	5.27143e-12	yes	60s ribosomal protein l6 [Moniliophthora roreri MCA 2997]	ko03010//Ribosome//Translation//Genetic Information Processing	GO:0005622//intracellular;GO:0044464//cell part;GO:0005623//cell	-	-
Unigene0002617	0.000908464	0.00653487	yes	hypothetical protein H109_06633 [Trichophyton interdigitale MR816]	-	-	-	-
Unigene0002621	0.00029814	0.00271183	yes	hypothetical protein ARB_06575 [Arthroderma benhamiae CBS 112371]	-	-	-	-
Unigene0002625	0.00454135	0.0221471	yes	DNA damage repair protein [Trichophyton equinum CBS 127.97]	-	-	-	-
Unigene0002627	0.00822363	0.0350239	yes	hypothetical protein TEQG_06623 [Trichophyton equinum CBS 127.97]	-	-	-	-
Unigene0002630	2.15604e-14	1.68769e-12	yes	polyketide synthase [Trichophyton tonsurans CBS 112818]	-	-	GO:0003824//catalytic activity;GO:0036094//small molecule binding;GO:0005488//binding;GO:0016740//transferase activity;GO:0019842//vitamin binding	GO:0051704//multi-organism process;GO:1901615//organic hydroxy compound metabolic process;GO:0019438//aromatic compound biosynthetic process;GO:1901360//organic cyclic compound metabolic process;GO:0044711//single-organism biosynthetic process;GO:0006725//cellular aromatic compound metabolic process;GO:0044281//small molecule metabolic process;GO:0044699//single-organism process;GO:0044237//cellu…
Unigene0002631	5.54118e-22	1.48559e-19	yes	dimethylallyl tryptophan synthase GliD1 [Trichophyton equinum CBS 127.97]	-	-	GO:0016765//transferase activity, transferring alkyl or aryl (other than methyl) groups;GO:0016740//transferase activity;GO:0003824//catalytic activity	GO:0018130//heterocycle biosynthetic process;GO:0006807//nitrogen compound metabolic process;GO:0044237//cellular metabolic process;GO:0009987//cellular process;GO:0044249//cellular biosynthetic process;GO:0044271//cellular nitrogen compound biosynthetic process;GO:1901576//organic substance biosynthetic process;GO:0009058//biosynthetic process;GO:0009820//alkaloid metabolic process;GO:0035834//i…
Unigene0002647	0.00114532	0.00784819	yes	Pc20g15120 [Penicillium rubens Wisconsin 54-1255]	-	-	-	-
Unigene0002648	0.0028277	0.015527	yes	acetolactate synthase [Trichophyton rubrum CBS 118892]	-	-	GO:0019842//vitamin binding;GO:0036094//small molecule binding;GO:0005488//binding;GO:0043167//ion binding;GO:0043169//cation binding;GO:0046872//metal ion binding	-
Unigene0002652	0.00768582	0.0333867	yes	F-box domain-containing protein [Trichophyton equinum CBS 127.97]	-	-	-	-
Unigene0002656	0.000132368	0.00140546	yes	tetracycline transporter [Trichophyton equinum CBS 127.97]	-	GO:0044464//cell part;GO:0005623//cell;GO:0005622//intracellular;GO:0043227//membrane-bounded organelle;GO:0031224//intrinsic component of membrane;GO:0043229//intracellular organelle;GO:0043231//intracellular membrane-bounded organelle;GO:0016020//membrane;GO:0044425//membrane part;GO:0044424//intracellular part;GO:0043226//organelle	GO:0001071//nucleic acid binding transcription factor activity;GO:0046914//transition metal ion binding;GO:1901363//heterocyclic compound binding;GO:0046872//metal ion binding;GO:0003676//nucleic acid binding;GO:0097159//organic cyclic compound binding;GO:0043169//cation binding;GO:0043167//ion binding;GO:0005488//binding;GO:0003700//transcription factor activity, sequence-specific DNA binding	GO:0006355//regulation of transcription, DNA-templated;GO:0019222//regulation of metabolic process;GO:0019219//regulation of nucleobase-containing compound metabolic process;GO:2001141//regulation of RNA biosynthetic process;GO:0050794//regulation of cellular process;GO:0010468//regulation of gene expression;GO:0031323//regulation of cellular metabolic process;GO:0010556//regulation of macromolec…
Unigene0002657	0.00168853	0.0105339	yes	hypothetical protein H101_03392 [Trichophyton interdigitale H6]	-	-	-	-
Unigene0002658	0.00170528	0.010626	yes	hypothetical protein H109_00342, partial [Trichophyton interdigitale MR816]	-	-	-	-
Unigene0002659	0.010288	0.0411832	yes	hypothetical protein TERG_08200 [Trichophyton rubrum CBS 118892]	-	-	-	-
Unigene0002661	5.35823e-06	9.51351e-05	yes	BTB/POZ fold domain containing protein [Cordyceps militaris CM01]	-	-	-	-
Unigene0002663	0.0118834	0.0459401	yes	alpha-1,2-mannosyltransferase [Trichophyton rubrum CBS 118892]	-	-	GO:0016758//transferase activity, transferring hexosyl groups;GO:0016757//transferase activity, transferring glycosyl groups;GO:0003824//catalytic activity;GO:0016740//transferase activity	GO:0044710//single-organism metabolic process;GO:0006464//cellular protein modification process;GO:0044723//single-organism carbohydrate metabolic process;GO:0043412//macromolecule modification;GO:0036211//protein modification process;GO:0043170//macromolecule metabolic process;GO:0005975//carbohydrate metabolic process;GO:0008152//metabolic process;GO:0019538//protein metabolic process;GO:000998…
Unigene0002666	0.00600324	0.0275358	yes	PH domain-containing protein [Trichophyton equinum CBS 127.97]	-	GO:0005623//cell;GO:0044464//cell part	-	-
Unigene0002668	0.00389982	0.0195886	yes	maltose permease [Trichophyton equinum CBS 127.97]	-	GO:0016020//membrane;GO:0031224//intrinsic component of membrane;GO:0044425//membrane part	GO:0022857//transmembrane transporter activity;GO:0005215//transporter activity	GO:0051234//establishment of localization;GO:0051179//localization;GO:0006810//transport;GO:1902578//single-organism localization;GO:0044765//single-organism transport;GO:0044763//single-organism cellular process;GO:0044699//single-organism process;GO:0009987//cellular process
Unigene0002671	0.0111854	0.0439074	yes	maltose permease [Trichophyton equinum CBS 127.97]	-	GO:0016020//membrane;GO:0031224//intrinsic component of membrane;GO:0044425//membrane part	GO:0022857//transmembrane transporter activity;GO:0005215//transporter activity	GO:0051234//establishment of localization;GO:0044699//single-organism process;GO:0051179//localization;GO:0044763//single-organism cellular process;GO:0009987//cellular process
Unigene0002677	0.00590341	0.027136	yes	glycosyl hydrolase family 32 protein [Talaromyces cellulolyticus]	-	-	-	-
Unigene0002678	0.00149989	0.00966058	yes	hypothetical protein TRV_07384 [Trichophyton verrucosum HKI 0517]	-	-	-	-
Unigene0002681	0.00789681	0.0339148	yes	protein BNI4 [Neosartorya udagawae]	-	-	-	-
Unigene0002691	0.00169142	0.0105458	yes	P-loop containing nucleoside triphosphate hydrolase [Trichophyton rubrum]	-	-	-	-
Unigene0002694	4.17801e-06	7.63287e-05	yes	hypothetical protein H107_02422 [Trichophyton rubrum CBS 202.88]	-	-	-	-
Unigene0002696	0.000458659	0.00384871	yes	--	-	-	-	-
Unigene0002705	0.00406855	0.0202653	yes	c6 zinc finger domain containing protein [Sporothrix brasiliensis 5110]	-	-	-	-
Unigene0002715	8.39237e-06	0.000139534	yes	MFS phosphate transporter [Trichophyton equinum CBS 127.97]	-	GO:0044425//membrane part;GO:0031224//intrinsic component of membrane;GO:0016020//membrane	GO:0005215//transporter activity;GO:0003824//catalytic activity	GO:0044699//single-organism process;GO:0009987//cellular process;GO:0044763//single-organism cellular process;GO:0008152//metabolic process;GO:0044710//single-organism metabolic process
Unigene0002723	0.000856396	0.00624337	yes	DNA polymerase V [Trichophyton tonsurans CBS 112818]	-	GO:0043226//organelle;GO:0043231//intracellular membrane-bounded organelle;GO:0043227//membrane-bounded organelle;GO:0005623//cell;GO:0044464//cell part;GO:0005622//intracellular;GO:0044424//intracellular part;GO:0043229//intracellular organelle	GO:0097159//organic cyclic compound binding;GO:0005488//binding;GO:1901363//heterocyclic compound binding;GO:0034061//DNA polymerase activity;GO:0016740//transferase activity;GO:0003677//DNA binding;GO:0016772//transferase activity, transferring phosphorus-containing groups;GO:0016779//nucleotidyltransferase activity;GO:0003676//nucleic acid binding;GO:0003824//catalytic activity	GO:0016070//RNA metabolic process;GO:0034654//nucleobase-containing compound biosynthetic process;GO:0019438//aromatic compound biosynthetic process;GO:0044237//cellular metabolic process;GO:0071704//organic substance metabolic process;GO:1901360//organic cyclic compound metabolic process;GO:0009059//macromolecule biosynthetic process;GO:1901362//organic cyclic compound biosynthetic process;GO:00…
Unigene0002733	0.00226568	0.0131621	yes	60S ribosomal protein L20 [Trichophyton interdigitale H6]	ko03010//Ribosome//Translation//Genetic Information Processing	GO:0005622//intracellular;GO:0005623//cell;GO:1990904//ribonucleoprotein complex;GO:0032991//macromolecular complex;GO:0044424//intracellular part;GO:0030529//intracellular ribonucleoprotein complex;GO:0044464//cell part	GO:0005198//structural molecule activity	GO:0043170//macromolecule metabolic process;GO:0071704//organic substance metabolic process;GO:0008152//metabolic process;GO:0010467//gene expression
Unigene0002735	0.000223555	0.00215982	yes	NADH-cytochrome b5 reductase [Trichophyton tonsurans CBS 112818]	ko00520//Amino sugar and nucleotide sugar metabolism//Carbohydrate metabolism//Metabolism	GO:0043227//membrane-bounded organelle;GO:0098805//whole membrane;GO:0044422//organelle part;GO:0005740//mitochondrial envelope;GO:0044446//intracellular organelle part;GO:0005739//mitochondrion;GO:0044424//intracellular part;GO:0016020//membrane;GO:0044464//cell part;GO:0019867//outer membrane;GO:0005623//cell;GO:0044425//membrane part;GO:0043229//intracellular organelle;GO:0031090//organelle me…	GO:0016651//oxidoreductase activity, acting on NAD(P)H;GO:0003824//catalytic activity;GO:0016491//oxidoreductase activity;GO:0016653//oxidoreductase activity, acting on NAD(P)H, heme protein as acceptor	GO:0009987//cellular process;GO:0008152//metabolic process;GO:0044710//single-organism metabolic process;GO:0044699//single-organism process
Unigene0002754	2.18043e-05	0.000313865	yes	AtfA protein [Trichophyton equinum CBS 127.97]	-	-	GO:0097159//organic cyclic compound binding;GO:0005488//binding;GO:0003676//nucleic acid binding;GO:0003677//DNA binding;GO:1901363//heterocyclic compound binding;GO:0001071//nucleic acid binding transcription factor activity	GO:0010468//regulation of gene expression;GO:0050789//regulation of biological process;GO:0019222//regulation of metabolic process;GO:0065007//biological regulation;GO:0060255//regulation of macromolecule metabolic process
Unigene0002760	2.62447e-05	0.000366468	yes	phosphatidylethanolamine N-methyltransferase [Trichophyton interdigitale H6]	ko00564//Glycerophospholipid metabolism//Lipid metabolism//Metabolism	GO:0016020//membrane;GO:0031224//intrinsic component of membrane;GO:0044425//membrane part	GO:0003824//catalytic activity;GO:0008170//N-methyltransferase activity;GO:0016740//transferase activity;GO:0008168//methyltransferase activity;GO:0016741//transferase activity, transferring one-carbon groups	GO:0009058//biosynthetic process;GO:0019637//organophosphate metabolic process;GO:0046165//alcohol biosynthetic process;GO:0006793//phosphorus metabolic process;GO:0044711//single-organism biosynthetic process;GO:1901576//organic substance biosynthetic process;GO:0008152//metabolic process;GO:0006066//alcohol metabolic process;GO:0044283//small molecule biosynthetic process;GO:0009987//cellular p…
Unigene0002770	0.000594596	0.00471631	yes	hypothetical protein TEQG_05711 [Trichophyton equinum CBS 127.97]	-	-	-	-
Unigene0002774	0.00335649	0.0175843	yes	hypothetical protein TEQG_08583 [Trichophyton equinum CBS 127.97]	-	-	-	-
Unigene0002775	0.0125348	0.0478041	yes	PAN1 protein [Verticillium dahliae VdLs.17]	-	-	-	-
Unigene0002781	0.000832127	0.00612053	yes	carboxypeptidase Y [Trichophyton equinum]	-	GO:0044437//vacuolar part;GO:0043226//organelle;GO:0044424//intracellular part;GO:0043227//membrane-bounded organelle;GO:0044422//organelle part;GO:0070013//intracellular organelle lumen;GO:0043231//intracellular membrane-bounded organelle;GO:0000322//storage vacuole;GO:0005737//cytoplasm;GO:0043233//organelle lumen;GO:0005623//cell;GO:0044444//cytoplasmic part;GO:0005775//vacuolar lumen;GO:00444…	GO:0003824//catalytic activity;GO:0004180//carboxypeptidase activity;GO:0070011//peptidase activity, acting on L-amino acid peptides;GO:0016787//hydrolase activity;GO:0008238//exopeptidase activity;GO:0008233//peptidase activity	GO:0044237//cellular metabolic process;GO:0043603//cellular amide metabolic process;GO:1901576//organic substance biosynthetic process;GO:0071704//organic substance metabolic process;GO:0044271//cellular nitrogen compound biosynthetic process;GO:0043170//macromolecule metabolic process;GO:0006807//nitrogen compound metabolic process;GO:0006518//peptide metabolic process;GO:0009987//cellular proce…
Unigene0002782	4.31908e-05	0.000558719	yes	PAB-dependent poly(A)-specific ribonuclease subunit PAN3 [Trichophyton tonsurans CBS 112818]	ko03018//RNA degradation//Folding, sorting and degradation//Genetic Information Processing	-	GO:0016740//transferase activity;GO:1901363//heterocyclic compound binding;GO:0036094//small molecule binding;GO:0001883//purine nucleoside binding;GO:0097367//carbohydrate derivative binding;GO:0032550//purine ribonucleoside binding;GO:0001882//nucleoside binding;GO:0043169//cation binding;GO:0005488//binding;GO:0016301//kinase activity;GO:0032549//ribonucleoside binding;GO:0016772//transferase …	GO:0019538//protein metabolic process;GO:0044237//cellular metabolic process;GO:0044267//cellular protein metabolic process;GO:0043412//macromolecule modification;GO:0043170//macromolecule metabolic process;GO:0036211//protein modification process;GO:0044238//primary metabolic process;GO:0071704//organic substance metabolic process;GO:0008152//metabolic process;GO:0009987//cellular process;GO:000…
Unigene0002794	5.83283e-07	1.34519e-05	yes	alkaline phosphatase [Trichophyton rubrum CBS 118892]	ko00790//Folate biosynthesis//Metabolism of cofactors and vitamins//Metabolism	-	GO:0003824//catalytic activity;GO:0016788//hydrolase activity, acting on ester bonds;GO:0042578//phosphoric ester hydrolase activity;GO:0016791//phosphatase activity;GO:0016787//hydrolase activity	GO:0006793//phosphorus metabolic process;GO:0008152//metabolic process;GO:0044237//cellular metabolic process;GO:0009987//cellular process;GO:0006796//phosphate-containing compound metabolic process
Unigene0002796	2.88698e-07	7.23363e-06	yes	nucleoporin nup44 [Trichophyton equinum CBS 127.97]	ko03013//RNA transport//Translation//Genetic Information Processing	GO:0098796//membrane protein complex;GO:0016020//membrane;GO:0046930//pore complex;GO:0043234//protein complex;GO:0016021//integral component of membrane;GO:0032991//macromolecular complex;GO:0044425//membrane part;GO:0031224//intrinsic component of membrane	-	GO:0008152//metabolic process
Unigene0002802	0.00214636	0.0126123	yes	mitochondrial cytochrome b2 [Trichophyton tonsurans CBS 112818]	-	-	GO:0003824//catalytic activity;GO:1901265//nucleoside phosphate binding;GO:0032553//ribonucleotide binding;GO:0097159//organic cyclic compound binding;GO:0000166//nucleotide binding;GO:0097367//carbohydrate derivative binding;GO:0043167//ion binding;GO:0046906//tetrapyrrole binding;GO:0036094//small molecule binding;GO:0005488//binding;GO:1901363//heterocyclic compound binding;GO:0043169//cation …	GO:0044710//single-organism metabolic process;GO:0044699//single-organism process;GO:0008152//metabolic process
Unigene0002803	0.00433244	0.0213516	yes	involucrin repeat protein [Trichophyton verrucosum HKI 0517]	-	-	-	-
Unigene0002805	0.00318309	0.0168737	yes	hypothetical protein TERG_00866 [Trichophyton rubrum CBS 118892]	-	-	-	-
Unigene0002806	0.000102421	0.00113585	yes	hypothetical protein H109_05871 [Trichophyton interdigitale MR816]	-	-	-	-
Unigene0002811	4.69098e-06	8.46904e-05	yes	--	-	-	-	-
Unigene0002812	3.765e-05	0.000498467	yes	--	-	-	-	-
Unigene0002813	0.000442979	0.00374941	yes	bZIP transcription factor JlbA/IDI-4 [Arthroderma benhamiae CBS 112371]	-	-	GO:0097159//organic cyclic compound binding;GO:1901363//heterocyclic compound binding;GO:0003677//DNA binding;GO:0005488//binding;GO:0001071//nucleic acid binding transcription factor activity;GO:0003676//nucleic acid binding	GO:0010468//regulation of gene expression;GO:0019222//regulation of metabolic process;GO:0060255//regulation of macromolecule metabolic process;GO:0065007//biological regulation;GO:0050789//regulation of biological process
Unigene0002821	0.000390336	0.00336763	yes	serine/threonine protein kinase [Trichophyton rubrum CBS 118892]	-	-	GO:1901363//heterocyclic compound binding;GO:0016772//transferase activity, transferring phosphorus-containing groups;GO:0032549//ribonucleoside binding;GO:0036094//small molecule binding;GO:0005488//binding;GO:0016773//phosphotransferase activity, alcohol group as acceptor;GO:0001882//nucleoside binding;GO:0097367//carbohydrate derivative binding;GO:0016301//kinase activity;GO:0097159//organic c…	GO:0019538//protein metabolic process;GO:0044237//cellular metabolic process;GO:0009987//cellular process;GO:0006793//phosphorus metabolic process;GO:0006796//phosphate-containing compound metabolic process;GO:0006464//cellular protein modification process;GO:0043412//macromolecule modification;GO:0043170//macromolecule metabolic process;GO:0036211//protein modification process;GO:0008152//metabo…
Unigene0002825	0.00491953	0.023406	yes	hypothetical protein H100_03170 [Trichophyton rubrum MR850]	-	-	-	-
Unigene0002826	0.0051636	0.0243511	yes	lysine-tRNA ligase [Trichophyton interdigitale H6]	ko00970//Aminoacyl-tRNA biosynthesis//Translation//Genetic Information Processing	GO:0044464//cell part;GO:0005623//cell;GO:0005622//intracellular;GO:0044424//intracellular part	GO:0097159//organic cyclic compound binding;GO:0036094//small molecule binding;GO:0097367//carbohydrate derivative binding;GO:0004812//aminoacyl-tRNA ligase activity;GO:0032550//purine ribonucleoside binding;GO:0032549//ribonucleoside binding;GO:0001883//purine nucleoside binding;GO:1901363//heterocyclic compound binding;GO:0001882//nucleoside binding;GO:0016874//ligase activity;GO:0003824//catal…	GO:0090304//nucleic acid metabolic process;GO:0006082//organic acid metabolic process;GO:0046483//heterocycle metabolic process;GO:1901566//organonitrogen compound biosynthetic process;GO:0006139//nucleobase-containing compound metabolic process;GO:0034660//ncRNA metabolic process;GO:0043436//oxoacid metabolic process;GO:0043604//amide biosynthetic process;GO:0043039//tRNA aminoacylation;GO:00063…
Unigene0002828	0.00482766	0.0232314	yes	POZ [Glarea lozoyensis ATCC 20868]	-	-	GO:0005488//binding;GO:1901363//heterocyclic compound binding;GO:0097159//organic cyclic compound binding;GO:0003676//nucleic acid binding	-
Unigene0002829	2.45997e-05	0.000347573	yes	POZ [Glarea lozoyensis ATCC 20868]	-	-	GO:0005488//binding;GO:1901363//heterocyclic compound binding;GO:0003676//nucleic acid binding;GO:0097159//organic cyclic compound binding	-
Unigene0002830	0.000385858	0.00333854	yes	acyl-CoA synthetase [Arthroderma otae CBS 113480]	-	-	GO:0003824//catalytic activity	-
Unigene0002831	0.00484354	0.0232756	yes	acyl-CoA synthetase [Arthroderma otae CBS 113480]	-	-	-	-
Unigene0002833	0.0100605	0.0405141	yes	acyl-CoA synthetase [Arthroderma otae CBS 113480]	-	-	-	-
Unigene0002839	0.000479593	0.00399624	yes	SUN domain-containing protein [Trichophyton tonsurans CBS 112818]	-	-	-	-
Unigene0002840	0.000442329	0.00374687	yes	SUN domain-containing protein [Trichophyton tonsurans CBS 112818]	-	-	-	-
Unigene0002843	0.00624722	0.0283158	yes	sister chromatid cohesion factor [Trichophyton tonsurans CBS 112818]	-	GO:0044464//cell part;GO:0005623//cell;GO:0005622//intracellular;GO:0043229//intracellular organelle;GO:0043226//organelle;GO:0044424//intracellular part	GO:1901363//heterocyclic compound binding;GO:0001882//nucleoside binding;GO:0032550//purine ribonucleoside binding;GO:0032549//ribonucleoside binding;GO:0097367//carbohydrate derivative binding;GO:0097159//organic cyclic compound binding;GO:0001883//purine nucleoside binding;GO:0005488//binding;GO:0036094//small molecule binding	GO:0006996//organelle organization;GO:0044699//single-organism process;GO:0009987//cellular process;GO:0044763//single-organism cellular process;GO:0071840//cellular component organization or biogenesis;GO:0016043//cellular component organization
Unigene0002854	0.000165028	0.00168069	yes	Endonuclease III, iron-sulphur binding site [Penicillium roqueforti FM164]	-	-	-	-
Unigene0002865	0.00517575	0.024387	yes	hypothetical protein TESG_00677 [Trichophyton tonsurans CBS 112818]	-	-	-	-
Unigene0002866	0.00482868	0.0232314	yes	CK1/CK1/CK1-G protein kinase [Trichophyton tonsurans CBS 112818]	-	-	GO:0032549//ribonucleoside binding;GO:0001882//nucleoside binding;GO:0005488//binding;GO:0003824//catalytic activity;GO:0097159//organic cyclic compound binding;GO:0004672//protein kinase activity;GO:0016773//phosphotransferase activity, alcohol group as acceptor;GO:0001883//purine nucleoside binding;GO:1901363//heterocyclic compound binding;GO:0016301//kinase activity;GO:0032550//purine ribonucl…	GO:0044267//cellular protein metabolic process;GO:0006464//cellular protein modification process;GO:0008152//metabolic process;GO:0006796//phosphate-containing compound metabolic process;GO:0044238//primary metabolic process;GO:0044237//cellular metabolic process;GO:0043412//macromolecule modification;GO:0044260//cellular macromolecule metabolic process;GO:0009987//cellular process;GO:0036211//pr…
Unigene0002867	0.00629937	0.0285281	yes	hypothetical protein TRV_02095 [Trichophyton verrucosum HKI 0517]	-	-	GO:0032549//ribonucleoside binding;GO:0016772//transferase activity, transferring phosphorus-containing groups;GO:0016773//phosphotransferase activity, alcohol group as acceptor;GO:0001882//nucleoside binding;GO:0097367//carbohydrate derivative binding;GO:0097159//organic cyclic compound binding;GO:0003824//catalytic activity;GO:0004672//protein kinase activity;GO:0016740//transferase activity;GO…	GO:0071704//organic substance metabolic process;GO:0036211//protein modification process;GO:0009987//cellular process;GO:0006464//cellular protein modification process;GO:0044267//cellular protein metabolic process;GO:0044238//primary metabolic process;GO:0044260//cellular macromolecule metabolic process;GO:0043170//macromolecule metabolic process;GO:0044237//cellular metabolic process;GO:0019538…
Unigene0002868	2.8681e-15	2.48045e-13	yes	C2H2 type zinc finger domain protein [Aspergillus oryzae RIB40]	-	GO:0043231//intracellular membrane-bounded organelle;GO:0043229//intracellular organelle;GO:0005623//cell;GO:0044424//intracellular part;GO:0043226//organelle;GO:0005622//intracellular;GO:0044464//cell part;GO:0043227//membrane-bounded organelle	GO:0097159//organic cyclic compound binding;GO:0043169//cation binding;GO:0043167//ion binding;GO:0005488//binding;GO:0003676//nucleic acid binding;GO:0003677//DNA binding;GO:1901363//heterocyclic compound binding	GO:0019222//regulation of metabolic process;GO:0050789//regulation of biological process;GO:0010468//regulation of gene expression;GO:0060255//regulation of macromolecule metabolic process;GO:0065007//biological regulation
Unigene0002870	1.80628e-11	9.73392e-10	yes	C2H2 type zinc finger domain protein [Aspergillus oryzae RIB40]	-	GO:0044464//cell part;GO:0043229//intracellular organelle;GO:0044424//intracellular part;GO:0005622//intracellular;GO:0005623//cell;GO:0043226//organelle;GO:0043227//membrane-bounded organelle;GO:0043231//intracellular membrane-bounded organelle	GO:0097159//organic cyclic compound binding;GO:0003676//nucleic acid binding;GO:0005488//binding;GO:0003677//DNA binding;GO:0043169//cation binding;GO:1901363//heterocyclic compound binding;GO:0043167//ion binding	GO:0010468//regulation of gene expression;GO:0065007//biological regulation;GO:0019222//regulation of metabolic process;GO:0050789//regulation of biological process;GO:0060255//regulation of macromolecule metabolic process
Unigene0002880	0.0125573	0.0478041	yes	CaaX farnesyltransferase beta subunit Ram1 [Trichophyton equinum CBS 127.97]	ko00900//Terpenoid backbone biosynthesis//Metabolism of terpenoids and polyketides//Metabolism	GO:0005623//cell;GO:0044464//cell part;GO:0044444//cytoplasmic part;GO:0005737//cytoplasm;GO:0005622//intracellular;GO:0044424//intracellular part	GO:0008318//protein prenyltransferase activity;GO:0016740//transferase activity;GO:0004659//prenyltransferase activity;GO:0016765//transferase activity, transferring alkyl or aryl (other than methyl) groups;GO:0003824//catalytic activity	GO:0044260//cellular macromolecule metabolic process;GO:0008152//metabolic process;GO:0044237//cellular metabolic process;GO:0009987//cellular process;GO:0097354//prenylation;GO:0044267//cellular protein metabolic process;GO:0043170//macromolecule metabolic process;GO:0019538//protein metabolic process;GO:0008283//cell proliferation;GO:0044699//single-organism process;GO:0018342//protein prenylat…
Unigene0002883	1.22403e-07	3.44526e-06	yes	hypothetical protein ARB_00792 [Arthroderma benhamiae CBS 112371]	-	-	-	-
Unigene0002889	0.00029008	0.00265428	yes	Pc22g18400 [Penicillium rubens Wisconsin 54-1255]	-	-	-	-
Unigene0002895	7.74352e-06	0.000130568	yes	hypothetical protein H105_05875 [Trichophyton soudanense CBS 452.61]	-	-	-	-
Unigene0002899	0.000491202	0.00406455	yes	dolichyl-P-Man:Man(5)GlcNAc(2)-PP-dolichyl mannosyltransferase [Trichophyton tonsurans CBS 112818]	ko00510//N-Glycan biosynthesis//Glycan biosynthesis and metabolism//Metabolism;ko00513//Various types of N-glycan biosynthesis//Glycan biosynthesis and metabolism//Metabolism	GO:0043227//membrane-bounded organelle;GO:0043226//organelle;GO:0005623//cell;GO:0044464//cell part;GO:0005622//intracellular;GO:0031224//intrinsic component of membrane;GO:0044425//membrane part;GO:0043231//intracellular membrane-bounded organelle;GO:0043229//intracellular organelle;GO:0044424//intracellular part;GO:0016020//membrane	GO:0003824//catalytic activity;GO:0016757//transferase activity, transferring glycosyl groups;GO:0016740//transferase activity	-
Unigene0002911	2.05709e-05	0.000297624	yes	Sep4b [Trichophyton equinum CBS 127.97]	-	-	GO:0001883//purine nucleoside binding;GO:0005488//binding;GO:0032550//purine ribonucleoside binding;GO:0032549//ribonucleoside binding;GO:0036094//small molecule binding;GO:0097367//carbohydrate derivative binding;GO:0001882//nucleoside binding;GO:0097159//organic cyclic compound binding;GO:1901363//heterocyclic compound binding	GO:0009987//cellular process;GO:0044699//single-organism process;GO:0044763//single-organism cellular process
Unigene0002916	0.0066218	0.0296998	yes	--	-	-	-	-
Unigene0002919	2.59734e-06	5.05515e-05	yes	beta-alanine synthase [Trichophyton rubrum CBS 118892]	-	-	GO:0016787//hydrolase activity;GO:0003824//catalytic activity;GO:0016810//hydrolase activity, acting on carbon-nitrogen (but not peptide) bonds	-
Unigene0002921	0.000253036	0.0023845	yes	cytidine deaminase [Trichophyton interdigitale H6]	ko00240//Pyrimidine metabolism//Nucleotide metabolism//Metabolism	GO:0005623//cell;GO:0044444//cytoplasmic part;GO:0043229//intracellular organelle;GO:0044464//cell part;GO:0043231//intracellular membrane-bounded organelle;GO:0043227//membrane-bounded organelle;GO:0044424//intracellular part;GO:0005622//intracellular;GO:0043226//organelle;GO:0005737//cytoplasm	GO:0016810//hydrolase activity, acting on carbon-nitrogen (but not peptide) bonds;GO:0046872//metal ion binding;GO:0003824//catalytic activity;GO:0016814//hydrolase activity, acting on carbon-nitrogen (but not peptide) bonds, in cyclic amidines;GO:0016787//hydrolase activity;GO:0043169//cation binding;GO:0005515//protein binding;GO:0046914//transition metal ion binding;GO:0005488//binding;GO:0043…	GO:1901136//carbohydrate derivative catabolic process;GO:0009119//ribonucleoside metabolic process;GO:1901361//organic cyclic compound catabolic process;GO:0009987//cellular process;GO:0009116//nucleoside metabolic process;GO:1901564//organonitrogen compound metabolic process;GO:1901658//glycosyl compound catabolic process;GO:0044270//cellular nitrogen compound catabolic process;GO:0046133//pyrim…
Unigene0002927	7.08756e-06	0.000121568	yes	forkhead transcription factor [Trichophyton tonsurans CBS 112818]	-	GO:0005622//intracellular;GO:0043231//intracellular membrane-bounded organelle;GO:0043229//intracellular organelle;GO:0044424//intracellular part;GO:0043226//organelle;GO:0044464//cell part;GO:0005623//cell;GO:0043227//membrane-bounded organelle	GO:0097159//organic cyclic compound binding;GO:0005488//binding;GO:0003676//nucleic acid binding;GO:0003677//DNA binding;GO:0001071//nucleic acid binding transcription factor activity;GO:1901363//heterocyclic compound binding	GO:0043170//macromolecule metabolic process;GO:0044237//cellular metabolic process;GO:0044260//cellular macromolecule metabolic process;GO:0071704//organic substance metabolic process;GO:0009058//biosynthetic process;GO:0050789//regulation of biological process;GO:0060255//regulation of macromolecule metabolic process;GO:0065007//biological regulation;GO:0019222//regulation of metabolic process;G…
Unigene0002930	5.82436e-09	2.13176e-07	yes	40S ribosomal protein S7 [Trichophyton interdigitale H6]	ko03010//Ribosome//Translation//Genetic Information Processing	GO:0030529//intracellular ribonucleoprotein complex;GO:0044424//intracellular part;GO:0005622//intracellular;GO:0044464//cell part;GO:1990904//ribonucleoprotein complex;GO:0032991//macromolecular complex;GO:0005623//cell	GO:0005198//structural molecule activity	GO:0008152//metabolic process;GO:0071704//organic substance metabolic process;GO:0043170//macromolecule metabolic process;GO:0010467//gene expression
Unigene0002931	0.0055533	0.0258143	yes	40S ribosomal protein S7 [Trichophyton interdigitale H6]	ko03010//Ribosome//Translation//Genetic Information Processing	GO:0044464//cell part;GO:1990904//ribonucleoprotein complex;GO:0044424//intracellular part;GO:0005623//cell;GO:0005622//intracellular;GO:0032991//macromolecular complex;GO:0030529//intracellular ribonucleoprotein complex	GO:0005198//structural molecule activity	GO:0008152//metabolic process;GO:0071704//organic substance metabolic process;GO:0043170//macromolecule metabolic process;GO:0010467//gene expression
Unigene0002936	0.000514778	0.00420768	yes	nuclear migration protein [Trichophyton equinum CBS 127.97]	-	GO:0005737//cytoplasm;GO:0005622//intracellular;GO:0044444//cytoplasmic part;GO:0044464//cell part;GO:0044424//intracellular part;GO:0005623//cell	GO:0005488//binding;GO:0008289//lipid binding	GO:0045185//maintenance of protein location;GO:0065007//biological regulation;GO:0044699//single-organism process;GO:0032507//maintenance of protein location in cell;GO:0051179//localization;GO:0051220//cytoplasmic sequestering of protein;GO:0065008//regulation of biological quality;GO:0051235//maintenance of location;GO:0034613//cellular protein localization;GO:0044763//single-organism cellular …
Unigene0002944	0.000243841	0.00231616	yes	NADP-dependent glycerol-2-dehydrogenase [Trichophyton tonsurans CBS 112818]	-	-	GO:0003824//catalytic activity	GO:0008152//metabolic process;GO:0032502//developmental process;GO:0044767//single-organism developmental process;GO:0044710//single-organism metabolic process;GO:0044699//single-organism process;GO:0044707//single-multicellular organism process;GO:0032501//multicellular organismal process;GO:0007275//multicellular organism development
Unigene0002950	0.000351966	0.00310657	yes	RNA polymerase II transcription factor B subunit 1 [Trichophyton equinum CBS 127.97]	ko03420//Nucleotide excision repair//Replication and repair//Genetic Information Processing;ko03022//Basal transcription factors//Transcription//Genetic Information Processing	GO:0032991//macromolecular complex;GO:0043234//protein complex	GO:0016740//transferase activity;GO:0003824//catalytic activity;GO:0016757//transferase activity, transferring glycosyl groups	GO:0044710//single-organism metabolic process;GO:0071704//organic substance metabolic process;GO:0006281//DNA repair;GO:0009059//macromolecule biosynthetic process;GO:0044699//single-organism process;GO:0034641//cellular nitrogen compound metabolic process;GO:0044237//cellular metabolic process;GO:0090304//nucleic acid metabolic process;GO:0006725//cellular aromatic compound metabolic process;GO:…
Unigene0002953	1.25165e-07	3.50369e-06	yes	HLH transcription factor [Trichophyton equinum CBS 127.97]	-	-	GO:0005515//protein binding;GO:0005488//binding	-
Unigene0002954	0.00118255	0.00803406	yes	HLH transcription factor [Trichophyton equinum CBS 127.97]	-	-	GO:0005515//protein binding;GO:0005488//binding	-
Unigene0002962	0.00010307	0.0011395	yes	Pep2 [Fusarium oxysporum f. sp. vasinfectum]	-	-	-	-
Unigene0002965	0.00432298	0.0213148	yes	--	-	-	-	-
Unigene0002970	0.00289478	0.0158063	yes	hypothetical protein H101_02896 [Trichophyton interdigitale H6]	-	-	-	-
Unigene0002971	0.00361199	0.0186179	yes	hypothetical protein H101_02896 [Trichophyton interdigitale H6]	-	-	-	-
Unigene0002972	0.00380099	0.0193827	yes	--	-	-	-	-
Unigene0002977	0.0128063	0.0485701	yes	Pc13g11040 [Penicillium rubens Wisconsin 54-1255]	-	-	-	-
Unigene0002978	0.000333194	0.00296529	yes	hypothetical protein TEQG_02761 [Trichophyton equinum CBS 127.97]	-	-	-	-
Unigene0002982	1.04014e-06	2.28575e-05	yes	hypothetical protein H101_06830 [Trichophyton interdigitale H6]	-	-	-	-
Unigene0002983	0.000527171	0.00429262	yes	hypothetical protein H101_06830 [Trichophyton interdigitale H6]	-	-	-	-
Unigene0002988	6.61984e-09	2.38225e-07	yes	oleate delta-12 desaturase [Trichophyton rubrum CBS 118892]	ko01212//Fatty acid metabolism//Global and Overview//Metabolism;ko01040//Biosynthesis of unsaturated fatty acids//Lipid metabolism//Metabolism	-	GO:0003824//catalytic activity;GO:0016491//oxidoreductase activity;GO:0016705//oxidoreductase activity, acting on paired donors, with incorporation or reduction of molecular oxygen	GO:0044699//single-organism process;GO:0008152//metabolic process;GO:0044238//primary metabolic process;GO:0044710//single-organism metabolic process
Unigene0002991	4.08806e-10	1.8191e-08	yes	ATP-grasp fold [Penicillium solitum]	-	-	GO:0005488//binding;GO:0097367//carbohydrate derivative binding;GO:0032550//purine ribonucleoside binding;GO:1901363//heterocyclic compound binding;GO:0043167//ion binding;GO:0036094//small molecule binding;GO:0001883//purine nucleoside binding;GO:0001882//nucleoside binding;GO:0032549//ribonucleoside binding;GO:0097159//organic cyclic compound binding;GO:0043169//cation binding	-
Unigene0002992	2.90565e-06	5.53467e-05	yes	ATP-grasp fold [Penicillium solitum]	-	-	GO:0032550//purine ribonucleoside binding;GO:0001882//nucleoside binding;GO:0043167//ion binding;GO:0036094//small molecule binding;GO:0043169//cation binding;GO:0001883//purine nucleoside binding;GO:1901363//heterocyclic compound binding;GO:0097367//carbohydrate derivative binding;GO:0097159//organic cyclic compound binding;GO:0032549//ribonucleoside binding;GO:0005488//binding	-
Unigene0002993	7.2257e-07	1.63478e-05	yes	ATP-grasp fold [Penicillium solitum]	-	-	GO:0032550//purine ribonucleoside binding;GO:0043167//ion binding;GO:0043169//cation binding;GO:0001882//nucleoside binding;GO:1901363//heterocyclic compound binding;GO:0097367//carbohydrate derivative binding;GO:0036094//small molecule binding;GO:0001883//purine nucleoside binding;GO:0097159//organic cyclic compound binding;GO:0005488//binding;GO:0032549//ribonucleoside binding	-
Unigene0002994	1.13414e-07	3.22465e-06	yes	ATP-grasp fold [Penicillium solitum]	-	-	GO:0043167//ion binding;GO:0043169//cation binding;GO:0097367//carbohydrate derivative binding;GO:1901363//heterocyclic compound binding;GO:0001882//nucleoside binding;GO:0097159//organic cyclic compound binding;GO:0005488//binding;GO:0032549//ribonucleoside binding;GO:0032550//purine ribonucleoside binding;GO:0001883//purine nucleoside binding;GO:0036094//small molecule binding	-
Unigene0003001	0.00304832	0.016419	yes	malate dehydrogenase, NAD-dependent [Trichophyton interdigitale H6]	ko01200//Carbon metabolism//Global and Overview//Metabolism;ko00270//Cysteine and methionine metabolism//Amino acid metabolism//Metabolism;ko00620//Pyruvate metabolism//Carbohydrate metabolism//Metabolism;ko00630//Glyoxylate and dicarboxylate metabolism//Carbohydrate metabolism//Metabolism;ko00020//Citrate cycle (TCA cycle)//Carbohydrate metabolism//Metabolism	-	GO:0003824//catalytic activity;GO:0016614//oxidoreductase activity, acting on CH-OH group of donors;GO:0016491//oxidoreductase activity;GO:0016615//malate dehydrogenase activity	GO:0044763//single-organism cellular process;GO:0006082//organic acid metabolic process;GO:0008152//metabolic process;GO:0043436//oxoacid metabolic process;GO:0019752//carboxylic acid metabolic process;GO:0044237//cellular metabolic process;GO:0044238//primary metabolic process;GO:0005975//carbohydrate metabolic process;GO:0072350//tricarboxylic acid metabolic process;GO:0044281//small molecule m…
Unigene0003005	0.00113209	0.0077724	yes	polyketide synthase [Trichophyton equinum CBS 127.97]	-	-	GO:0036094//small molecule binding;GO:0019842//vitamin binding;GO:0005488//binding;GO:0003824//catalytic activity	-
Unigene0003011	0.00612471	0.0278902	yes	--	-	-	-	-
Unigene0003012	0.00168093	0.0105339	yes	50S ribosomal protein L4 [Trichophyton tonsurans CBS 112818]	-	GO:1990904//ribonucleoprotein complex;GO:0032991//macromolecular complex;GO:0043231//intracellular membrane-bounded organelle;GO:0043227//membrane-bounded organelle;GO:0005623//cell;GO:0043232//intracellular non-membrane-bounded organelle;GO:0043226//organelle;GO:0043229//intracellular organelle;GO:0005622//intracellular;GO:0044444//cytoplasmic part;GO:0044464//cell part;GO:0043228//non-membrane-…	GO:0005198//structural molecule activity	GO:0043603//cellular amide metabolic process;GO:0009059//macromolecule biosynthetic process;GO:0044271//cellular nitrogen compound biosynthetic process;GO:0043170//macromolecule metabolic process;GO:0044260//cellular macromolecule metabolic process;GO:0010467//gene expression;GO:0044249//cellular biosynthetic process;GO:0071704//organic substance metabolic process;GO:0044238//primary metabolic pr…
Unigene0003013	0.000201596	0.00198341	yes	50S ribosomal protein L4 [Trichophyton tonsurans CBS 112818]	-	GO:0044464//cell part;GO:0032991//macromolecular complex;GO:0005622//intracellular;GO:0044422//organelle part;GO:0005840//ribosome;GO:0043228//non-membrane-bounded organelle;GO:0005737//cytoplasm;GO:0044424//intracellular part;GO:0005623//cell;GO:0043226//organelle;GO:0043229//intracellular organelle;GO:1990904//ribonucleoprotein complex;GO:0043231//intracellular membrane-bounded organelle;GO:004…	GO:0005198//structural molecule activity	GO:0034641//cellular nitrogen compound metabolic process;GO:0006807//nitrogen compound metabolic process;GO:0009059//macromolecule biosynthetic process;GO:0043043//peptide biosynthetic process;GO:0010467//gene expression;GO:0043603//cellular amide metabolic process;GO:1901576//organic substance biosynthetic process;GO:1901566//organonitrogen compound biosynthetic process;GO:0044260//cellular macr…
Unigene0003015	0.0131612	0.0496738	yes	GTP-binding protein [Trichophyton rubrum CBS 118892]	-	GO:0044464//cell part;GO:0005623//cell;GO:0060187//cell pole	GO:0032549//ribonucleoside binding;GO:0005488//binding;GO:0097367//carbohydrate derivative binding;GO:0001883//purine nucleoside binding;GO:0097159//organic cyclic compound binding;GO:0036094//small molecule binding;GO:1901363//heterocyclic compound binding;GO:0001882//nucleoside binding;GO:0032550//purine ribonucleoside binding	GO:0034641//cellular nitrogen compound metabolic process;GO:0009987//cellular process;GO:0006807//nitrogen compound metabolic process;GO:0044267//cellular protein metabolic process;GO:1901566//organonitrogen compound biosynthetic process;GO:0044238//primary metabolic process;GO:0006412//translation;GO:0008152//metabolic process;GO:0019538//protein metabolic process;GO:0044271//cellular nitrogen c…
Unigene0003019	0.00295186	0.0160608	yes	mitochondrial import inner membrane translocase subunit tim16 [Trichophyton rubrum CBS 118892]	-	GO:0043229//intracellular organelle;GO:0043226//organelle;GO:0005623//cell;GO:0043227//membrane-bounded organelle;GO:0043231//intracellular membrane-bounded organelle;GO:0005622//intracellular;GO:0043234//protein complex;GO:0032991//macromolecular complex;GO:0044424//intracellular part;GO:0044464//cell part	GO:0005515//protein binding;GO:0005488//binding	GO:0051641//cellular localization;GO:1902582//single-organism intracellular transport;GO:1902578//single-organism localization;GO:0051649//establishment of localization in cell;GO:0046907//intracellular transport;GO:0044699//single-organism process;GO:0006839//mitochondrial transport;GO:0006810//transport;GO:0051234//establishment of localization;GO:0044765//single-organism transport;GO:0051179//…
Unigene0003021	0.00204764	0.012185	yes	mitochondrial import inner membrane translocase subunit tim16 [Trichophyton rubrum CBS 118892]	-	GO:0044464//cell part;GO:0032991//macromolecular complex;GO:0005623//cell;GO:0043234//protein complex	-	GO:0050790//regulation of catalytic activity;GO:0044765//single-organism transport;GO:0019222//regulation of metabolic process;GO:0051179//localization;GO:1902578//single-organism localization;GO:0051641//cellular localization;GO:0043087//regulation of GTPase activity;GO:0044699//single-organism process;GO:0006810//transport;GO:0046907//intracellular transport;GO:0051649//establishment of localiz…
Unigene0003022	0.00059377	0.00471324	yes	S-adenosyl-L-methionine-dependent methyltransferase [Trichophyton rubrum]	-	-	-	-
Unigene0003024	0.00010993	0.00119684	yes	ankyrin repeat and zinc finger domain-containing protein 1 [Trichophyton equinum CBS 127.97]	-	-	-	-
Unigene0003029	1.77717e-05	0.000265067	yes	mmc protein [Colletotrichum graminicola M1.001]	-	-	-	-
Unigene0003030	2.21661e-05	0.000318645	yes	--	-	-	-	-
Unigene0003040	2.43335e-08	7.78962e-07	yes	Pc22g05500 [Penicillium rubens Wisconsin 54-1255]	-	-	-	-
Unigene0003041	0.00270218	0.0149526	yes	hypothetical protein H109_07424 [Trichophyton interdigitale MR816]	-	-	-	-
Unigene0003043	0.000465851	0.00389588	yes	signal transducer [Trichophyton equinum CBS 127.97]	-	GO:0044464//cell part;GO:0043227//membrane-bounded organelle;GO:0005623//cell;GO:0043226//organelle;GO:0005622//intracellular;GO:0044424//intracellular part;GO:0043229//intracellular organelle;GO:0043231//intracellular membrane-bounded organelle	-	GO:0065007//biological regulation;GO:0019222//regulation of metabolic process;GO:0010468//regulation of gene expression;GO:0050789//regulation of biological process;GO:0060255//regulation of macromolecule metabolic process
Unigene0003044	0.00635085	0.0287369	yes	signal transducer [Trichophyton equinum CBS 127.97]	-	GO:0044424//intracellular part;GO:0005622//intracellular;GO:0005623//cell;GO:0043226//organelle;GO:0043227//membrane-bounded organelle;GO:0043231//intracellular membrane-bounded organelle;GO:0044464//cell part;GO:0043229//intracellular organelle	-	GO:0019222//regulation of metabolic process;GO:0060255//regulation of macromolecule metabolic process;GO:0010468//regulation of gene expression;GO:0065007//biological regulation;GO:0050789//regulation of biological process
Unigene0003045	0.000328041	0.0029316	yes	mRNA splicing protein [Trichophyton tonsurans CBS 112818]	-	GO:0005623//cell;GO:0044464//cell part;GO:0043227//membrane-bounded organelle;GO:0005622//intracellular;GO:0043231//intracellular membrane-bounded organelle;GO:0044424//intracellular part;GO:0043229//intracellular organelle;GO:0043226//organelle	-	GO:0008152//metabolic process;GO:0006139//nucleobase-containing compound metabolic process;GO:0046483//heterocycle metabolic process;GO:0006725//cellular aromatic compound metabolic process;GO:0090304//nucleic acid metabolic process;GO:0006807//nitrogen compound metabolic process;GO:0006396//RNA processing;GO:0034641//cellular nitrogen compound metabolic process;GO:0016070//RNA metabolic process;…
Unigene0003047	4.27848e-20	7.64707e-18	yes	--	-	-	-	-
Unigene0003048	3.75435e-18	5.03271e-16	yes	C-3 sterol dehydrogenase [Cryptococcus neoformans var. grubii H99]	ko00100//Steroid biosynthesis//Lipid metabolism//Metabolism	GO:0005622//intracellular;GO:0043226//organelle;GO:0043227//membrane-bounded organelle;GO:0016020//membrane;GO:0044424//intracellular part;GO:0043229//intracellular organelle;GO:0043231//intracellular membrane-bounded organelle;GO:0044464//cell part;GO:0005623//cell	GO:0003824//catalytic activity;GO:0016616//oxidoreductase activity, acting on the CH-OH group of donors, NAD or NADP as acceptor;GO:0016491//oxidoreductase activity;GO:0016614//oxidoreductase activity, acting on CH-OH group of donors	GO:0044281//small molecule metabolic process;GO:0006066//alcohol metabolic process;GO:1901615//organic hydroxy compound metabolic process;GO:0071704//organic substance metabolic process;GO:1901360//organic cyclic compound metabolic process;GO:0044238//primary metabolic process;GO:0008202//steroid metabolic process;GO:0044710//single-organism metabolic process;GO:0044699//single-organism process;G…
Unigene0003051	1.68034e-05	0.000252381	yes	cytoplasm to vacuole targeting Vps64 [Trichophyton equinum CBS 127.97]	-	-	-	-
Unigene0003055	0.00196568	0.0118228	yes	MFS transporter Fmp42 [Trichophyton equinum CBS 127.97]	-	GO:0044425//membrane part;GO:0031224//intrinsic component of membrane;GO:0016020//membrane	-	GO:0044763//single-organism cellular process;GO:0044699//single-organism process;GO:0009987//cellular process
Unigene0003057	0.00336816	0.0176282	yes	leucine rich repeat protein [Trichophyton equinum CBS 127.97]	-	-	-	-
Unigene0003060	0.000112798	0.00122187	yes	similar to An07g09020 [Aspergillus kawachii IFO 4308]	-	-	GO:0046872//metal ion binding;GO:0043169//cation binding;GO:0043167//ion binding;GO:0005488//binding	-
Unigene0003061	9.99432e-05	0.00111182	yes	Pyridoxal phosphate-dependent transferase major region subdomain 1 [Penicillium solitum]	-	-	-	-
Unigene0003062	0.000297184	0.00271003	yes	hypothetical protein H101_06216, partial [Trichophyton interdigitale H6]	-	-	-	-
Unigene0003066	3.29087e-05	0.000445291	yes	similar to An17g02060 [Aspergillus kawachii IFO 4308]	-	-	-	-
Unigene0003067	0.000103974	0.00114596	yes	hypothetical protein H101_02950 [Trichophyton interdigitale H6]	-	-	-	-
Unigene0003070	0.00323161	0.0170131	yes	RNA polymerase III transcription factor subunit [Trichophyton equinum CBS 127.97]	-	-	-	GO:0044085//cellular component biogenesis;GO:0071840//cellular component organization or biogenesis;GO:0042254//ribosome biogenesis;GO:0022613//ribonucleoprotein complex biogenesis
Unigene0003071	0.00248712	0.0140674	yes	stress response protein ish1 [Arthroderma otae CBS 113480]	-	-	-	-
Unigene0003075	0.0111342	0.0438178	yes	glycosyl hydrolase [Trichophyton equinum CBS 127.97]	-	-	GO:0016740//transferase activity;GO:0016769//transferase activity, transferring nitrogenous groups;GO:0003824//catalytic activity;GO:0015926//glucosidase activity;GO:0005488//binding;GO:0016798//hydrolase activity, acting on glycosyl bonds;GO:0016787//hydrolase activity;GO:0043167//ion binding;GO:0004553//hydrolase activity, hydrolyzing O-glycosyl compounds;GO:0043168//anion binding	GO:0044264//cellular polysaccharide metabolic process;GO:0006073//cellular glucan metabolic process;GO:0051273//beta-glucan metabolic process;GO:0071704//organic substance metabolic process;GO:0005976//polysaccharide metabolic process;GO:0043170//macromolecule metabolic process;GO:0005975//carbohydrate metabolic process;GO:0044238//primary metabolic process;GO:0044042//glucan metabolic process;GO…
Unigene0003083	0.00798464	0.0342372	yes	hypothetical protein TEQG_04048 [Trichophyton equinum CBS 127.97]	-	-	-	-
Unigene0003101	7.95582e-05	0.000931422	yes	oxidoreductase [Trichophyton equinum CBS 127.97]	-	-	GO:0043167//ion binding;GO:0046872//metal ion binding;GO:0036094//small molecule binding;GO:0016491//oxidoreductase activity;GO:0046914//transition metal ion binding;GO:0043169//cation binding;GO:0005488//binding;GO:0019842//vitamin binding;GO:0003824//catalytic activity	GO:0044699//single-organism process;GO:0008152//metabolic process;GO:0044710//single-organism metabolic process
Unigene0003102	0.00232502	0.0133548	yes	DENN domain-containing protein [Trichophyton tonsurans CBS 112818]	-	-	GO:0046872//metal ion binding;GO:0043167//ion binding;GO:0005488//binding;GO:0046914//transition metal ion binding;GO:0043169//cation binding	GO:0007154//cell communication;GO:0050794//regulation of cellular process;GO:0023052//signaling;GO:0044763//single-organism cellular process;GO:0050896//response to stimulus;GO:0065007//biological regulation;GO:0044700//single organism signaling;GO:0044699//single-organism process;GO:0050789//regulation of biological process;GO:0009987//cellular process;GO:0051716//cellular response to stimulus;G…
Unigene0003107	1.05168e-06	2.30167e-05	yes	endoribonuclease ysh1 [Trichophyton rubrum MR850]	ko03015//mRNA surveillance pathway//Translation//Genetic Information Processing	-	-	-
Unigene0003115	0.0113974	0.0444944	yes	Pc18g05650 [Penicillium rubens Wisconsin 54-1255]	-	-	-	-
Unigene0003122	1.62695e-06	3.34884e-05	yes	ATP-dependent RNA helicase DBP2 [Trichophyton rubrum CBS 118892]	ko03040//Spliceosome//Transcription//Genetic Information Processing	GO:0005622//intracellular;GO:0043232//intracellular non-membrane-bounded organelle;GO:0043228//non-membrane-bounded organelle;GO:0043229//intracellular organelle;GO:0043227//membrane-bounded organelle;GO:0044444//cytoplasmic part;GO:0044424//intracellular part;GO:0043226//organelle;GO:0044464//cell part;GO:0005737//cytoplasm;GO:0005623//cell;GO:0043231//intracellular membrane-bounded organelle	GO:0036094//small molecule binding;GO:0005488//binding;GO:0016887//ATPase activity;GO:0097367//carbohydrate derivative binding;GO:0003676//nucleic acid binding;GO:0001882//nucleoside binding;GO:0017111//nucleoside-triphosphatase activity;GO:0016462//pyrophosphatase activity;GO:0016787//hydrolase activity;GO:0003824//catalytic activity;GO:0016818//hydrolase activity, acting on acid anhydrides, in …	GO:0009987//cellular process;GO:0034660//ncRNA metabolic process;GO:0046483//heterocycle metabolic process;GO:0043170//macromolecule metabolic process;GO:0065003//macromolecular complex assembly;GO:0009056//catabolic process;GO:0071704//organic substance metabolic process;GO:0043633//polyadenylation-dependent RNA catabolic process;GO:1901360//organic cyclic compound metabolic process;GO:0044085//…
Unigene0003123	0.000137704	0.00145348	yes	ATP-dependent RNA helicase DBP2, partial [Trichophyton interdigitale H6]	ko03040//Spliceosome//Transcription//Genetic Information Processing	GO:0043226//organelle;GO:0043228//non-membrane-bounded organelle;GO:0043229//intracellular organelle;GO:0044444//cytoplasmic part;GO:0005737//cytoplasm;GO:0043227//membrane-bounded organelle;GO:0043231//intracellular membrane-bounded organelle;GO:0043232//intracellular non-membrane-bounded organelle;GO:0005622//intracellular;GO:0044424//intracellular part;GO:0044464//cell part;GO:0005623//cell	GO:0016462//pyrophosphatase activity;GO:0032549//ribonucleoside binding;GO:0016818//hydrolase activity, acting on acid anhydrides, in phosphorus-containing anhydrides;GO:0001883//purine nucleoside binding;GO:0003824//catalytic activity;GO:0036094//small molecule binding;GO:0042623//ATPase activity, coupled;GO:0001882//nucleoside binding;GO:0004386//helicase activity;GO:0003676//nucleic acid bindi…	GO:0044260//cellular macromolecule metabolic process;GO:0019439//aromatic compound catabolic process;GO:0006402//mRNA catabolic process;GO:0065003//macromolecular complex assembly;GO:0016070//RNA metabolic process;GO:1901575//organic substance catabolic process;GO:0044237//cellular metabolic process;GO:0046700//heterocycle catabolic process;GO:0044248//cellular catabolic process;GO:0071826//ribon…
Unigene0003124	2.44731e-05	0.000347155	yes	ATP-dependent RNA helicase DBP2 [Trichophyton interdigitale MR816]	ko03040//Spliceosome//Transcription//Genetic Information Processing	-	GO:0097367//carbohydrate derivative binding;GO:0016818//hydrolase activity, acting on acid anhydrides, in phosphorus-containing anhydrides;GO:0001883//purine nucleoside binding;GO:0005488//binding;GO:0001882//nucleoside binding;GO:0017111//nucleoside-triphosphatase activity;GO:0016787//hydrolase activity;GO:0036094//small molecule binding;GO:1901363//heterocyclic compound binding;GO:0032549//ribo…	-
Unigene0003125	2.78886e-11	1.46607e-09	yes	40S ribosomal protein S8 [Mortierella verticillata NRRL 6337]	ko03010//Ribosome//Translation//Genetic Information Processing	GO:0044464//cell part;GO:0044424//intracellular part;GO:0005622//intracellular;GO:1990904//ribonucleoprotein complex;GO:0032991//macromolecular complex;GO:0005623//cell;GO:0030529//intracellular ribonucleoprotein complex	GO:0005198//structural molecule activity	GO:0043170//macromolecule metabolic process;GO:0008152//metabolic process;GO:0071704//organic substance metabolic process;GO:0010467//gene expression
Unigene0003126	0.00112139	0.0077138	yes	hypothetical protein TEQG_03831 [Trichophyton equinum CBS 127.97]	-	-	GO:0016740//transferase activity;GO:0003824//catalytic activity	-
Unigene0003127	0.00250944	0.0141712	yes	Catalytic domain of the Serine/Threonine Kinase Doublecortin-like kinase 3 [Aspergillus parasiticus SU-1]	-	-	GO:0003824//catalytic activity;GO:0016740//transferase activity	-
Unigene0003128	0.00664345	0.0297596	yes	Catalytic domain of the Serine/Threonine Kinase Doublecortin-like kinase 3 [Aspergillus parasiticus SU-1]	-	-	GO:0003824//catalytic activity;GO:0016740//transferase activity	-
Unigene0003142	0.00507756	0.0239876	yes	cystathionine gamma-lyase [Trichophyton equinum CBS 127.97]	ko01230//Biosynthesis of amino acids//Global and Overview//Metabolism;ko00270//Cysteine and methionine metabolism//Amino acid metabolism//Metabolism;ko00260//Glycine, serine and threonine metabolism//Amino acid metabolism//Metabolism;ko00450//Selenocompound metabolism//Metabolism of other amino acids//Metabolism	-	GO:0043167//ion binding;GO:0043168//anion binding;GO:0003824//catalytic activity;GO:0005488//binding	-
Unigene0003143	0.0012282	0.008289	yes	cystathionine gamma-lyase [Trichophyton equinum CBS 127.97]	ko01230//Biosynthesis of amino acids//Global and Overview//Metabolism;ko00270//Cysteine and methionine metabolism//Amino acid metabolism//Metabolism;ko00260//Glycine, serine and threonine metabolism//Amino acid metabolism//Metabolism;ko00450//Selenocompound metabolism//Metabolism of other amino acids//Metabolism	-	GO:0003824//catalytic activity;GO:0043167//ion binding;GO:0005488//binding;GO:0043168//anion binding	-
Unigene0003145	9.94521e-06	0.00016184	yes	GPI anchored protein [Trichophyton equinum CBS 127.97]	-	-	-	-
Unigene0003147	1.86293e-06	3.76944e-05	yes	--	-	-	-	-
Unigene0003150	0.00861268	0.0362924	yes	mediator of RNA polymerase II transcription subunit 8 [Neosartorya udagawae]	-	-	-	-
Unigene0003159	0.00172433	0.0106993	yes	40S ribosomal protein S8e [Trichophyton tonsurans CBS 112818]	ko03010//Ribosome//Translation//Genetic Information Processing	GO:0030529//intracellular ribonucleoprotein complex;GO:1990904//ribonucleoprotein complex;GO:0032991//macromolecular complex;GO:0044464//cell part;GO:0044424//intracellular part;GO:0005622//intracellular;GO:0005623//cell	GO:0005198//structural molecule activity	GO:0044260//cellular macromolecule metabolic process;GO:0044238//primary metabolic process;GO:0009987//cellular process;GO:0010467//gene expression;GO:0008152//metabolic process;GO:0071704//organic substance metabolic process;GO:0043170//macromolecule metabolic process;GO:0044237//cellular metabolic process
Unigene0003165	0.000692003	0.00531135	yes	tRNA wybutosine-synthesizing protein 2 [Trichophyton equinum CBS 127.97]	-	GO:0044464//cell part;GO:0005622//intracellular;GO:0005623//cell;GO:0044424//intracellular part	GO:0016798//hydrolase activity, acting on glycosyl bonds;GO:0016740//transferase activity;GO:0003824//catalytic activity;GO:0008168//methyltransferase activity;GO:0016741//transferase activity, transferring one-carbon groups;GO:0005488//binding;GO:0016787//hydrolase activity	GO:0006807//nitrogen compound metabolic process;GO:0043412//macromolecule modification;GO:0034470//ncRNA processing;GO:0008152//metabolic process;GO:0016070//RNA metabolic process;GO:0006725//cellular aromatic compound metabolic process;GO:0090304//nucleic acid metabolic process;GO:0009987//cellular process;GO:0044238//primary metabolic process;GO:0071704//organic substance metabolic process;GO:0…
Unigene0003181	0.00296337	0.0160907	yes	AUR protein kinase [Trichophyton tonsurans CBS 112818]	-	-	GO:0005488//binding;GO:0016740//transferase activity;GO:0016772//transferase activity, transferring phosphorus-containing groups;GO:0032549//ribonucleoside binding;GO:0004672//protein kinase activity;GO:0016773//phosphotransferase activity, alcohol group as acceptor;GO:0097159//organic cyclic compound binding;GO:0097367//carbohydrate derivative binding;GO:0001882//nucleoside binding;GO:0003824//c…	GO:0044267//cellular protein metabolic process;GO:0019538//protein metabolic process;GO:0008152//metabolic process;GO:0050789//regulation of biological process;GO:0044260//cellular macromolecule metabolic process;GO:0036211//protein modification process;GO:0043170//macromolecule metabolic process;GO:0010646//regulation of cell communication;GO:0071704//organic substance metabolic process;GO:00650…
Unigene0003183	0.00235621	0.0134907	yes	serine/threonine-protein kinase 6 [Arthroderma otae CBS 113480]	-	-	GO:0016772//transferase activity, transferring phosphorus-containing groups;GO:0097159//organic cyclic compound binding;GO:0032549//ribonucleoside binding;GO:0016787//hydrolase activity;GO:0008233//peptidase activity;GO:0016301//kinase activity;GO:0016773//phosphotransferase activity, alcohol group as acceptor;GO:0004672//protein kinase activity;GO:0001882//nucleoside binding;GO:0004175//endopept…	GO:0044267//cellular protein metabolic process;GO:0071704//organic substance metabolic process;GO:0009987//cellular process;GO:0050789//regulation of biological process;GO:0044260//cellular macromolecule metabolic process;GO:0044237//cellular metabolic process;GO:0006793//phosphorus metabolic process;GO:0006464//cellular protein modification process;GO:0008152//metabolic process;GO:0043412//macro…
Unigene0003196	0.00581076	0.0268251	yes	similar to An14g05470 [Aspergillus kawachii IFO 4308]	-	-	-	-
Unigene0003199	0.00148905	0.00959648	yes	Pc13g04300 [Penicillium rubens Wisconsin 54-1255]	-	-	-	-
Unigene0003200	6.96759e-09	2.48241e-07	yes	hypothetical protein H101_02532 [Trichophyton interdigitale H6]	-	-	-	-
Unigene0003201	2.977e-05	0.000408253	yes	hypothetical protein H101_02532 [Trichophyton interdigitale H6]	-	-	-	-
Unigene0003207	0.00179252	0.0110604	yes	ecm33 [Trichophyton equinum CBS 127.97]	-	GO:0016020//membrane	-	-
Unigene0003208	0.00042715	0.00362976	yes	--	-	-	-	-
Unigene0003209	0.000485197	0.00403041	yes	hypothetical protein TESG_08490 [Trichophyton tonsurans CBS 112818]	-	-	-	-
Unigene0003212	0.00411832	0.0204846	yes	hypothetical protein MGYG_06959 [Microsporum gypseum CBS 118893]	-	-	-	-
Unigene0003214	0.0106097	0.0422339	yes	hypothetical protein MGYG_06959 [Microsporum gypseum CBS 118893]	-	-	-	-
Unigene0003218	9.08204e-07	2.01648e-05	yes	helix-turn-helix- domain containing protein type [Ophiostoma piceae UAMH 11346]	-	-	-	-
Unigene0003222	0.00161044	0.0102297	yes	CMGC/SRPK protein kinase [Coccidioides immitis RS]	-	-	GO:0003824//catalytic activity;GO:0036094//small molecule binding;GO:0032550//purine ribonucleoside binding;GO:0005488//binding;GO:0001882//nucleoside binding;GO:1901363//heterocyclic compound binding;GO:0001883//purine nucleoside binding;GO:0097367//carbohydrate derivative binding;GO:0016301//kinase activity;GO:0016772//transferase activity, transferring phosphorus-containing groups;GO:0016740//…	GO:0044237//cellular metabolic process;GO:0071704//organic substance metabolic process;GO:0044267//cellular protein metabolic process;GO:0043170//macromolecule metabolic process;GO:0019538//protein metabolic process;GO:0006464//cellular protein modification process;GO:0036211//protein modification process;GO:0044238//primary metabolic process;GO:0006796//phosphate-containing compound metabolic pr…
Unigene0003230	0.000684118	0.00528184	yes	hypothetical protein TEQG_08596 [Trichophyton equinum CBS 127.97]	-	-	-	-
Unigene0003238	0.00934262	0.038609	yes	glycosyl hydrolase [Trichophyton tonsurans CBS 112818]	-	-	GO:0016798//hydrolase activity, acting on glycosyl bonds;GO:0015923//mannosidase activity;GO:0004559//alpha-mannosidase activity;GO:0016787//hydrolase activity;GO:0004553//hydrolase activity, hydrolyzing O-glycosyl compounds;GO:0003824//catalytic activity	GO:0071704//organic substance metabolic process;GO:0008152//metabolic process;GO:0005975//carbohydrate metabolic process;GO:0044238//primary metabolic process;GO:0044699//single-organism process;GO:0044710//single-organism metabolic process
Unigene0003240	9.00994e-06	0.000148194	yes	AmmeMemoRadiSam system protein B [Trichophyton interdigitale H6]	-	GO:0044464//cell part;GO:0044424//intracellular part;GO:0005622//intracellular;GO:0005623//cell	GO:0016740//transferase activity;GO:0003824//catalytic activity	-
Unigene0003241	0.000810465	0.00600237	yes	hypothetical protein H105_01886 [Trichophyton soudanense CBS 452.61]	-	-	-	-
Unigene0003242	4.41585e-07	1.05001e-05	yes	--	-	-	-	-
Unigene0003247	0.0116957	0.0453615	yes	acetamidase/formamidase family protein [Trichophyton tonsurans CBS 112818]	-	-	GO:0003824//catalytic activity;GO:0016787//hydrolase activity;GO:0016810//hydrolase activity, acting on carbon-nitrogen (but not peptide) bonds	-
Unigene0003250	0.00270104	0.0149526	yes	NACHT and WD domain protein [Arthroderma benhamiae CBS 112371]	-	-	GO:0003824//catalytic activity;GO:0016787//hydrolase activity	GO:0008152//metabolic process;GO:0044238//primary metabolic process;GO:0071704//organic substance metabolic process
Unigene0003252	0.00655391	0.0294569	yes	NACHT and WD domain protein [Arthroderma benhamiae CBS 112371]	-	-	-	-
Unigene0003257	0.0100938	0.0406022	yes	tubulin-specific chaperone c [Trichophyton equinum CBS 127.97]	-	-	-	GO:0009987//cellular process;GO:0006457//protein folding
Unigene0003265	0.000107121	0.00117341	yes	Pc13g13380 [Penicillium rubens Wisconsin 54-1255]	-	-	GO:0022857//transmembrane transporter activity;GO:0022890//inorganic cation transmembrane transporter activity;GO:0008324//cation transmembrane transporter activity;GO:0015075//ion transmembrane transporter activity;GO:0022892//substrate-specific transporter activity;GO:0022891//substrate-specific transmembrane transporter activity;GO:0005215//transporter activity	GO:0044699//single-organism process;GO:1902578//single-organism localization;GO:0009987//cellular process;GO:0006812//cation transport;GO:0044763//single-organism cellular process;GO:0006811//ion transport;GO:0044765//single-organism transport;GO:0051179//localization;GO:0006810//transport;GO:0051234//establishment of localization
Unigene0003268	0.00367334	0.0188663	yes	pumilio RBD protein [Trichophyton rubrum CBS 118892]	-	-	GO:0097159//organic cyclic compound binding;GO:1901363//heterocyclic compound binding;GO:0003676//nucleic acid binding;GO:0005488//binding	-
Unigene0003277	3.11148e-07	7.68838e-06	yes	--	-	-	-	-
Unigene0003278	4.23768e-08	1.30589e-06	yes	--	-	-	-	-
Unigene0003279	0.00183497	0.0112575	yes	hsp88-like protein [Trichophyton tonsurans CBS 112818]	-	-	GO:0097159//organic cyclic compound binding;GO:0001882//nucleoside binding;GO:0032549//ribonucleoside binding;GO:0036094//small molecule binding;GO:0097367//carbohydrate derivative binding;GO:1901363//heterocyclic compound binding;GO:0005488//binding;GO:0032550//purine ribonucleoside binding;GO:0001883//purine nucleoside binding	-
Unigene0003281	0.00144801	0.00941117	yes	aphidicolan-16beta-ol synthase [Trichophyton equinum CBS 127.97]	-	-	GO:0016838//carbon-oxygen lyase activity, acting on phosphates;GO:0005488//binding;GO:0043167//ion binding;GO:0046872//metal ion binding;GO:0016829//lyase activity;GO:0016835//carbon-oxygen lyase activity;GO:0016872//intramolecular lyase activity;GO:0016853//isomerase activity;GO:0003824//catalytic activity;GO:0043169//cation binding	GO:0006793//phosphorus metabolic process;GO:1901576//organic substance biosynthetic process;GO:0006796//phosphate-containing compound metabolic process;GO:0044711//single-organism biosynthetic process;GO:0044255//cellular lipid metabolic process;GO:0009058//biosynthetic process;GO:0044699//single-organism process;GO:0006644//phospholipid metabolic process;GO:0008610//lipid biosynthetic process;GO…
Unigene0003291	0.0127575	0.048463	yes	--	-	-	-	-
Unigene0003292	1.69924e-07	4.55566e-06	yes	GNAT family acetyltransferase [Coccidioides immitis RS]	-	-	GO:0016740//transferase activity;GO:0016407//acetyltransferase activity;GO:0003824//catalytic activity;GO:0016747//transferase activity, transferring acyl groups other than amino-acyl groups;GO:0016746//transferase activity, transferring acyl groups	-
Unigene0003293	1.08478e-05	0.000174935	yes	hypothetical protein H109_06064, partial [Trichophyton interdigitale MR816]	-	-	-	-
Unigene0003294	2.90495e-05	0.000399393	yes	hypothetical protein H101_07296 [Trichophyton interdigitale H6]	-	-	-	-
Unigene0003301	0.00109153	0.00753257	yes	cell wall biogenesis protein phosphatase Ssd1 [Trichophyton tonsurans CBS 112818]	-	-	-	-
Unigene0003304	0.0100938	0.0406022	yes	Pc22g14510 [Penicillium rubens Wisconsin 54-1255]	-	-	-	-
Unigene0003305	0.000714762	0.00546727	yes	AMP-binding enzyme [Trichophyton tonsurans CBS 112818]	-	-	GO:0003824//catalytic activity	-
Unigene0003313	9.696e-05	0.00108425	yes	similar to An09g04690 [Aspergillus kawachii IFO 4308]	-	-	-	-
Unigene0003314	1.64432e-06	3.37811e-05	yes	similar to An09g04690 [Aspergillus kawachii IFO 4308]	-	-	-	-
Unigene0003315	0.000172183	0.00174197	yes	similar to An09g01490 [Aspergillus kawachii IFO 4308]	-	-	-	-
Unigene0003318	0.00767532	0.0333867	yes	alpha/beta-Hydrolase [Glarea lozoyensis ATCC 20868]	-	-	-	-
Unigene0003322	0.00340476	0.0177763	yes	similar to An07g04590 [Aspergillus kawachii IFO 4308]	-	-	-	-
Unigene0003324	0.0108669	0.0430025	yes	YhhN domain-containing protein [Trichophyton tonsurans CBS 112818]	-	GO:0044425//membrane part;GO:0031224//intrinsic component of membrane;GO:0016020//membrane	GO:0016741//transferase activity, transferring one-carbon groups;GO:0008168//methyltransferase activity;GO:0003824//catalytic activity;GO:0016740//transferase activity	GO:0044238//primary metabolic process;GO:0034641//cellular nitrogen compound metabolic process;GO:0090304//nucleic acid metabolic process;GO:0006725//cellular aromatic compound metabolic process;GO:0009987//cellular process;GO:0071704//organic substance metabolic process;GO:0006139//nucleobase-containing compound metabolic process;GO:0044237//cellular metabolic process;GO:0006807//nitrogen compou…
Unigene0003333	0.00240901	0.0137124	yes	hypothetical protein H101_08117, partial [Trichophyton interdigitale H6]	-	-	-	-
Unigene0003334	0.00552392	0.0257112	yes	hypothetical protein H109_00415 [Trichophyton interdigitale MR816]	-	-	-	-
Unigene0003338	1.15929e-06	2.49643e-05	yes	hsp70-like protein [Gaeumannomyces graminis var. tritici R3-111a-1]	ko03040//Spliceosome//Transcription//Genetic Information Processing;ko04141//Protein processing in endoplasmic reticulum//Folding, sorting and degradation//Genetic Information Processing;ko04144//Endocytosis//Transport and catabolism//Cellular Processes	-	GO:0036094//small molecule binding;GO:0097159//organic cyclic compound binding;GO:0097367//carbohydrate derivative binding;GO:0032550//purine ribonucleoside binding;GO:0005488//binding;GO:0001882//nucleoside binding;GO:0032549//ribonucleoside binding;GO:1901363//heterocyclic compound binding;GO:0001883//purine nucleoside binding	GO:0044707//single-multicellular organism process;GO:0007275//multicellular organism development;GO:0032501//multicellular organismal process;GO:0044767//single-organism developmental process;GO:0044699//single-organism process;GO:0032502//developmental process
Unigene0003341	2.0798e-07	5.43696e-06	yes	hypothetical protein TRV_02062 [Trichophyton verrucosum HKI 0517]	-	-	-	-
Unigene0003344	5.46387e-05	0.000682919	yes	--	-	-	-	-
Unigene0003346	0.00702857	0.0311336	yes	hypothetical protein H100_03144 [Trichophyton rubrum MR850]	-	-	-	-
Unigene0003351	0.00474552	0.0229238	yes	secreted protein, partial [Trichophyton equinum CBS 127.97]	-	-	-	-
Unigene0003353	0.000325324	0.00290974	yes	oxidoreductase [Trichophyton equinum CBS 127.97]	-	-	GO:0003824//catalytic activity	GO:0044699//single-organism process;GO:0008152//metabolic process;GO:0044710//single-organism metabolic process
Unigene0003355	0.0131282	0.0495748	yes	TBPIP-domain-containing protein [Aspergillus ruber CBS 135680]	-	-	-	-
Unigene0003357	0.00242978	0.0138087	yes	hypothetical protein TERG_08874 [Trichophyton rubrum CBS 118892]	-	-	-	-
Unigene0003358	8.24847e-27	5.89711e-24	yes	hypothetical protein TESG_06401 [Trichophyton tonsurans CBS 112818]	-	-	-	-
Unigene0003359	3.63699e-25	1.85729e-22	yes	Pc21g13450 [Penicillium rubens Wisconsin 54-1255]	-	-	-	-
Unigene0003361	3.29276e-05	0.000445291	yes	similar to An16g04790 [Aspergillus kawachii IFO 4308]	-	-	-	-
Unigene0003362	0.000332477	0.00296137	yes	similar to An16g04790 [Aspergillus kawachii IFO 4308]	-	-	-	-
Unigene0003363	0.00309443	0.0166006	yes	Pc22g20420 [Penicillium rubens Wisconsin 54-1255]	-	-	-	-
Unigene0003365	0.00115644	0.00790925	yes	similar to An16g04790 [Aspergillus kawachii IFO 4308]	-	-	-	-
Unigene0003377	1.00017e-15	9.24637e-14	yes	pol II transcription elongation factor subunit Cdc73 [Trichophyton equinum CBS 127.97]	-	GO:0005622//intracellular;GO:0005623//cell;GO:0044446//intracellular organelle part;GO:0005634//nucleus;GO:0032991//macromolecular complex;GO:0044422//organelle part;GO:0044424//intracellular part;GO:0044464//cell part;GO:0043229//intracellular organelle;GO:0043227//membrane-bounded organelle;GO:0043226//organelle;GO:0043231//intracellular membrane-bounded organelle	GO:0003723//RNA binding;GO:1901363//heterocyclic compound binding;GO:0001076//transcription factor activity, RNA polymerase II transcription factor binding;GO:0001099//basal RNA polymerase II transcription machinery binding;GO:0000988//transcription factor activity, protein binding;GO:0003676//nucleic acid binding;GO:0000989//transcription factor activity, transcription factor binding;GO:0001098/…	GO:0032786//positive regulation of DNA-templated transcription, elongation;GO:0006807//nitrogen compound metabolic process;GO:0050794//regulation of cellular process;GO:0051173//positive regulation of nitrogen compound metabolic process;GO:0060255//regulation of macromolecule metabolic process;GO:0048518//positive regulation of biological process;GO:0006397//mRNA processing;GO:0031323//regulation…
Unigene0003381	0.00192347	0.0116404	yes	STE/STE20/YSK protein kinase [Trichophyton interdigitale H6]	-	-	GO:0005488//binding;GO:0036094//small molecule binding;GO:0001883//purine nucleoside binding;GO:0016773//phosphotransferase activity, alcohol group as acceptor;GO:0032549//ribonucleoside binding;GO:0016301//kinase activity;GO:0003824//catalytic activity;GO:0097159//organic cyclic compound binding;GO:1901363//heterocyclic compound binding;GO:0016772//transferase activity, transferring phosphorus-c…	GO:0019538//protein metabolic process;GO:0006464//cellular protein modification process;GO:0006793//phosphorus metabolic process;GO:0071704//organic substance metabolic process;GO:0043170//macromolecule metabolic process;GO:0044237//cellular metabolic process;GO:0044238//primary metabolic process;GO:0006796//phosphate-containing compound metabolic process;GO:0044267//cellular protein metabolic pr…
Unigene0003382	3.08725e-07	7.66381e-06	yes	STE/STE20/YSK protein kinase [Trichophyton interdigitale H6]	-	-	GO:0005488//binding;GO:0004672//protein kinase activity;GO:0001883//purine nucleoside binding;GO:0097159//organic cyclic compound binding;GO:1901363//heterocyclic compound binding;GO:0032550//purine ribonucleoside binding;GO:0036094//small molecule binding;GO:0016301//kinase activity;GO:0001882//nucleoside binding;GO:0016740//transferase activity;GO:0003824//catalytic activity;GO:0097367//carbohy…	GO:0019538//protein metabolic process;GO:0044238//primary metabolic process;GO:0009987//cellular process;GO:0044267//cellular protein metabolic process;GO:0044260//cellular macromolecule metabolic process;GO:0043412//macromolecule modification;GO:0006793//phosphorus metabolic process;GO:0036211//protein modification process;GO:0071704//organic substance metabolic process;GO:0043170//macromolecule…
Unigene0003384	0.00645428	0.0290334	yes	--	-	-	-	-
Unigene0003385	0.000206106	0.00202036	yes	hypothetical protein TEQG_07171 [Trichophyton equinum CBS 127.97]	-	-	-	-
Unigene0003386	4.73596e-05	0.000605345	yes	sodium/phosphate symporter [Trichophyton rubrum CBS 118892]	-	-	GO:0022804//active transmembrane transporter activity;GO:0005215//transporter activity;GO:0015291//secondary active transmembrane transporter activity;GO:0022857//transmembrane transporter activity	GO:1902578//single-organism localization;GO:0051179//localization;GO:0006810//transport;GO:0044765//single-organism transport;GO:0006811//ion transport;GO:0009987//cellular process;GO:0044763//single-organism cellular process;GO:0015698//inorganic anion transport;GO:0006820//anion transport;GO:0051234//establishment of localization;GO:0044699//single-organism process
Unigene0003387	3.09929e-07	7.67594e-06	yes	sodium/phosphate symporter, partial [Trichophyton equinum CBS 127.97]	-	-	-	-
Unigene0003388	0.00253224	0.0141879	yes	--	-	-	-	-
Unigene0003392	0.00262905	0.0146538	yes	60S ribosomal protein L32 [Trichophyton interdigitale H6]	ko03010//Ribosome//Translation//Genetic Information Processing	GO:0044464//cell part;GO:0005623//cell;GO:1990904//ribonucleoprotein complex;GO:0044423//virion part;GO:0032991//macromolecular complex;GO:0030529//intracellular ribonucleoprotein complex;GO:0019012//virion;GO:0044424//intracellular part;GO:0005622//intracellular	GO:0003676//nucleic acid binding;GO:0097159//organic cyclic compound binding;GO:0003723//RNA binding;GO:0005488//binding;GO:0005198//structural molecule activity;GO:0036094//small molecule binding;GO:1901363//heterocyclic compound binding	GO:0006807//nitrogen compound metabolic process;GO:0006396//RNA processing;GO:0044238//primary metabolic process;GO:0000375//RNA splicing, via transesterification reactions;GO:0006725//cellular aromatic compound metabolic process;GO:0006139//nucleobase-containing compound metabolic process;GO:0008152//metabolic process;GO:1901360//organic cyclic compound metabolic process;GO:0043170//macromolecul…
Unigene0003393	0.0100153	0.0404259	yes	DSBA oxidoreductase [Trichophyton equinum CBS 127.97]	-	-	GO:0016491//oxidoreductase activity;GO:0016667//oxidoreductase activity, acting on a sulfur group of donors;GO:0003824//catalytic activity;GO:0015036//disulfide oxidoreductase activity	GO:0044699//single-organism process;GO:0008152//metabolic process;GO:0044710//single-organism metabolic process
Unigene0003394	0.00328022	0.0172437	yes	tubulin-specific chaperone E [Trichophyton tonsurans CBS 112818]	-	GO:0005623//cell;GO:0044424//intracellular part;GO:0005622//intracellular;GO:0044464//cell part	GO:0005488//binding;GO:0046914//transition metal ion binding;GO:0046872//metal ion binding;GO:0043169//cation binding;GO:0043167//ion binding	-
Unigene0003397	0.0113705	0.0444053	yes	--	-	-	-	-
Unigene0003400	0.0038585	0.0195458	yes	canalicular multispecific organic anion transporter 1 [Microsporum gypseum CBS 118893]	-	GO:0044425//membrane part;GO:0016020//membrane;GO:0031224//intrinsic component of membrane	GO:0032549//ribonucleoside binding;GO:0022857//transmembrane transporter activity;GO:0001882//nucleoside binding;GO:0003824//catalytic activity;GO:0016462//pyrophosphatase activity;GO:0016818//hydrolase activity, acting on acid anhydrides, in phosphorus-containing anhydrides;GO:0005488//binding;GO:0032550//purine ribonucleoside binding;GO:0097367//carbohydrate derivative binding;GO:0015405//P-P-b…	GO:0044763//single-organism cellular process;GO:0009987//cellular process;GO:0051179//localization;GO:0044699//single-organism process;GO:0051234//establishment of localization
Unigene0003403	0.00482686	0.0232314	yes	hypothetical protein TESG_08359 [Trichophyton tonsurans CBS 112818]	-	-	-	-
Unigene0003408	0.000201596	0.00198341	yes	lysergyl peptide synthetase [Trichophyton equinum CBS 127.97]	-	-	-	-
Unigene0003419	0.000827217	0.00608859	yes	fumarate reductase [Trichophyton rubrum CBS 118892]	-	-	GO:0016491//oxidoreductase activity;GO:0005488//binding;GO:0046906//tetrapyrrole binding;GO:0003824//catalytic activity;GO:0016628//oxidoreductase activity, acting on the CH-CH group of donors, NAD or NADP as acceptor;GO:1901363//heterocyclic compound binding;GO:0097159//organic cyclic compound binding;GO:0016627//oxidoreductase activity, acting on the CH-CH group of donors	GO:0008152//metabolic process;GO:0044699//single-organism process;GO:0044710//single-organism metabolic process
Unigene0003428	0.000217276	0.0021144	yes	aldehyde reductase [Trichophyton tonsurans CBS 112818]	-	-	GO:0016614//oxidoreductase activity, acting on CH-OH group of donors;GO:0016491//oxidoreductase activity;GO:0016616//oxidoreductase activity, acting on the CH-OH group of donors, NAD or NADP as acceptor;GO:0004033//aldo-keto reductase (NADP) activity;GO:0003824//catalytic activity	GO:0044710//single-organism metabolic process;GO:0044699//single-organism process;GO:0008152//metabolic process
Unigene0003436	7.66449e-05	0.00090522	yes	--	-	-	-	-
Unigene0003446	4.74563e-09	1.76097e-07	yes	hypothetical protein TESG_05212 [Trichophyton tonsurans CBS 112818]	-	-	-	-
Unigene0003448	1.91003e-05	0.000281362	yes	histone acetyltransferase [Trichophyton tonsurans CBS 112818]	-	GO:0043231//intracellular membrane-bounded organelle;GO:0005623//cell;GO:0043229//intracellular organelle;GO:0043226//organelle;GO:0043227//membrane-bounded organelle;GO:0005622//intracellular;GO:0044424//intracellular part;GO:0044464//cell part	GO:0046914//transition metal ion binding;GO:0016740//transferase activity;GO:0046872//metal ion binding;GO:0003824//catalytic activity;GO:0016747//transferase activity, transferring acyl groups other than amino-acyl groups;GO:0008080//N-acetyltransferase activity;GO:0016410//N-acyltransferase activity;GO:0090595//acetyl-CoA:L-lysine N6-acetyltransferase;GO:0043167//ion binding;GO:0005488//binding…	GO:0044237//cellular metabolic process;GO:0036211//protein modification process;GO:0016569//covalent chromatin modification;GO:0009987//cellular process;GO:0044238//primary metabolic process;GO:0006464//cellular protein modification process;GO:0008152//metabolic process;GO:0043170//macromolecule metabolic process;GO:0051276//chromosome organization;GO:1902589//single-organism organelle organizati…
Unigene0003450	0.0019256	0.0116404	yes	3-isopropylmalate dehydrogenase A [Trichophyton interdigitale H6]	ko01230//Biosynthesis of amino acids//Global and Overview//Metabolism;ko01210//2-Oxocarboxylic acid metabolism//Global and Overview//Metabolism;ko00290//Valine, leucine and isoleucine biosynthesis//Amino acid metabolism//Metabolism;ko00660//C5-Branched dibasic acid metabolism//Carbohydrate metabolism//Metabolism	GO:0044464//cell part;GO:0005623//cell;GO:0005622//intracellular;GO:0044424//intracellular part	GO:0097159//organic cyclic compound binding;GO:1901265//nucleoside phosphate binding;GO:0005488//binding;GO:0016616//oxidoreductase activity, acting on the CH-OH group of donors, NAD or NADP as acceptor;GO:1901363//heterocyclic compound binding;GO:0016491//oxidoreductase activity;GO:0043167//ion binding;GO:0016614//oxidoreductase activity, acting on CH-OH group of donors;GO:0046872//metal ion bin…	GO:0044699//single-organism process;GO:1901576//organic substance biosynthetic process;GO:0044763//single-organism cellular process;GO:0009081//branched-chain amino acid metabolic process;GO:1901605//alpha-amino acid metabolic process;GO:0044281//small molecule metabolic process;GO:0006520//cellular amino acid metabolic process;GO:0009058//biosynthetic process;GO:1901566//organonitrogen compound …
Unigene0003460	0.000158057	0.00162046	yes	hypothetical protein TESG_08519 [Trichophyton tonsurans CBS 112818]	-	-	-	-
Unigene0003461	0.00454135	0.0221471	yes	--	-	-	-	-
Unigene0003462	1.45439e-16	1.51426e-14	yes	hypothetical protein H101_04633 [Trichophyton interdigitale H6]	-	-	-	-
Unigene0003465	0.0035173	0.018222	yes	defective in Cullin neddylation protein 1 [Arthroderma otae CBS 113480]	-	GO:0044424//intracellular part;GO:0044464//cell part;GO:0005622//intracellular;GO:0005623//cell	GO:0005488//binding;GO:0005515//protein binding;GO:0032182//ubiquitin-like protein binding	GO:0044267//cellular protein metabolic process;GO:0044237//cellular metabolic process;GO:0008152//metabolic process;GO:0032446//protein modification by small protein conjugation;GO:0006464//cellular protein modification process;GO:0044260//cellular macromolecule metabolic process;GO:0009987//cellular process;GO:0043412//macromolecule modification;GO:0070647//protein modification by small protein …
Unigene0003469	3.05651e-05	0.000418086	yes	MFS transporter [Trichophyton tonsurans CBS 112818]	-	GO:0031224//intrinsic component of membrane;GO:0044425//membrane part;GO:0016020//membrane	-	GO:0044763//single-organism cellular process;GO:0009987//cellular process;GO:0044699//single-organism process
Unigene0003471	0.00021251	0.00206989	yes	eukaryotic translation initiation factor 4 gamma [Trichophyton interdigitale MR816]	ko03013//RNA transport//Translation//Genetic Information Processing	-	GO:0008135//translation factor activity, RNA binding;GO:0003676//nucleic acid binding;GO:1901363//heterocyclic compound binding;GO:0003723//RNA binding;GO:0097159//organic cyclic compound binding;GO:0005488//binding	GO:0034641//cellular nitrogen compound metabolic process;GO:0043603//cellular amide metabolic process;GO:0019538//protein metabolic process;GO:0043043//peptide biosynthetic process;GO:0044260//cellular macromolecule metabolic process;GO:0009059//macromolecule biosynthetic process;GO:0044271//cellular nitrogen compound biosynthetic process;GO:0071704//organic substance metabolic process;GO:0008152…
Unigene0003475	0.00487477	0.0232756	yes	carboxylesterase [Trichophyton equinum CBS 127.97]	-	-	GO:0003824//catalytic activity	-
Unigene0003479	0.000735165	0.00559539	yes	pyrimidine 5'-nucleotidase [Trichophyton tonsurans CBS 112818]	ko00760//Nicotinate and nicotinamide metabolism//Metabolism of cofactors and vitamins//Metabolism	GO:0005737//cytoplasm;GO:0044464//cell part;GO:0005622//intracellular;GO:0044444//cytoplasmic part;GO:0005623//cell;GO:0044424//intracellular part	GO:0003824//catalytic activity	-
Unigene0003483	0.00116306	0.00793429	yes	hypothetical protein H109_06467 [Trichophyton interdigitale MR816]	-	-	-	-
Unigene0003484	2.47893e-14	1.92638e-12	yes	hypothetical protein H109_06467 [Trichophyton interdigitale MR816]	-	-	-	-
Unigene0003491	0.00207407	0.012275	yes	integral membrane protein Pth11-like [Aspergillus kawachii IFO 4308]	-	-	-	-
Unigene0003492	0.000447841	0.00376678	yes	integral membrane protein Pth11-like [Aspergillus kawachii IFO 4308]	-	-	-	-
Unigene0003493	0.00967771	0.0396727	yes	RING finger domain-containing protein [Trichophyton equinum CBS 127.97]	-	-	GO:0046872//metal ion binding;GO:0005488//binding;GO:0046914//transition metal ion binding;GO:0043169//cation binding;GO:0043167//ion binding	-
Unigene0003495	0.000692593	0.00531135	yes	hypothetical protein MGYG_08929 [Microsporum gypseum CBS 118893]	-	-	-	-
Unigene0003496	0.00423369	0.0209806	yes	C6 transcription factor [Trichophyton rubrum CBS 118892]	-	GO:0043227//membrane-bounded organelle;GO:0044424//intracellular part;GO:0043229//intracellular organelle;GO:0005623//cell;GO:0044464//cell part;GO:0043226//organelle;GO:0043231//intracellular membrane-bounded organelle;GO:0005622//intracellular	GO:0005488//binding;GO:0046914//transition metal ion binding;GO:0043167//ion binding;GO:0001071//nucleic acid binding transcription factor activity;GO:0046872//metal ion binding;GO:0003700//transcription factor activity, sequence-specific DNA binding;GO:0043169//cation binding	GO:0080090//regulation of primary metabolic process;GO:0051252//regulation of RNA metabolic process;GO:0019219//regulation of nucleobase-containing compound metabolic process;GO:0010468//regulation of gene expression;GO:0009889//regulation of biosynthetic process;GO:0060255//regulation of macromolecule metabolic process;GO:0050794//regulation of cellular process;GO:2001141//regulation of RNA bios…
Unigene0003502	0.000226334	0.00218168	yes	hypothetical protein TERG_03195 [Trichophyton rubrum CBS 118892]	-	-	-	-
Unigene0003507	0.00214276	0.0126033	yes	hypothetical protein TESG_00636 [Trichophyton tonsurans CBS 112818]	-	-	-	-
Unigene0003509	0.000354821	0.0031292	yes	--	-	-	-	-
Unigene0003510	0.000965572	0.00683485	yes	RING finger domain-containing protein [Blastomyces dermatitidis ATCC 18188]	-	-	GO:0043167//ion binding;GO:0046872//metal ion binding;GO:0046914//transition metal ion binding;GO:0043169//cation binding;GO:0005488//binding	-
Unigene0003513	0.0106957	0.0424819	yes	cell division control protein 1 [Trichophyton equinum CBS 127.97]	ko00350//Tyrosine metabolism//Amino acid metabolism//Metabolism;ko00740//Riboflavin metabolism//Metabolism of cofactors and vitamins//Metabolism	-	GO:0043167//ion binding;GO:0003824//catalytic activity;GO:0005488//binding;GO:0043169//cation binding	GO:0044763//single-organism cellular process;GO:0044710//single-organism metabolic process;GO:0044699//single-organism process;GO:0008152//metabolic process;GO:0009987//cellular process
Unigene0003514	1.02814e-10	4.98904e-09	yes	DNA damage repair protein Mus42 [Trichophyton equinum CBS 127.97]	-	-	GO:1901363//heterocyclic compound binding;GO:0034061//DNA polymerase activity;GO:0016740//transferase activity;GO:0005488//binding;GO:0016772//transferase activity, transferring phosphorus-containing groups;GO:0016779//nucleotidyltransferase activity;GO:0097159//organic cyclic compound binding;GO:0003677//DNA binding;GO:0003824//catalytic activity;GO:0003676//nucleic acid binding	GO:0046483//heterocycle metabolic process;GO:0006725//cellular aromatic compound metabolic process;GO:0090304//nucleic acid metabolic process;GO:0006807//nitrogen compound metabolic process;GO:0006259//DNA metabolic process;GO:1901360//organic cyclic compound metabolic process;GO:0044260//cellular macromolecule metabolic process;GO:0044237//cellular metabolic process;GO:0006139//nucleobase-contai…
Unigene0003515	4.5995e-09	1.71864e-07	yes	DNA damage repair protein Mus42 [Trichophyton equinum CBS 127.97]	-	-	GO:0005488//binding;GO:0016740//transferase activity;GO:0003676//nucleic acid binding;GO:0003677//DNA binding;GO:1901363//heterocyclic compound binding;GO:0003824//catalytic activity;GO:0016772//transferase activity, transferring phosphorus-containing groups;GO:0034061//DNA polymerase activity;GO:0016779//nucleotidyltransferase activity;GO:0097159//organic cyclic compound binding	GO:0008152//metabolic process;GO:0006807//nitrogen compound metabolic process;GO:0044260//cellular macromolecule metabolic process;GO:0006725//cellular aromatic compound metabolic process;GO:0034641//cellular nitrogen compound metabolic process;GO:0044238//primary metabolic process;GO:1901360//organic cyclic compound metabolic process;GO:0046483//heterocycle metabolic process;GO:0071704//organic …
Unigene0003519	0.000892369	0.00645733	yes	beta-glucosidase [Trichophyton equinum CBS 127.97]	ko00500//Starch and sucrose metabolism//Carbohydrate metabolism//Metabolism;ko00460//Cyanoamino acid metabolism//Metabolism of other amino acids//Metabolism	-	GO:0016787//hydrolase activity;GO:0016798//hydrolase activity, acting on glycosyl bonds;GO:0003824//catalytic activity	GO:0008152//metabolic process;GO:0044238//primary metabolic process
Unigene0003526	0.00315106	0.0167694	yes	hypothetical protein TESG_04845 [Trichophyton tonsurans CBS 112818]	-	-	-	-
Unigene0003531	0.000177523	0.00178254	yes	hypothetical protein H106_02268 [Trichophyton rubrum CBS 735.88]	-	-	-	-
Unigene0003532	0.00392107	0.0196677	yes	hypothetical protein TERG_06168 [Trichophyton rubrum CBS 118892]	-	-	-	-
Unigene0003536	0.010991	0.0433496	yes	hypothetical protein TRV_04777 [Trichophyton verrucosum HKI 0517]	-	-	-	-
Unigene0003538	0.00015074	0.00156489	yes	--	-	-	-	-
Unigene0003539	0.000112192	0.00121653	yes	Zinc knuckle transcription factor (CnjB) [Trichophyton tonsurans CBS 112818]	-	-	GO:0043167//ion binding;GO:0043169//cation binding;GO:0005488//binding;GO:0046872//metal ion binding	-
Unigene0003548	0.00135171	0.00894798	yes	CAMK/CAMK1 protein kinase [Trichophyton tonsurans CBS 112818]	-	-	GO:0016772//transferase activity, transferring phosphorus-containing groups;GO:0036094//small molecule binding;GO:0097367//carbohydrate derivative binding;GO:1901363//heterocyclic compound binding;GO:0001882//nucleoside binding;GO:0005488//binding;GO:0032549//ribonucleoside binding;GO:0016740//transferase activity;GO:0016301//kinase activity;GO:0004672//protein kinase activity;GO:0097159//organic…	GO:0044237//cellular metabolic process;GO:0019538//protein metabolic process;GO:0008152//metabolic process;GO:0071704//organic substance metabolic process;GO:0036211//protein modification process;GO:0006793//phosphorus metabolic process;GO:0044267//cellular protein metabolic process;GO:0044260//cellular macromolecule metabolic process;GO:0044238//primary metabolic process;GO:0043170//macromolecul…
Unigene0003551	2.85332e-11	1.48539e-09	yes	l-allo-threonine aldolase [Trichophyton rubrum CBS 118892]	ko01230//Biosynthesis of amino acids//Global and Overview//Metabolism;ko00260//Glycine, serine and threonine metabolism//Amino acid metabolism//Metabolism	GO:0043229//intracellular organelle;GO:0005623//cell;GO:0005622//intracellular;GO:0044464//cell part;GO:0044424//intracellular part;GO:0043226//organelle;GO:0043227//membrane-bounded organelle;GO:0005737//cytoplasm;GO:0044444//cytoplasmic part;GO:0043231//intracellular membrane-bounded organelle	GO:0016829//lyase activity;GO:0043168//anion binding;GO:0043167//ion binding;GO:0005488//binding;GO:0003824//catalytic activity;GO:0004793//threonine aldolase activity;GO:0016830//carbon-carbon lyase activity;GO:0016832//aldehyde-lyase activity	GO:0006807//nitrogen compound metabolic process;GO:0019752//carboxylic acid metabolic process;GO:1901605//alpha-amino acid metabolic process;GO:0006520//cellular amino acid metabolic process;GO:0044238//primary metabolic process;GO:0044763//single-organism cellular process;GO:0006082//organic acid metabolic process;GO:0009069//serine family amino acid metabolic process;GO:0044281//small molecule …
Unigene0003552	0.00190383	0.0115544	yes	l-allo-threonine aldolase [Trichophyton tonsurans CBS 112818]	ko01230//Biosynthesis of amino acids//Global and Overview//Metabolism;ko00260//Glycine, serine and threonine metabolism//Amino acid metabolism//Metabolism	GO:0005737//cytoplasm;GO:0043231//intracellular membrane-bounded organelle;GO:0044444//cytoplasmic part;GO:0043227//membrane-bounded organelle;GO:0044424//intracellular part;GO:0044464//cell part;GO:0005622//intracellular;GO:0043226//organelle;GO:0005623//cell;GO:0043229//intracellular organelle	GO:0016832//aldehyde-lyase activity;GO:0043168//anion binding;GO:0016829//lyase activity;GO:0004793//threonine aldolase activity;GO:0043167//ion binding;GO:0005488//binding;GO:0003824//catalytic activity;GO:0016830//carbon-carbon lyase activity	GO:0044699//single-organism process;GO:0009069//serine family amino acid metabolic process;GO:1901605//alpha-amino acid metabolic process;GO:0044237//cellular metabolic process;GO:0006520//cellular amino acid metabolic process;GO:0008152//metabolic process;GO:0071704//organic substance metabolic process;GO:0043436//oxoacid metabolic process;GO:0006082//organic acid metabolic process;GO:0006807//n…
Unigene0003553	0.00458974	0.0222818	yes	ankyrin repeat protein, partial [Metarhizium majus ARSEF 297]	-	-	-	-
Unigene0003558	0.00455993	0.0221872	yes	tyrosine phosphatase family protein [Arthroderma benhamiae CBS 112371]	-	-	GO:0016791//phosphatase activity;GO:0042578//phosphoric ester hydrolase activity;GO:0003824//catalytic activity;GO:0016788//hydrolase activity, acting on ester bonds;GO:0016787//hydrolase activity;GO:0004721//phosphoprotein phosphatase activity	GO:0006464//cellular protein modification process;GO:0071704//organic substance metabolic process;GO:0019538//protein metabolic process;GO:0036211//protein modification process;GO:0008152//metabolic process;GO:0044237//cellular metabolic process;GO:0044267//cellular protein metabolic process;GO:0006470//protein dephosphorylation;GO:0009987//cellular process;GO:0016311//dephosphorylation;GO:004317…
Unigene0003567	0.00397639	0.0198894	yes	alpha-1,6-mannosyltransferase [Trichophyton tonsurans CBS 112818]	ko00513//Various types of N-glycan biosynthesis//Glycan biosynthesis and metabolism//Metabolism	GO:0016020//membrane;GO:0031224//intrinsic component of membrane;GO:0044425//membrane part	GO:0016757//transferase activity, transferring glycosyl groups;GO:0016740//transferase activity;GO:0003824//catalytic activity	-
Unigene0003570	0.000574189	0.00461612	yes	DUF625 domain-containing protein [Trichophyton equinum CBS 127.97]	-	-	-	GO:0006950//response to stress;GO:0048519//negative regulation of biological process;GO:0050789//regulation of biological process;GO:0050896//response to stimulus;GO:0008152//metabolic process;GO:0009987//cellular process;GO:0006974//cellular response to DNA damage stimulus;GO:0051716//cellular response to stimulus;GO:0033554//cellular response to stress;GO:0065007//biological regulation;GO:00507…
Unigene0003572	0.00658839	0.0295623	yes	amino transferase [Trichophyton tonsurans CBS 112818]	ko01230//Biosynthesis of amino acids//Global and Overview//Metabolism;ko00270//Cysteine and methionine metabolism//Amino acid metabolism//Metabolism;ko00380//Tryptophan metabolism//Amino acid metabolism//Metabolism;ko01210//2-Oxocarboxylic acid metabolism//Global and Overview//Metabolism;ko00400//Phenylalanine, tyrosine and tryptophan biosynthesis//Amino acid metabolism//Metabolism;ko00360//Pheny…	-	GO:0043168//anion binding;GO:0003824//catalytic activity;GO:0005488//binding;GO:0016769//transferase activity, transferring nitrogenous groups;GO:0043167//ion binding;GO:0016740//transferase activity	GO:0008152//metabolic process
Unigene0003575	0.00612471	0.0278902	yes	3' exoribonuclease [Trichophyton tonsurans CBS 112818]	ko03018//RNA degradation//Folding, sorting and degradation//Genetic Information Processing	-	-	-
Unigene0003580	3.08292e-06	5.81042e-05	yes	nicotinamide nucleotide transhydrogenase [Trichophyton tonsurans CBS 112818]	ko00760//Nicotinate and nicotinamide metabolism//Metabolism of cofactors and vitamins//Metabolism	GO:0044425//membrane part;GO:0031224//intrinsic component of membrane;GO:0016020//membrane	GO:0016651//oxidoreductase activity, acting on NAD(P)H;GO:0000166//nucleotide binding;GO:0097159//organic cyclic compound binding;GO:0016652//oxidoreductase activity, acting on NAD(P)H, NAD(P) as acceptor;GO:1901363//heterocyclic compound binding;GO:1901265//nucleoside phosphate binding;GO:0036094//small molecule binding;GO:0016491//oxidoreductase activity;GO:0005488//binding;GO:0003824//catalyti…	GO:0006818//hydrogen transport;GO:0044765//single-organism transport;GO:0044710//single-organism metabolic process;GO:0044699//single-organism process;GO:1902578//single-organism localization;GO:0006810//transport;GO:0051234//establishment of localization;GO:0008152//metabolic process;GO:0051179//localization
Unigene0003582	0.0106492	0.042344	yes	cross-pathway control protein A [Trichophyton equinum CBS 127.97]	-	-	GO:0003676//nucleic acid binding;GO:0003677//DNA binding;GO:0001071//nucleic acid binding transcription factor activity;GO:0005488//binding;GO:0097159//organic cyclic compound binding;GO:1901363//heterocyclic compound binding	GO:0060255//regulation of macromolecule metabolic process;GO:0019222//regulation of metabolic process;GO:0050789//regulation of biological process;GO:0065007//biological regulation;GO:0010468//regulation of gene expression
Unigene0003583	7.65654e-06	0.000129305	yes	Alanine dehydrogenase/pyridine nucleotide transhydrogenase, N-terminal [Trichophyton rubrum]	ko00760//Nicotinate and nicotinamide metabolism//Metabolism of cofactors and vitamins//Metabolism	GO:0016020//membrane;GO:0044425//membrane part;GO:0031224//intrinsic component of membrane	GO:0016652//oxidoreductase activity, acting on NAD(P)H, NAD(P) as acceptor;GO:0016651//oxidoreductase activity, acting on NAD(P)H;GO:0008746//NAD(P)+ transhydrogenase activity;GO:0003824//catalytic activity;GO:0005488//binding;GO:0036094//small molecule binding;GO:0000166//nucleotide binding;GO:1901363//heterocyclic compound binding;GO:0097159//organic cyclic compound binding;GO:1901265//nucleosi…	GO:1902578//single-organism localization;GO:0006810//transport;GO:0044765//single-organism transport;GO:0006818//hydrogen transport;GO:0008152//metabolic process;GO:0051179//localization;GO:0051234//establishment of localization;GO:0044710//single-organism metabolic process;GO:0044699//single-organism process
Unigene0003587	0.00091654	0.00655265	yes	hypothetical protein TESG_08356 [Trichophyton tonsurans CBS 112818]	-	-	-	-
Unigene0003591	0.000189925	0.00189289	yes	palmitoyltransferase [Trichophyton tonsurans CBS 112818]	ko04141//Protein processing in endoplasmic reticulum//Folding, sorting and degradation//Genetic Information Processing;ko04120//Ubiquitin mediated proteolysis//Folding, sorting and degradation//Genetic Information Processing	GO:0005623//cell;GO:0044464//cell part;GO:0043229//intracellular organelle;GO:0044424//intracellular part;GO:0043226//organelle;GO:0005622//intracellular;GO:0016020//membrane;GO:0044425//membrane part;GO:0031224//intrinsic component of membrane	GO:0016746//transferase activity, transferring acyl groups;GO:0043167//ion binding;GO:0003824//catalytic activity;GO:0016409//palmitoyltransferase activity;GO:0046914//transition metal ion binding;GO:0043169//cation binding;GO:0016747//transferase activity, transferring acyl groups other than amino-acyl groups;GO:0005488//binding;GO:0016740//transferase activity;GO:0046872//metal ion binding	-
Unigene0003600	1.71464e-07	4.58549e-06	yes	vacuolar ABC heavy metal transporter [Trichophyton equinum CBS 127.97]	-	GO:0044425//membrane part;GO:0031224//intrinsic component of membrane;GO:0016020//membrane	GO:0005488//binding;GO:0022857//transmembrane transporter activity;GO:1901363//heterocyclic compound binding;GO:0005215//transporter activity;GO:0001882//nucleoside binding;GO:0017111//nucleoside-triphosphatase activity;GO:0032550//purine ribonucleoside binding;GO:0016462//pyrophosphatase activity;GO:0022804//active transmembrane transporter activity;GO:0036094//small molecule binding;GO:0016787/…	GO:0009987//cellular process;GO:0051234//establishment of localization;GO:0051179//localization;GO:0044763//single-organism cellular process;GO:0044699//single-organism process
Unigene0003604	0.00560764	0.0260331	yes	amidase [Trichophyton tonsurans CBS 112818]	ko00380//Tryptophan metabolism//Amino acid metabolism//Metabolism;ko00330//Arginine and proline metabolism//Amino acid metabolism//Metabolism;ko00360//Phenylalanine metabolism//Amino acid metabolism//Metabolism	-	GO:0003824//catalytic activity;GO:0005488//binding;GO:0044877//macromolecular complex binding;GO:0016879//ligase activity, forming carbon-nitrogen bonds;GO:0005515//protein binding;GO:0016874//ligase activity;GO:0032403//protein complex binding	-
Unigene0003606	0.00287004	0.0157354	yes	pyruvate carboxylase [Trichophyton tonsurans CBS 112818]	ko01230//Biosynthesis of amino acids//Global and Overview//Metabolism;ko01200//Carbon metabolism//Global and Overview//Metabolism;ko00620//Pyruvate metabolism//Carbohydrate metabolism//Metabolism;ko00020//Citrate cycle (TCA cycle)//Carbohydrate metabolism//Metabolism	GO:0044464//cell part;GO:0005623//cell	GO:0032550//purine ribonucleoside binding;GO:0032549//ribonucleoside binding;GO:0036094//small molecule binding;GO:0003676//nucleic acid binding;GO:0001883//purine nucleoside binding;GO:0003824//catalytic activity;GO:0043169//cation binding;GO:0016874//ligase activity;GO:0005488//binding;GO:1901363//heterocyclic compound binding;GO:0097367//carbohydrate derivative binding;GO:0001882//nucleoside b…	GO:0044281//small molecule metabolic process;GO:0044238//primary metabolic process;GO:0071704//organic substance metabolic process;GO:0044710//single-organism metabolic process;GO:0006006//glucose metabolic process;GO:0005996//monosaccharide metabolic process;GO:0050789//regulation of biological process;GO:0019318//hexose metabolic process;GO:0005975//carbohydrate metabolic process;GO:0065007//bi…
Unigene0003608	2.90472e-06	5.53467e-05	yes	GRAM domain-containing protein YSP2 [Trichophyton equinum CBS 127.97]	-	-	-	-
Unigene0003612	8.5669e-05	0.000982582	yes	NACHT and TPR domain-containing protein [Trichophyton equinum CBS 127.97]	-	-	-	-
Unigene0003613	0.00358492	0.0185186	yes	NACHT and TPR domain-containing protein [Trichophyton equinum CBS 127.97]	-	-	-	-
Unigene0003615	0.00323161	0.0170131	yes	--	-	-	-	-
Unigene0003616	0.00959194	0.0393964	yes	sorting nexin 3 [Trichophyton tonsurans CBS 112818]	ko04144//Endocytosis//Transport and catabolism//Cellular Processes	GO:0043226//organelle;GO:0016020//membrane;GO:0044422//organelle part;GO:0032991//macromolecular complex;GO:0012505//endomembrane system;GO:0043234//protein complex;GO:0005623//cell;GO:0005622//intracellular;GO:0043231//intracellular membrane-bounded organelle;GO:0043227//membrane-bounded organelle;GO:0031090//organelle membrane;GO:0030904//retromer complex;GO:0043229//intracellular organelle;GO:…	GO:0008289//lipid binding;GO:0005215//transporter activity;GO:0005543//phospholipid binding;GO:1901981//phosphatidylinositol phosphate binding;GO:0035091//phosphatidylinositol binding;GO:0022892//substrate-specific transporter activity;GO:0043168//anion binding;GO:0005488//binding;GO:0043167//ion binding	GO:0032505//reproduction of a single-celled organism;GO:0071702//organic substance transport;GO:0045185//maintenance of protein location;GO:0065008//regulation of biological quality;GO:0044699//single-organism process;GO:0051179//localization;GO:0051234//establishment of localization;GO:0051235//maintenance of location;GO:0070727//cellular macromolecule localization;GO:0006810//transport;GO:00330…
Unigene0003619	0.000237773	0.00226858	yes	copper-sulfate regulated protein 1 [Trichophyton equinum CBS 127.97]	-	GO:0016020//membrane;GO:0044425//membrane part;GO:0031224//intrinsic component of membrane	GO:0001883//purine nucleoside binding;GO:0015405//P-P-bond-hydrolysis-driven transmembrane transporter activity;GO:0005488//binding;GO:0097159//organic cyclic compound binding;GO:0043492//ATPase activity, coupled to movement of substances;GO:0097367//carbohydrate derivative binding;GO:0001882//nucleoside binding;GO:0046872//metal ion binding;GO:0042623//ATPase activity, coupled;GO:0043167//ion bi…	GO:0006810//transport;GO:0030001//metal ion transport;GO:0006811//ion transport;GO:0051234//establishment of localization;GO:0006812//cation transport;GO:0034220//ion transmembrane transport;GO:0055085//transmembrane transport;GO:0051179//localization;GO:0098655//cation transmembrane transport;GO:1902578//single-organism localization;GO:0009987//cellular process;GO:0044765//single-organism transp…
Unigene0003620	0.0127365	0.0484178	yes	hypothetical protein MGYG_01613 [Microsporum gypseum CBS 118893]	-	-	-	-
Unigene0003621	0.000318048	0.00285721	yes	copper-sulfate regulated protein 1 [Trichophyton equinum CBS 127.97]	-	GO:0031224//intrinsic component of membrane;GO:0044425//membrane part;GO:0016020//membrane	GO:0015662//ATPase activity, coupled to transmembrane movement of ions, phosphorylative mechanism;GO:0005488//binding;GO:0022890//inorganic cation transmembrane transporter activity;GO:0015075//ion transmembrane transporter activity;GO:0016462//pyrophosphatase activity;GO:0005215//transporter activity;GO:0042623//ATPase activity, coupled;GO:0001883//purine nucleoside binding;GO:0016820//hydrolase…	GO:0000041//transition metal ion transport;GO:0051179//localization;GO:0034220//ion transmembrane transport;GO:0051234//establishment of localization;GO:0044699//single-organism process;GO:0006825//copper ion transport;GO:0006810//transport;GO:0006812//cation transport;GO:0030001//metal ion transport;GO:0044763//single-organism cellular process;GO:0055085//transmembrane transport;GO:0098662//inor…
Unigene0003623	1.05787e-05	0.000171369	yes	hydroxymethylglutaryl-CoA reductase (NADPH) [Trichophyton interdigitale H6]	ko00900//Terpenoid backbone biosynthesis//Metabolism of terpenoids and polyketides//Metabolism	GO:0043231//intracellular membrane-bounded organelle;GO:0044424//intracellular part;GO:0043229//intracellular organelle;GO:0044464//cell part;GO:0043226//organelle;GO:0044422//organelle part;GO:0044425//membrane part;GO:0016020//membrane;GO:0005622//intracellular;GO:0031224//intrinsic component of membrane;GO:0031090//organelle membrane;GO:0043227//membrane-bounded organelle;GO:0005623//cell	GO:0016614//oxidoreductase activity, acting on CH-OH group of donors;GO:0003824//catalytic activity;GO:0036094//small molecule binding;GO:0097159//organic cyclic compound binding;GO:0003723//RNA binding;GO:0008135//translation factor activity, RNA binding;GO:1901363//heterocyclic compound binding;GO:0016616//oxidoreductase activity, acting on the CH-OH group of donors, NAD or NADP as acceptor;GO:…	GO:0010467//gene expression;GO:0019538//protein metabolic process;GO:0044238//primary metabolic process;GO:0044267//cellular protein metabolic process;GO:0006807//nitrogen compound metabolic process;GO:0044255//cellular lipid metabolic process;GO:0044699//single-organism process;GO:1901566//organonitrogen compound biosynthetic process;GO:0043603//cellular amide metabolic process;GO:0009059//macro…
Unigene0003625	1.09409e-07	3.12881e-06	yes	hypothetical protein H109_02577 [Trichophyton interdigitale MR816]	-	-	-	-
Unigene0003627	2.38586e-08	7.66048e-07	yes	hypothetical protein H101_05392, partial [Trichophyton interdigitale H6]	-	-	-	-
Unigene0003628	0.0131282	0.0495748	yes	--	-	-	-	-
Unigene0003629	7.51348e-06	0.000127693	yes	hypothetical protein H109_02577 [Trichophyton interdigitale MR816]	-	-	-	-
Unigene0003634	0.0102941	0.0411919	yes	Pc20g07770 [Penicillium rubens Wisconsin 54-1255]	-	-	-	-
Unigene0003637	9.248e-05	0.00104726	yes	phospholipid-transporting ATPase [Trichophyton equinum CBS 127.97]	-	GO:0031224//intrinsic component of membrane;GO:0016020//membrane;GO:0044425//membrane part	GO:1901363//heterocyclic compound binding;GO:0032549//ribonucleoside binding;GO:0022892//substrate-specific transporter activity;GO:0046872//metal ion binding;GO:0043169//cation binding;GO:0032550//purine ribonucleoside binding;GO:0005548//phospholipid transporter activity;GO:0005488//binding;GO:0036094//small molecule binding;GO:0003824//catalytic activity;GO:0097159//organic cyclic compound bin…	GO:1902578//single-organism localization;GO:0071702//organic substance transport;GO:0006869//lipid transport;GO:0044699//single-organism process;GO:0006810//transport;GO:0010876//lipid localization;GO:0006811//ion transport;GO:0051234//establishment of localization;GO:0015711//organic anion transport;GO:0006820//anion transport;GO:0033036//macromolecule localization;GO:0015748//organophosphate es…
Unigene0003639	8.11821e-19	1.22766e-16	yes	--	-	-	-	-
Unigene0003640	4.03074e-20	7.32638e-18	yes	--	-	-	-	-
Unigene0003643	0.000447841	0.00376678	yes	hypothetical protein H101_05857 [Trichophyton interdigitale H6]	-	-	-	-
Unigene0003647	2.70423e-06	5.19716e-05	yes	--	-	-	-	-
Unigene0003648	0.00351202	0.0182034	yes	WD repeat protein [Trichophyton tonsurans CBS 112818]	-	-	GO:0016787//hydrolase activity;GO:0003824//catalytic activity;GO:0008233//peptidase activity;GO:0070011//peptidase activity, acting on L-amino acid peptides	GO:0043170//macromolecule metabolic process;GO:0071704//organic substance metabolic process;GO:0044238//primary metabolic process;GO:0019538//protein metabolic process;GO:0008152//metabolic process
Unigene0003653	7.72168e-05	0.000910972	yes	Ras guanine-nucleotide exchange protein [Trichophyton tonsurans CBS 112818]	-	GO:0005623//cell;GO:0044464//cell part	-	GO:0065007//biological regulation;GO:0019222//regulation of metabolic process;GO:0051336//regulation of hydrolase activity;GO:0043087//regulation of GTPase activity;GO:0065009//regulation of molecular function;GO:0050789//regulation of biological process;GO:0050790//regulation of catalytic activity
Unigene0003655	6.91097e-06	0.000119538	yes	--	-	-	-	-
Unigene0003656	0.000315965	0.0028474	yes	--	-	-	-	-
Unigene0003657	2.03288e-06	4.08252e-05	yes	--	-	-	-	-
Unigene0003673	0.0018323	0.0112541	yes	nonribosomal peptide synthase [Trichophyton tonsurans CBS 112818]	-	-	-	-
[truncated: 1,851 more rows]

## Sheet: Norm-vs-Zn400.genes.annot
id	Pvalue	FDR	significant	Description	Pathway	GO Component	GO Function	GO Process
Unigene0000002	2.6144e-09	3.17425e-08	yes	Methyltransferase [Rasamsonia emersonii CBS 393.64]	-	-	-	-
[truncated: 4,440 more rows]

## Sheet: Zn1000-vs-Zn400.genes.annot
id	Pvalue	FDR	significant	Description	Pathway	GO Component	GO Function	GO Process
Unigene0000001	0.00524468	0.0149206	yes	--	-	-	-	-
Unigene0000002	2.88693e-05	0.000150545	yes	Methyltransferase [Rasamsonia emersonii CBS 393.64]	-	-	-	-
[truncated: 4,306 more rows]
