# Supplementary material for: Transcriptome sequencing and analysis of zinc-uptake-related genes in Trichophyton mentagrophytes
Source: BMC Genomics. 2017 Nov 21;18:888. doi: 10.1186/s12864-017-4284-3 (PMC5697147; doi:10.1186/s12864-017-4284-3)
Supplement: Supplementary file 7 — The pathways of DEGS. (XLSX 27 kb) [file 12864_2017_4284_MOESM7_ESM.xlsx]

## Sheet: Norm-vs-Zn1000 Pathway 
	Pathway	DEGs genes with pathway annotation (551)	Pvalue	Qvalue	Pathway ID
1	Oxidative phosphorylation	47 (8.53%)	2.7e-05	0.002927	ko00190
2	Valine, leucine and isoleucine degradation	19 (3.45%)	0.002332	0.127105	ko00280
3	Ribosome biogenesis in eukaryotes	29 (5.26%)	0.00716	0.260159	ko03008
4	Glycine, serine and threonine metabolism	17 (3.09%)	0.014783	0.402833	ko00260
5	Butanoate metabolism	13 (2.36%)	0.023044	0.502366	ko00650
6	Biotin metabolism	6 (1.09%)	0.048386	0.774153	ko00780
7	Nitrogen metabolism	7 (1.27%)	0.049716	0.774153	ko00910
8	D-Arginine and D-ornithine metabolism	2 (0.36%)	0.059465	0.782986	ko00472
9	Fatty acid metabolism	11 (2%)	0.072577	0.782986	ko01212
10	Phenylalanine metabolism	10 (1.81%)	0.078047	0.782986	ko00360
11	Tyrosine metabolism	9 (1.63%)	0.083765	0.782986	ko00350
12	Ribosome	44 (7.99%)	0.089117	0.782986	ko03010
13	Starch and sucrose metabolism	14 (2.54%)	0.102455	0.782986	ko00500
14	Pentose phosphate pathway	11 (2%)	0.110728	0.782986	ko00030
15	Tryptophan metabolism	13 (2.36%)	0.111736	0.782986	ko00380
16	Glyoxylate and dicarboxylate metabolism	11 (2%)	0.133421	0.782986	ko00630
17	Valine, leucine and isoleucine biosynthesis	8 (1.45%)	0.144267	0.782986	ko00290
18	beta-Alanine metabolism	8 (1.45%)	0.144267	0.782986	ko00410
19	Caffeine metabolism	2 (0.36%)	0.149452	0.782986	ko00232
20	Synthesis and degradation of ketone bodies	4 (0.73%)	0.154312	0.782986	ko00072
21	Fatty acid elongation	4 (0.73%)	0.154312	0.782986	ko00062
22	One carbon pool by folate	7 (1.27%)	0.158034	0.782986	ko00670
23	Propanoate metabolism	6 (1.09%)	0.21596	0.955185	ko00640
24	Vitamin B6 metabolism	3 (0.54%)	0.231035	0.955185	ko00750
25	Fatty acid degradation	7 (1.27%)	0.234695	0.955185	ko00071
26	Biosynthesis of unsaturated fatty acids	5 (0.91%)	0.240602	0.955185	ko01040
27	Inositol phosphate metabolism	5 (0.91%)	0.240602	0.955185	ko00562
28	Amino sugar and nucleotide sugar metabolism	21 (3.81%)	0.246996	0.955185	ko00520
29	Carbon metabolism	32 (5.81%)	0.254132	0.955185	ko01200
30	Linoleic acid metabolism	4 (0.73%)	0.270035	0.963416	ko00591
31	Glycolysis / Gluconeogenesis	12 (2.18%)	0.284601	0.963416	ko00010
32	Homologous recombination	8 (1.45%)	0.288618	0.963416	ko03440
33	Nicotinate and nicotinamide metabolism	5 (0.91%)	0.293511	0.963416	ko00760
34	Pentose and glucuronate interconversions	6 (1.09%)	0.309354	0.963416	ko00040
35	Galactose metabolism	6 (1.09%)	0.309354	0.963416	ko00052
36	Phosphatidylinositol signaling system	4 (0.73%)	0.332568	0.990968	ko04070
37	Arginine and proline metabolism	10 (1.81%)	0.341637	0.990968	ko00330
38	Riboflavin metabolism	2 (0.36%)	0.354566	0.990968	ko00740
39	Arachidonic acid metabolism	2 (0.36%)	0.354566	0.990968	ko00590
40	Purine metabolism	30 (5.44%)	0.41062	0.995089	ko00230
41	Fructose and mannose metabolism	7 (1.27%)	0.411084	0.995089	ko00051
42	RNA polymerase	8 (1.45%)	0.413265	0.995089	ko03020
43	2-Oxocarboxylic acid metabolism	10 (1.81%)	0.415824	0.995089	ko01210
44	Glycerophospholipid metabolism	14 (2.54%)	0.417306	0.995089	ko00564
45	Meiosis - yeast	21 (3.81%)	0.44087	0.995089	ko04113
46	Penicillin and cephalosporin biosynthesis	2 (0.36%)	0.451939	0.995089	ko00311
47	alpha-Linolenic acid metabolism	2 (0.36%)	0.451939	0.995089	ko00592
48	Lysine degradation	7 (1.27%)	0.456203	0.995089	ko00310
49	Fatty acid biosynthesis	3 (0.54%)	0.456515	0.995089	ko00061
50	Ubiquinone and other terpenoid-quinone biosynthesis	4 (0.73%)	0.457656	0.995089	ko00130
51	Biosynthesis of amino acids	34 (6.17%)	0.50813	0.995089	ko01230
52	Methane metabolism	5 (0.91%)	0.510559	0.995089	ko00680
53	Histidine metabolism	4 (0.73%)	0.517345	0.995089	ko00340
54	Sulfur relay system	3 (0.54%)	0.526446	0.995089	ko04122
55	Glutathione metabolism	9 (1.63%)	0.531298	0.995089	ko00480
56	C5-Branched dibasic acid metabolism	2 (0.36%)	0.5403	0.995089	ko00660
57	Carbapenem biosynthesis	1 (0.18%)	0.568141	0.995089	ko00332
58	Monobactam biosynthesis	1 (0.18%)	0.568141	0.995089	ko00261
59	Various types of N-glycan biosynthesis	9 (1.63%)	0.568415	0.995089	ko00513
60	Cyanoamino acid metabolism	4 (0.73%)	0.573761	0.995089	ko00460
61	Folate biosynthesis	4 (0.73%)	0.573761	0.995089	ko00790
62	DNA replication	12 (2.18%)	0.581944	0.995089	ko03030
63	Cysteine and methionine metabolism	10 (1.81%)	0.595916	0.995089	ko00270
64	Pantothenate and CoA biosynthesis	6 (1.09%)	0.595948	0.995089	ko00770
65	Glycerolipid metabolism	6 (1.09%)	0.637871	0.995089	ko00561
66	Citrate cycle (TCA cycle)	7 (1.27%)	0.66211	0.995089	ko00020
67	Degradation of aromatic compounds	1 (0.18%)	0.673664	0.995089	ko01220
68	Endocytosis	21 (3.81%)	0.680043	0.995089	ko04144
69	Lysine biosynthesis	3 (0.54%)	0.702076	0.995089	ko00300
70	Terpenoid backbone biosynthesis	6 (1.09%)	0.713488	0.995089	ko00900
71	Mismatch repair	6 (1.09%)	0.713488	0.995089	ko03430
72	Porphyrin and chlorophyll metabolism	4 (0.73%)	0.718141	0.995089	ko00860
73	Pyrimidine metabolism	18 (3.27%)	0.740542	0.995089	ko00240
74	Ascorbate and aldarate metabolism	1 (0.18%)	0.753438	0.995089	ko00053
75	Regulation of autophagy	3 (0.54%)	0.788528	0.995089	ko04140
76	Selenocompound metabolism	2 (0.36%)	0.790952	0.995089	ko00450
77	Sulfur metabolism	2 (0.36%)	0.790952	0.995089	ko00920
78	Alanine, aspartate and glutamate metabolism	8 (1.45%)	0.796807	0.995089	ko00250
79	Spliceosome	20 (3.63%)	0.798901	0.995089	ko03040
80	RNA transport	21 (3.81%)	0.808134	0.995089	ko03013
81	Ether lipid metabolism	3 (0.54%)	0.823301	0.995089	ko00565
82	Pyruvate metabolism	7 (1.27%)	0.835287	0.995089	ko00620
83	Other glycan degradation	1 (0.18%)	0.859311	0.995089	ko00511
84	ABC transporters	2 (0.36%)	0.863878	0.995089	ko02010
85	Steroid biosynthesis	6 (1.09%)	0.872337	0.995089	ko00100
86	Carotenoid biosynthesis	1 (0.18%)	0.893749	0.995089	ko00906
87	Protein processing in endoplasmic reticulum	18 (3.27%)	0.902404	0.995089	ko04141
88	Nucleotide excision repair	8 (1.45%)	0.905988	0.995089	ko03420
89	Thiamine metabolism	1 (0.18%)	0.919769	0.995089	ko00730
90	Sphingolipid metabolism	3 (0.54%)	0.932599	0.995089	ko00600
91	Base excision repair	4 (0.73%)	0.937863	0.995089	ko03410
92	Non-homologous end-joining	1 (0.18%)	0.939425	0.995089	ko03450
93	Taurine and hypotaurine metabolism	1 (0.18%)	0.939425	0.995089	ko00430
94	Glycosaminoglycan degradation	1 (0.18%)	0.939425	0.995089	ko00531
95	MAPK signaling pathway - yeast	6 (1.09%)	0.941103	0.995089	ko04011
96	Peroxisome	9 (1.63%)	0.95369	0.995089	ko04146
97	Basal transcription factors	4 (0.73%)	0.957361	0.995089	ko03022
98	Glycosylphosphatidylinositol(GPI)-anchor biosynthesis	3 (0.54%)	0.963733	0.995089	ko00563
99	RNA degradation	9 (1.63%)	0.970334	0.995089	ko03018
100	Ubiquitin mediated proteolysis	12 (2.18%)	0.976588	0.995089	ko04120
101	Arginine biosynthesis	2 (0.36%)	0.978574	0.995089	ko00220
102	Phagosome	6 (1.09%)	0.985226	0.995089	ko04145
103	Cell cycle - yeast	17 (3.09%)	0.986158	0.995089	ko04111
104	mRNA surveillance pathway	9 (1.63%)	0.988513	0.995089	ko03015
105	Protein export	1 (0.18%)	0.988814	0.995089	ko03060
106	Proteasome	4 (0.73%)	0.991469	0.995089	ko03050
107	Aminoacyl-tRNA biosynthesis	7 (1.27%)	0.994405	0.995089	ko00970
108	N-Glycan biosynthesis	4 (0.73%)	0.994414	0.995089	ko00510
109	Phenylalanine, tyrosine and tryptophan biosynthesis	2 (0.36%)	0.995089	0.995089	ko00400

## Sheet: Norm-vs-Zn400 Pathway 
	Pathway	DEGs genes with pathway annotation (859)	Pvalue	Qvalue	Pathway ID
1	Oxidative phosphorylation	74 (8.61%)	0	0	ko00190
2	Valine, leucine and isoleucine biosynthesis	16 (1.86%)	0.00097	0.04443	ko00290
3	Biosynthesis of amino acids	70 (8.15%)	0.00119	0.04443	ko01230
4	Carbon metabolism	60 (6.98%)	0.001901	0.044463	ko01200
5	Pantothenate and CoA biosynthesis	17 (1.98%)	0.002202	0.044463	ko00770
6	Citrate cycle (TCA cycle)	20 (2.33%)	0.002382	0.044463	ko00020
7	Other glycan degradation	6 (0.7%)	0.014175	0.226799	ko00511
8	2-Oxocarboxylic acid metabolism	20 (2.33%)	0.033563	0.426032	ko01210
9	Sphingolipid metabolism	13 (1.51%)	0.035962	0.426032	ko00600
10	Amino sugar and nucleotide sugar metabolism	36 (4.19%)	0.038039	0.426032	ko00520
11	Caffeine metabolism	3 (0.35%)	0.054937	0.499561	ko00232
12	Glycolysis / Gluconeogenesis	21 (2.44%)	0.057291	0.499561	ko00010
13	Glyoxylate and dicarboxylate metabolism	17 (1.98%)	0.057985	0.499561	ko00630
14	Glycerolipid metabolism	14 (1.63%)	0.072957	0.529839	ko00561
15	Valine, leucine and isoleucine degradation	21 (2.44%)	0.074817	0.529839	ko00280
16	C5-Branched dibasic acid metabolism	5 (0.58%)	0.07821	0.529839	ko00660
17	Pentose phosphate pathway	16 (1.86%)	0.085095	0.529839	ko00030
18	beta-Alanine metabolism	12 (1.4%)	0.085153	0.529839	ko00410
19	MAPK signaling pathway - yeast	19 (2.21%)	0.112327	0.6575	ko04011
20	Various types of N-glycan biosynthesis	18 (2.1%)	0.121884	0.6575	ko00513
21	Taurine and hypotaurine metabolism	6 (0.7%)	0.134871	0.6575	ko00430
22	Pentose and glucuronate interconversions	10 (1.16%)	0.140893	0.6575	ko00040
23	Methane metabolism	10 (1.16%)	0.140893	0.6575	ko00680
24	Galactose metabolism	10 (1.16%)	0.140893	0.6575	ko00052
25	Protein processing in endoplasmic reticulum	40 (4.66%)	0.183993	0.772734	ko04141
26	ABC transporters	7 (0.81%)	0.185527	0.772734	ko02010
27	Phenylalanine, tyrosine and tryptophan biosynthesis	13 (1.51%)	0.186284	0.772734	ko00400
28	Sulfur relay system	6 (0.7%)	0.204593	0.818373	ko04122
29	Arginine and proline metabolism	16 (1.86%)	0.22013	0.850156	ko00330
30	Folate biosynthesis	8 (0.93%)	0.230156	0.859247	ko00790
31	Fatty acid degradation	10 (1.16%)	0.244902	0.862256	ko00071
32	Glycerophospholipid metabolism	23 (2.68%)	0.249912	0.862256	ko00564
33	Phenylalanine metabolism	12 (1.4%)	0.254057	0.862256	ko00360
34	Phosphatidylinositol signaling system	6 (0.7%)	0.283893	0.895936	ko04070
35	Ascorbate and aldarate metabolism	3 (0.35%)	0.284022	0.895936	ko00053
36	Propanoate metabolism	8 (0.93%)	0.297803	0.895936	ko00640
37	Glycosaminoglycan degradation	5 (0.58%)	0.318402	0.895936	ko00531
38	Carbapenem biosynthesis	2 (0.23%)	0.323982	0.895936	ko00332
39	Lipoic acid metabolism	2 (0.23%)	0.323982	0.895936	ko00785
40	Alanine, aspartate and glutamate metabolism	17 (1.98%)	0.333101	0.895936	ko00250
41	Ribosome	60 (6.98%)	0.334026	0.895936	ko03010
42	Fructose and mannose metabolism	11 (1.28%)	0.336389	0.895936	ko00051
43	Aminoacyl-tRNA biosynthesis	24 (2.79%)	0.343975	0.895936	ko00970
44	Cyanoamino acid metabolism	7 (0.81%)	0.408166	0.988983	ko00460
45	Regulation of autophagy	7 (0.81%)	0.408166	0.988983	ko04140
46	mRNA surveillance pathway	26 (3.03%)	0.417071	0.988983	ko03015
47	Cysteine and methionine metabolism	17 (1.98%)	0.428861	0.988983	ko00270
48	Pyruvate metabolism	15 (1.75%)	0.437399	0.988983	ko00620
49	Ubiquitin mediated proteolysis	30 (3.49%)	0.440418	0.988983	ko04120
50	Porphyrin and chlorophyll metabolism	8 (0.93%)	0.44151	0.988983	ko00860
51	Biosynthesis of unsaturated fatty acids	6 (0.7%)	0.453159	0.995173	ko01040
52	Tryptophan metabolism	15 (1.75%)	0.48888	0.999774	ko00380
53	Degradation of aromatic compounds	2 (0.23%)	0.490778	0.999774	ko01220
54	Terpenoid backbone biosynthesis	11 (1.28%)	0.517498	0.999774	ko00900
55	Nitrogen metabolism	6 (0.7%)	0.535074	0.999774	ko00910
56	Histidine metabolism	6 (0.7%)	0.535074	0.999774	ko00340
57	Tyrosine metabolism	9 (1.05%)	0.536009	0.999774	ko00350
58	Butanoate metabolism	12 (1.4%)	0.537605	0.999774	ko00650
59	Phagosome	18 (2.1%)	0.541253	0.999774	ko04145
60	Steroid biosynthesis	13 (1.51%)	0.555909	0.999774	ko00100
61	Fatty acid metabolism	11 (1.28%)	0.57524	0.999774	ko01212
62	Purine metabolism	44 (5.12%)	0.575575	0.999774	ko00230
63	Arginine biosynthesis	8 (0.93%)	0.580287	0.999774	ko00220
64	Sesquiterpenoid and triterpenoid biosynthesis	1 (0.12%)	0.616231	0.999774	ko00909
65	D-Arginine and D-ornithine metabolism	1 (0.12%)	0.616231	0.999774	ko00472
66	One carbon pool by folate	7 (0.81%)	0.628203	0.999774	ko00670
67	Other types of O-glycan biosynthesis	2 (0.23%)	0.628615	0.999774	ko00514
68	Carotenoid biosynthesis	3 (0.35%)	0.642725	0.999774	ko00906
69	Glutathione metabolism	13 (1.51%)	0.655985	0.999774	ko00480
70	Sulfur metabolism	4 (0.47%)	0.656058	0.999774	ko00920
71	Glycine, serine and threonine metabolism	15 (1.75%)	0.678555	0.999774	ko00260
72	Ether lipid metabolism	6 (0.7%)	0.679836	0.999774	ko00565
73	Peroxisome	20 (2.33%)	0.689418	0.999774	ko04146
74	Endocytosis	33 (3.84%)	0.706073	0.999774	ko04144
75	alpha-Linolenic acid metabolism	2 (0.23%)	0.735373	0.999774	ko00592
76	Penicillin and cephalosporin biosynthesis	2 (0.23%)	0.735373	0.999774	ko00311
77	Starch and sucrose metabolism	14 (1.63%)	0.749625	0.999774	ko00500
78	Monobactam biosynthesis	1 (0.12%)	0.762356	0.999774	ko00261
79	Fatty acid biosynthesis	3 (0.35%)	0.799643	0.999774	ko00061
80	Nucleotide excision repair	15 (1.75%)	0.820777	0.999774	ko03420
81	Inositol phosphate metabolism	4 (0.47%)	0.843365	0.999774	ko00562
82	Ubiquinone and other terpenoid-quinone biosynthesis	4 (0.47%)	0.843365	0.999774	ko00130
83	Selenocompound metabolism	3 (0.35%)	0.853487	0.999774	ko00450
84	Cell cycle - yeast	35 (4.07%)	0.869292	0.999774	ko04111
85	N-Glycan biosynthesis	12 (1.4%)	0.89054	0.999774	ko00510
86	Arachidonic acid metabolism	1 (0.12%)	0.908949	0.999774	ko00590
87	Synthesis and degradation of ketone bodies	2 (0.23%)	0.912634	0.999774	ko00072
88	Thiamine metabolism	2 (0.23%)	0.912634	0.999774	ko00730
89	Fatty acid elongation	2 (0.23%)	0.912634	0.999774	ko00062
90	Lysine degradation	7 (0.81%)	0.918901	0.999774	ko00310
91	Non-homologous end-joining	2 (0.23%)	0.940882	0.999774	ko03450
92	Lysine biosynthesis	3 (0.35%)	0.946604	0.999774	ko00300
93	Linoleic acid metabolism	2 (0.23%)	0.960303	0.999774	ko00591
94	RNA polymerase	7 (0.81%)	0.963319	0.999774	ko03020
95	Meiosis - yeast	24 (2.79%)	0.9646	0.999774	ko04113
96	Vitamin B6 metabolism	1 (0.12%)	0.965153	0.999774	ko00750
97	Spliceosome	27 (3.14%)	0.979353	0.999774	ko03040
98	Base excision repair	6 (0.7%)	0.98184	0.999774	ko03410
99	Glycosylphosphatidylinositol(GPI)-anchor biosynthesis	5 (0.58%)	0.984832	0.999774	ko00563
100	Ribosome biogenesis in eukaryotes	21 (2.44%)	0.986853	0.999774	ko03008
101	Proteasome	8 (0.93%)	0.992611	0.999774	ko03050
102	RNA degradation	14 (1.63%)	0.993876	0.999774	ko03018
103	Pyrimidine metabolism	21 (2.44%)	0.99445	0.999774	ko00240
104	SNARE interactions in vesicular transport	2 (0.23%)	0.995012	0.999774	ko04130
105	Protein export	2 (0.23%)	0.995012	0.999774	ko03060
106	DNA replication	11 (1.28%)	0.99537	0.999774	ko03030
107	RNA transport	26 (3.03%)	0.995781	0.999774	ko03013
108	Biotin metabolism	1 (0.12%)	0.996857	0.999774	ko00780
109	Homologous recombination	4 (0.47%)	0.997211	0.999774	ko03440
110	Basal transcription factors	5 (0.58%)	0.997239	0.999774	ko03022
111	Nicotinate and nicotinamide metabolism	1 (0.12%)	0.999261	0.999774	ko00760
112	Mismatch repair	3 (0.35%)	0.999774	0.999774	ko03430

## Sheet: Zn1000-vs-Zn400 Pathway 
	Pathway	DEGs genes with pathway annotation (801)	Pvalue	Qvalue	Pathway ID
1	Biosynthesis of amino acids	65 (8.11%)	0.002464	0.184323	ko01230
2	Alanine, aspartate and glutamate metabolism	23 (2.87%)	0.003382	0.184323	ko00250
3	beta-Alanine metabolism	14 (1.75%)	0.006395	0.232341	ko00410
4	Glycolysis / Gluconeogenesis	22 (2.75%)	0.012291	0.334939	ko00010
5	Steroid biosynthesis	18 (2.25%)	0.026711	0.508063	ko00100
6	Pantothenate and CoA biosynthesis	14 (1.75%)	0.027967	0.508063	ko00770
7	Lipoic acid metabolism	3 (0.37%)	0.044532	0.54139	ko00785
8	Histidine metabolism	9 (1.12%)	0.045389	0.54139	ko00340
9	Butanoate metabolism	16 (2%)	0.046621	0.54139	ko00650
10	Other glycan degradation	5 (0.62%)	0.058538	0.54139	ko00511
11	Fructose and mannose metabolism	13 (1.62%)	0.065754	0.54139	ko00051
12	Valine, leucine and isoleucine degradation	20 (2.5%)	0.068961	0.54139	ko00280
13	Tyrosine metabolism	12 (1.5%)	0.073922	0.54139	ko00350
14	Biosynthesis of unsaturated fatty acids	8 (1%)	0.080361	0.54139	ko01040
15	Fatty acid degradation	11 (1.37%)	0.083236	0.54139	ko00071
16	Purine metabolism	49 (6.12%)	0.083578	0.54139	ko00230
17	Phenylalanine metabolism	13 (1.62%)	0.090206	0.54139	ko00360
18	Pentose and glucuronate interconversions	10 (1.25%)	0.093896	0.54139	ko00040
19	Pentose phosphate pathway	15 (1.87%)	0.094371	0.54139	ko00030
20	Fatty acid biosynthesis	6 (0.75%)	0.100148	0.545808	ko00061
21	Fatty acid metabolism	14 (1.75%)	0.106151	0.550975	ko01212
22	Sphingolipid metabolism	11 (1.37%)	0.114982	0.569686	ko00600
23	Various types of N-glycan biosynthesis	17 (2.12%)	0.122053	0.571061	ko00513
24	Sesquiterpenoid and triterpenoid biosynthesis	2 (0.25%)	0.125738	0.571061	ko00909
25	Amino sugar and nucleotide sugar metabolism	31 (3.87%)	0.147083	0.614853	ko00520
26	Tryptophan metabolism	17 (2.12%)	0.150993	0.614853	ko00380
27	Selenocompound metabolism	6 (0.75%)	0.156252	0.614853	ko00450
28	Folate biosynthesis	8 (1%)	0.168773	0.614853	ko00790
29	Ribosome biogenesis in eukaryotes	32 (4%)	0.177688	0.614853	ko03008
30	Synthesis and degradation of ketone bodies	5 (0.62%)	0.17937	0.614853	ko00072
31	Inositol phosphate metabolism	7 (0.87%)	0.193317	0.614853	ko00562
32	Galactose metabolism	9 (1.12%)	0.19671	0.614853	ko00052
33	Methane metabolism	9 (1.12%)	0.19671	0.614853	ko00680
34	One carbon pool by folate	9 (1.12%)	0.19671	0.614853	ko00670
35	Cysteine and methionine metabolism	18 (2.25%)	0.19743	0.614853	ko00270
36	C5-Branched dibasic acid metabolism	4 (0.5%)	0.207405	0.627977	ko00660
37	Valine, leucine and isoleucine biosynthesis	10 (1.25%)	0.22138	0.650884	ko00290
38	Arginine and proline metabolism	15 (1.87%)	0.226914	0.650884	ko00330
39	Ascorbate and aldarate metabolism	3 (0.37%)	0.24237	0.660459	ko00053
40	Other types of O-glycan biosynthesis	3 (0.37%)	0.24237	0.660459	ko00514
41	Starch and sucrose metabolism	17 (2.12%)	0.256988	0.681741	ko00500
42	Terpenoid backbone biosynthesis	12 (1.5%)	0.263186	0.681741	ko00900
43	Carbon metabolism	45 (5.62%)	0.27432	0.681741	ko01200
44	Caffeine metabolism	2 (0.25%)	0.28815	0.681741	ko00232
45	Carbapenem biosynthesis	2 (0.25%)	0.28815	0.681741	ko00332
46	Glycerolipid metabolism	11 (1.37%)	0.294762	0.681741	ko00561
47	Glycine, serine and threonine metabolism	17 (2.12%)	0.297487	0.681741	ko00260
48	Carotenoid biosynthesis	4 (0.5%)	0.303564	0.681741	ko00906
49	Arginine biosynthesis	9 (1.12%)	0.309617	0.681741	ko00220
50	2-Oxocarboxylic acid metabolism	15 (1.87%)	0.312725	0.681741	ko01210
51	Sulfur relay system	5 (0.62%)	0.343874	0.720234	ko04122
52	mRNA surveillance pathway	25 (3.12%)	0.34854	0.720234	ko03015
53	Porphyrin and chlorophyll metabolism	8 (1%)	0.350205	0.720234	ko00860
54	Glutathione metabolism	14 (1.75%)	0.393146	0.793573	ko00480
55	MAPK signaling pathway - yeast	15 (1.87%)	0.405453	0.803534	ko04011
56	Pyruvate metabolism	14 (1.75%)	0.442098	0.827717	ko00620
57	Degradation of aromatic compounds	2 (0.25%)	0.445448	0.827717	ko01220
58	Homologous recombination	10 (1.25%)	0.446973	0.827717	ko03440
59	Nicotinate and nicotinamide metabolism	6 (0.75%)	0.451186	0.827717	ko00760
60	RNA polymerase	11 (1.37%)	0.459625	0.827717	ko03020
61	Oxidative phosphorylation	41 (5.12%)	0.463218	0.827717	ko00190
62	Glyoxylate and dicarboxylate metabolism	12 (1.5%)	0.470996	0.828041	ko00630
63	Taurine and hypotaurine metabolism	4 (0.5%)	0.499138	0.863588	ko00430
64	Endocytosis	33 (4.12%)	0.50809	0.865341	ko04144
65	Protein processing in endoplasmic reticulum	33 (4.12%)	0.539327	0.904411	ko04141
66	Pyrimidine metabolism	29 (3.62%)	0.550855	0.909745	ko00240
67	Citrate cycle (TCA cycle)	11 (1.37%)	0.56742	0.922375	ko00020
68	Sulfur metabolism	4 (0.5%)	0.58786	0.922375	ko00920
69	Ubiquinone and other terpenoid-quinone biosynthesis	5 (0.62%)	0.592351	0.922375	ko00130
70	Lysine biosynthesis	5 (0.62%)	0.592351	0.922375	ko00300
71	Lysine degradation	9 (1.12%)	0.609879	0.936293	ko00310
72	Meiosis - yeast	28 (3.5%)	0.642078	0.964522	ko04113
73	Peroxisome	19 (2.37%)	0.645964	0.964522	ko04146
74	Phosphatidylinositol signaling system	4 (0.5%)	0.666583	0.96679	ko04070
75	Thiamine metabolism	3 (0.37%)	0.674092	0.96679	ko00730
76	Fatty acid elongation	3 (0.37%)	0.674092	0.96679	ko00062
77	alpha-Linolenic acid metabolism	2 (0.25%)	0.690049	0.972011	ko00592
78	Nucleotide excision repair	15 (1.87%)	0.71066	0.972011	ko03420
79	Aminoacyl-tRNA biosynthesis	19 (2.37%)	0.714875	0.972011	ko00970
80	Ubiquitin mediated proteolysis	25 (3.12%)	0.723232	0.972011	ko04120
81	Regulation of autophagy	5 (0.62%)	0.725025	0.972011	ko04140
82	Spliceosome	31 (3.87%)	0.732466	0.972011	ko03040
83	Glycerophospholipid metabolism	17 (2.12%)	0.745511	0.972011	ko00564
84	Glycosaminoglycan degradation	3 (0.37%)	0.749073	0.972011	ko00531
85	Ether lipid metabolism	5 (0.62%)	0.778421	0.986603	ko00565
86	Propanoate metabolism	5 (0.62%)	0.778421	0.986603	ko00640
87	Phenylalanine, tyrosine and tryptophan biosynthesis	8 (1%)	0.797939	0.998761	ko00400
88	Base excision repair	8 (1%)	0.832877	0.998761	ko03410
89	Phagosome	14 (1.75%)	0.835702	0.998761	ko04145
90	Nitrogen metabolism	4 (0.5%)	0.837679	0.998761	ko00910
91	Cell cycle - yeast	33 (4.12%)	0.839317	0.998761	ko04111
92	Cyanoamino acid metabolism	4 (0.5%)	0.87523	0.998761	ko00460
93	Basal transcription factors	8 (1%)	0.888386	0.998761	ko03022
94	Arachidonic acid metabolism	1 (0.12%)	0.888412	0.998761	ko00590
95	ABC transporters	3 (0.37%)	0.894038	0.998761	ko02010
96	RNA transport	29 (3.62%)	0.924138	0.998761	ko03013
97	Penicillin and cephalosporin biosynthesis	1 (0.12%)	0.928084	0.998761	ko00311
98	Linoleic acid metabolism	2 (0.25%)	0.943526	0.998761	ko00591
99	DNA replication	13 (1.62%)	0.94424	0.998761	ko03030
100	N-Glycan biosynthesis	10 (1.25%)	0.944507	0.998761	ko00510
101	Vitamin B6 metabolism	1 (0.12%)	0.953664	0.998761	ko00750
102	Proteasome	9 (1.12%)	0.959498	0.998761	ko03050
103	Biotin metabolism	2 (0.25%)	0.960796	0.998761	ko00780
104	RNA degradation	14 (1.75%)	0.982288	0.998761	ko03018
105	Non-homologous end-joining	1 (0.12%)	0.987624	0.998761	ko03450
106	Mismatch repair	5 (0.62%)	0.988425	0.998761	ko03430
107	Protein export	2 (0.25%)	0.991328	0.998761	ko03060
108	Glycosylphosphatidylinositol(GPI)-anchor biosynthesis	4 (0.5%)	0.991737	0.998761	ko00563
109	Ribosome	37 (4.62%)	0.998761	0.998761	ko03010
